# Supplementary material for: The genome and phenome of the green alga Chloroidium sp. UTEX 3007 reveal adaptive traits for desert acclimatization
Source: eLife. 2017 Jun 17;6:e25783. doi: 10.7554/eLife.25783 (PMC5509433; doi:10.7554/eLife.25783)
Supplement: Figure 4—source data 2. — DOI: http://dx.doi.org/10.7554/eLife.25783.016 [file elife-25783-fig4-data2.txt]

	Chloroidium	Chloroidium	Chloroidium	Chlamydomonas reinhardtii	Chlamydomonas reinhardtii	Chlamydomonas reinhardtii	Chlamydomonas reinhardtii		Average			SD			SE			T-test
	5 CF2	6 CF3	4 CF1	9 C.r-503 3	7 C.r-503 1	8 C.r-503 2	10 C.r-503 4		CF	C.r		CF	C.r		CF	C.r		"P, Value"
Adenine 	NA	0.14	0.13	0.28	0.21	0.25	0.45		0.13	0.30		0.08	0.10		0.04	0.05		0.10
Adenosine-5-monophosphate 	NA	NA	0.26	0.86	0.78	0.54	1.24		0.26	0.86		0.15	0.29		0.09	0.14		#DIV/0!
Alanine	162.20	413.53	429.04	365.57	365.70	254.22	472.10		334.92	364.40		149.78	88.96		86.48	44.48		0.76
"Alanine, Beta"	0.67	1.87	1.29	1.22	1.57	0.62	1.31		1.28	1.18		0.60	0.40		0.35	0.20		0.81
Asparagine	0.27	0.78	0.92	1.20	1.08	0.69	1.89		0.66	1.22		0.34	0.50		0.20	0.25		0.16
Aspartic acid	4.01	7.58	11.73	34.77	31.52	19.92	38.57		7.77	31.19		3.86	8.05		2.23	4.03		0.01
Benzoic acid 	0.86	0.24	0.57	0.31	0.28	0.44	0.37		0.56	0.35		0.31	0.07		0.18	0.03		0.24
Dehydroascorbic acid	0.17	0.08	1.15	NA	NA	NA	NA		0.46	#DIV/0!		0.59	0.00		0.34	0.00		#DIV/0!
Erythritol 	28.69	20.38	30.69	0.53	0.41	0.51	0.49		26.59	0.48		5.47	0.05		3.16	0.03		0.00
Erythronic acid 	1.15	0.41	0.65	0.15	0.07	0.13	0.09		0.74	0.11		0.37	0.04		0.22	0.02		0.02
Fructose	1117.12	922.12	956.89	4.11	3.38	3.98	5.74		998.71	4.30		104.01	1.01		60.05	0.51		0.00
Fructose-6-phosphate	2.66	0.93	2.24	6.84	6.56	10.15	6.78		1.95	7.58		0.90	1.71		0.52	0.86		0.00
Fumaric acid 	0.53	0.44	1.67	0.94	1.08	0.76	0.85		0.88	0.91		0.69	0.14		0.40	0.07		0.94
GABA	268.74	291.23	539.69	0.91	0.81	0.58	1.00		366.55	0.83		150.36	0.18		86.81	0.09		0.00
Galactinol 	0.85	0.74	1.06	0.47	0.40	0.56	0.69		0.88	0.53		0.16	0.12		0.09	0.06		0.02
Galactonic acid 	1.41	1.13	3.49	0.12	NA	0.12	0.11		2.01	0.12		1.29	0.06		0.74	0.03		0.06
Glyceric acid	5.39	60.52	12.54	0.21	0.22	0.20	0.30		26.15	0.23		29.98	0.05		17.31	0.02		0.13
Glucoheptose 	0.69	0.34	0.32	NA	NA	NA	NA		0.45	#DIV/0!		0.21	0.00		0.12	0.00		#DIV/0!
Glucose	855.09	834.13	691.80	15.52	11.36	15.22	22.90		793.67	16.25		88.84	4.82		51.29	2.41		0.00
Glucose-6-phosphate 	2.99	0.50	2.45	2.21	1.34	3.21	2.68		1.98	2.36		1.31	0.79		0.75	0.40		0.65
Glutamic acid	13.69	23.45	35.24	40.56	42.54	34.44	53.99		24.13	42.88		10.79	8.17		6.23	4.08		0.05
Glycerol 	596.96	773.15	1041.78	278.65	211.48	259.28	407.50		803.96	289.23		224.01	83.75		129.33	41.87		0.01
Glycerol-3-phosphate	21.43	5.63	24.53	0.54	0.28	0.55	0.59		17.19	0.49		10.14	0.14		5.85	0.07		0.02
Glycine 	4.70	16.56	30.39	14.66	13.60	48.51	17.62		17.22	23.60		12.86	16.69		7.42	8.35		0.61
Guanidine 	NA	1.94	0.97	NA	17.25	3.10	1.56		1.45	7.30		0.97	7.95		0.56	3.98		0.43
Guanosine	0.09	0.58	0.30	118.92	127.21	98.24	134.67		0.32	119.76		0.25	15.72		0.14	7.86		0.00
Histidine	NA	1.86	2.75	2.34	2.08	1.03	3.33		2.30	2.20		1.40	0.94		0.81	0.47		0.89
"Inositol, myo"	334.18	213.31	361.55	3.23	3.70	3.60	3.79		303.01	3.58		78.88	0.25		45.54	0.12		0.00
Isoleucine	0.36	2.69	2.81	2.97	3.31	2.24	6.22		1.95	3.69		1.38	1.75		0.80	0.88		0.22
lucine	28.15	173.06	178.09	527.34	535.51	370.43	846.54		126.43	569.96		85.16	199.43		49.17	99.71		0.02
Lysine	12.78	55.89	61.32	28.39	22.84	13.36	36.78		43.33	25.34		26.60	9.83		15.36	4.92		0.26
Malic acid	0.51	0.87	2.20	0.17	0.33	0.27	0.12		1.19	0.23		0.89	0.09		0.51	0.05		0.08
Maltose	26.76	41.19	41.44	0.84	0.41	0.27	1.00		36.46	0.63		8.40	0.35		4.85	0.17		0.00
maltotriose	0.87	2.37	0.74	0.22	0.03	0.10	0.13		1.33	0.12		0.90	0.08		0.52	0.04		0.04
Methionine	1.22	5.99	6.25	17.05	21.87	13.20	35.07		4.49	21.80		2.83	9.53		1.64	4.77		0.03
Nicotinamide 	0.43	0.30	0.48	NA	NA	NA	NA		0.40	#DIV/0!		0.09	0.00		0.05	0.00		#DIV/0!
Nicotinic acid 	4.18	6.14	5.92	0.70	0.88	0.86	0.97		5.41	0.85		1.08	0.11		0.62	0.06		0.00
Ornithine	1.54	8.11	14.69	5.03	5.91	NA	8.33		8.11	6.42		6.58	3.50		3.80	1.75		0.69
Phenylalanine	3.76	21.57	14.04	32.46	36.10	21.13	57.66		13.12	36.83		8.94	15.28		5.16	7.64		0.06
Phosphoric acid 	387.09	129.49	294.70	572.59	436.68	481.17	548.86		270.43	509.82		130.50	62.27		75.35	31.14		0.02
Proline	76.95	163.89	272.00	152.16	148.24	123.15	195.41		170.95	154.74		97.72	30.01		56.42	15.00		0.76
Putrescine 	NA	0.80	NA	39.21	18.18	13.63	28.99		0.80	25.00		0.46	11.46		0.27	5.73		#DIV/0!
Pyruvic acid 	0.40	0.76	0.69	0.21	0.23	0.22	0.28		0.62	0.24		0.19	0.03		0.11	0.01		0.01
ribitol (or similar)	2460.87	1478.81	2239.67	154.38	119.82	117.48	176.63		2059.79	142.08		515.15	28.55		297.42	14.28		0.00
Serine	7.25	37.65	42.92	57.76	55.45	34.81	69.57		29.27	54.40		19.26	14.45		11.12	7.22		0.10
Spermine 	NA	NA	NA	0.23	0.17	0.28	0.44		#DIV/0!	0.28		0.00	0.12		0.00	0.06		#DIV/0!
Succinic acid 	16.24	18.07	36.29	1.81	1.48	2.53	2.32		23.53	2.03		11.09	0.48		6.40	0.24		0.01
Sucrose	30.48	5.06	26.34	0.12	0.20	0.17	0.18		20.62	0.17		13.64	0.04		7.88	0.02		0.03
sugar_10.86	46.99	24.99	23.29	1.77	2.05	2.00	2.33		31.76	2.04		13.22	0.23		7.63	0.12		0.01
sugar_10.91	74.55	37.35	34.53	2.71	2.93	2.79	3.39		48.81	2.96		22.34	0.30		12.90	0.15		0.01
Sugar_sorbitol	396.12	213.95	295.11	28.66	20.05	49.13	34.88		301.73	33.18		91.27	12.25		52.69	6.12		0.00
"Sugar1_8,31_307"	NA	0.33	0.27	0.04	0.05	0.02	0.02		0.30	0.03		0.18	0.01		0.10	0.01		0.00
sugar2_mannitol	652.10	375.14	566.75	0.33	0.48	0.22	0.35		531.33	0.35		141.84	0.11		81.89	0.05		0.00
Threonine	7.59	31.29	37.04	32.42	31.56	21.54	43.29		25.31	32.20		15.61	8.89		9.01	4.44		0.49
Tryptophan	1.91	14.10	27.51	16.80	20.00	11.79	29.16		14.51	19.44		12.80	7.31		7.39	3.65		0.54
Tyrosine	3.93	20.92	15.54	43.04	44.73	23.74	68.35		13.46	44.97		8.69	18.27		5.02	9.13		0.04
unknown	1129.07	903.86	958.60	1146.10	894.33	912.52	1258.61		997.17	1052.89		117.46	178.75		67.81	89.37		0.66
"unknown_14,62"	5.46	4.95	4.66	6.59	4.83	4.94	7.55		5.02	5.98		0.40	1.32		0.23	0.66		0.29
"Unknown_15,73"	687.19	590.46	634.95	783.53	625.52	670.40	916.45		637.53	748.98		48.42	129.95		27.95	64.97		0.22
"unknown_18,44"	439.28	291.29	440.67	0.70	6.33	0.75	0.27		390.41	2.01		85.84	2.89		49.56	1.44		0.00
unknown1	90.53	77.07	53.93	33.19	32.44	31.38	19.35		73.84	29.09		18.51	6.53		10.69	3.27		0.01
unknown2	292.20	171.25	217.17	133.77	116.25	134.10	118.83		226.87	125.74		61.05	9.52		35.25	4.76		0.02
unknown3	88.68	90.47	96.78	9.91	7.30	21.69	25.87		91.98	16.19		4.26	8.99		2.46	4.50		0.00
unknown4_norvaline`?	0.61	0.20	0.87	3.58	2.82	3.65	3.90		0.56	3.49		0.34	0.47		0.20	0.23		0.00
Valine	17.48	97.49	95.19	121.11	130.79	84.97	209.82		70.05	136.67		45.55	52.60		26.30	26.30		0.14
