# Supplementary material for: The genome and phenome of the green alga Chloroidium sp. UTEX 3007 reveal adaptive traits for desert acclimatization
Source: eLife. 2017 Jun 17;6:e25783. doi: 10.7554/eLife.25783 (PMC5509433; doi:10.7554/eLife.25783)
Supplement: Figure 5—source data 1. — DOI: http://dx.doi.org/10.7554/eLife.25783.018 [file elife-25783-fig5-data1.txt]

Sequence	Domain	Start	End	Accession	Score	E-value	Clan	Description
"Gene 2915 contig_348 CDS complement(join(13597..13668,13979..14161,14742..14873,15408..15550,16155..16298,16776..17018,17501..17574,18060..18181,18659..18795,19138..19241,19612..19787,20339..20568,21017..21134,21403..21558,21927..22048,22577..22695,23032..>23054)) (+1)"	PLD_C	697	766	PF12357.3	81	3.10E-23		Phospholipase D C terminal
"Gene 2915 contig_348 CDS complement(join(13597..13668,13979..14161,14742..14873,15408..15550,16155..16298,16776..17018,17501..17574,18060..18181,18659..18795,19138..19241,19612..19787,20339..20568,21017..21134,21403..21558,21927..22048,22577..22695,23032..>23054)) (+1)"	PLDc	280	315	PF00614.17	35.6	5.10E-09	CL0479	Phospholipase D Active site motif
"Gene 2915 CF_Undetermined_L007_R1_001_(paired)_trimmed_(paired)_contig_348 CDS complement(join(13597..13668,13979..14161,14742..14873,15408..15550,16155..16298,16776..17018,17501..17574,18060..18181,18659..18795,19138..19241,19612..19787,20339..20568,21017..21134,21403..21558,21927..22048,22577..22695,23032..>23054)) CDS Gene 2915"	C2	1	64	PF00168.25	26.1	5.40E-06	CL0154	C2 domain
