# Supplementary material for: The genome and phenome of the green alga Chloroidium sp. UTEX 3007 reveal adaptive traits for desert acclimatization
Source: eLife. 2017 Jun 17;6:e25783. doi: 10.7554/eLife.25783 (PMC5509433; doi:10.7554/eLife.25783)
Supplement: Figure 6—source data 1. — DOI: http://dx.doi.org/10.7554/eLife.25783.020 [file elife-25783-fig6-data1.zip]

Archive with 7 entries (6 files):
- algae_pfams/
- algae_pfams/Chlamydomonas_reinhardtii.txt
- algae_pfams/Chlorella_NC64A.txt
- algae_pfams/Chloroidium_sp_UTEX_3007.txt
- algae_pfams/Coccomyxa_C169.txt
- algae_pfams/Micromonas_pusilla.txt
- algae_pfams/Ostreococcus_taurii.txt
