# Supplementary material for: The genome and phenome of the green alga Chloroidium sp. UTEX 3007 reveal adaptive traits for desert acclimatization
Source: eLife. 2017 Jun 17;6:e25783. doi: 10.7554/eLife.25783 (PMC5509433; doi:10.7554/eLife.25783)
Supplement: Figure 6—source data 1. — DOI: http://dx.doi.org/10.7554/eLife.25783.020 [file elife-25783-fig6-data1.zip › algae_pfams/Chlamydomonas_reinhardtii.txt]

Chlamydomonas_reinhardtii:PF10417,PF00244,PF00244,PF00389,PF00389,PF02826,PF02826,PF02826,PF02826,PF02826,PF02826,PF02826,PF02826,PF02826,PF02826,PF02826,PF02826,PF02826,PF02826,PF02826,PF02826,PF00198,PF00198,PF00198,PF00198,PF08521,PF03171,PF03171,PF13532,PF13532,PF13640,PF13640,PF13640,PF13640,PF13640,PF13640,PF13640,PF13640,PF13640,PF13661,PF13661,PF13661,PF06983,PF01073,PF01073,PF02737,PF02737,PF02737,PF02737,PF05761,PF05761,PF05761,PF05761,PF05761,PF01591,PF00393,PF00393,PF00393,PF00207,PF00207,PF00207,PF07703,PF07703,PF00004,PF00004,PF00004,PF00004,PF00004,PF00004,PF00004,PF00004,PF00004,PF00004,PF00004,PF00004,PF00004,PF00004,PF00004,PF00004,PF00004,PF00004,PF00004,PF00004,PF00004,PF00004,PF00004,PF00004,PF00004,PF00004,PF00004,PF00004,PF00004,PF00004,PF00004,PF00004,PF00004,PF00004,PF00004,PF00004,PF00004,PF00004,PF00004,PF00004,PF13086,PF13086,PF13086,PF13086,PF13086,PF13086,PF13086,PF13086,PF13086,PF13086,PF13086,PF13087,PF13087,PF13087,PF13087,PF13087,PF13087,PF13087,PF13087,PF13087,PF13087,PF13087,PF13087,PF13166,PF13175,PF13175,PF13175,PF13191,PF13191,PF13191,PF13191,PF13191,PF13191,PF13191,PF13191,PF13191,PF13191,PF13191,PF13191,PF13191,PF13191,PF13191,PF13191,PF13191,PF13191,PF13191,PF13191,PF13191,PF13191,PF13191,PF13191,PF13191,PF13191,PF13207,PF13207,PF13207,PF13207,PF13207,PF13207,PF13207,PF13207,PF13207,PF13207,PF13207,PF13207,PF13238,PF13238,PF13238,PF13238,PF13238,PF13238,PF13238,PF13238,PF13238,PF13245,PF13245,PF13245,PF13245,PF13245,PF13245,PF13245,PF13245,PF13245,PF13245,PF13245,PF13245,PF13245,PF13245,PF13245,PF13245,PF13245,PF13245,PF13245,PF13245,PF13245,PF13245,PF13245,PF13245,PF13245,PF13245,PF13245,PF13245,PF07724,PF07724,PF07724,PF07724,PF07724,PF07724,PF07724,PF07724,PF13304,PF13304,PF13304,PF13304,PF13304,PF13304,PF13304,PF13304,PF13304,PF13304,PF13401,PF13401,PF13401,PF13401,PF13401,PF13401,PF13401,PF13401,PF13401,PF13401,PF13401,PF13401,PF13401,PF13401,PF13401,PF13401,PF13401,PF13401,PF13401,PF13401,PF13476,PF13476,PF13476,PF13476,PF13479,PF13479,PF13481,PF13481,PF13481,PF13481,PF13555,PF13555,PF13555,PF13555,PF13555,PF13555,PF13555,PF13555,PF13555,PF13555,PF13555,PF13555,PF13555,PF13555,PF13555,PF13555,PF13555,PF13604,PF13604,PF13604,PF13604,PF13604,PF13604,PF13604,PF13604,PF13604,PF13604,PF13604,PF13604,PF13604,PF13614,PF13614,PF13614,PF13614,PF13614,PF13671,PF13671,PF13671,PF13671,PF13671,PF13671,PF13671,PF13671,PF13671,PF13671,PF13671,PF13671,PF13671,PF13872,PF13872,PF13872,PF13872,PF13872,PF13872,PF13872,PF13872,PF13872,PF13872,PF13872,PF13872,PF07728,PF07728,PF07728,PF07728,PF07728,PF07728,PF07728,PF07728,PF07728,PF07728,PF07728,PF07728,PF07728,PF07728,PF07728,PF07728,PF07728,PF07728,PF07728,PF07728,PF07728,PF07728,PF07728,PF12774,PF12774,PF12774,PF12774,PF12774,PF12774,PF12774,PF12774,PF12774,PF12774,PF12774,PF12774,PF12774,PF12774,PF12774,PF12774,PF12775,PF12775,PF12775,PF12775,PF12775,PF12775,PF12775,PF12775,PF12775,PF12775,PF12775,PF12775,PF12775,PF12775,PF12775,PF12775,PF12780,PF12780,PF12780,PF12780,PF12780,PF12780,PF12780,PF12781,PF12781,PF12781,PF12781,PF12781,PF12781,PF12781,PF12781,PF12781,PF16193,PF05282,PF05282,PF08142,PF03417,PF13339,PF13339,PF13339,PF00696,PF00696,PF13520,PF13906,PF01490,PF01490,PF07336,PF03109,PF03109,PF03109,PF03109,PF01061,PF01061,PF01061,PF01061,PF01061,PF01061,PF01061,PF01061,PF01061,PF00664,PF00664,PF00664,PF00664,PF00664,PF00664,PF00664,PF00664,PF00664,PF00664,PF06472,PF06472,PF00005,PF00005,PF00005,PF00005,PF00005,PF00005,PF00005,PF00005,PF00005,PF00005,PF00005,PF00005,PF00005,PF00005,PF00005,PF00005,PF00005,PF00005,PF00005,PF00005,PF00005,PF00005,PF00005,PF00005,PF00005,PF00005,PF00005,PF00005,PF00005,PF00005,PF00005,PF00005,PF00005,PF00005,PF00005,PF00005,PF00005,PF00005,PF00005,PF12848,PF12848,PF05270,PF05270,PF00561,PF00561,PF00561,PF00561,PF00561,PF00561,PF00561,PF02230,PF07859,PF07859,PF12695,PF12697,PF12697,PF12697,PF12697,PF12697,PF12697,PF12697,PF12697,PF15420,PF04083,PF04083,PF04083,PF04083,PF16177,PF16177,PF13000,PF00887,PF00887,PF00887,PF00871,PF00871,PF00871,PF00871,PF00871,PF00583,PF00583,PF00583,PF00583,PF00583,PF00583,PF00583,PF00583,PF00583,PF00583,PF00583,PF00583,PF00583,PF00583,PF13673,PF13673,PF13673,PF13673,PF13673,PF13673,PF13673,PF13673,PF13673,PF05301,PF05301,PF05301,PF00797,PF13302,PF13420,PF13508,PF13508,PF13508,PF13508,PF13508,PF13508,PF13508,PF13508,PF13508,PF13508,PF13508,PF13508,PF13527,PF13527,PF14542,PF14542,PF14542,PF03767,PF03767,PF00330,PF00330,PF00330,PF00330,PF00330,PF00330,PF00330,PF00330,PF00694,PF00873,PF00873,PF01842,PF01842,PF00022,PF00022,PF00022,PF00022,PF00022,PF00022,PF00022,PF00022,PF00022,PF00022,PF00022,PF11498,PF11498,PF11498,PF11498,PF11498,PF11498,PF13710,PF01643,PF01643,PF00441,PF00441,PF00441,PF08028,PF02770,PF02770,PF02770,PF02770,PF02771,PF02771,PF01553,PF01553,PF01602,PF01602,PF01602,PF01602,PF01602,PF01602,PF01602,PF00928,PF00709,PF00709,PF00709,PF08240,PF08240,PF08240,PF08240,PF08240,PF00106,PF00106,PF00106,PF00106,PF00106,PF00106,PF00106,PF00106,PF00106,PF00106,PF00106,PF00106,PF00106,PF00106,PF00106,PF00106,PF00106,PF00106,PF00106,PF00106,PF00106,PF00106,PF00106,PF13561,PF13561,PF13561,PF13561,PF13561,PF13561,PF13561,PF13561,PF13561,PF13561,PF13561,PF13561,PF13561,PF13561,PF13561,PF13561,PF13561,PF13561,PF13561,PF13561,PF13561,PF13561,PF13561,PF13561,PF00107,PF00107,PF00107,PF00107,PF00107,PF00107,PF00107,PF00107,PF13602,PF13602,PF13602,PF13602,PF11559,PF00406,PF00406,PF00406,PF00406,PF00406,PF00406,PF00406,PF00406,PF00406,PF00406,PF00406,PF00406,PF00406,PF00406,PF00406,PF00406,PF00406,PF05221,PF00670,PF00670,PF00670,PF03747,PF03747,PF03747,PF03747,PF05110,PF05110,PF07792,PF05039,PF00578,PF00578,PF00578,PF00578,PF00578,PF00578,PF00578,PF00578,PF00578,PF13911,PF13911,PF02682,PF02682,PF02682,PF02682,PF02626,PF08327,PF01808,PF08910,PF04548,PF01987,PF01987,PF01987,PF01987,PF01987,PF00586,PF00586,PF02769,PF00490,PF00490,PF00490,PF01262,PF01262,PF01262,PF01262,PF01262,PF01262,PF01262,PF11839,PF01168,PF01168,PF00171,PF00171,PF00171,PF00171,PF00171,PF00171,PF00171,PF00171,PF00171,PF00171,PF00171,PF00171,PF00171,PF00171,PF00171,PF00171,PF00171,PF00171,PF00171,PF00596,PF00596,PF01263,PF01263,PF00248,PF00248,PF00248,PF00248,PF00248,PF00248,PF00248,PF00248,PF00248,PF01315,PF01315,PF02738,PF02738,PF02738,PF02738,PF02738,PF03155,PF03155,PF03155,PF13949,PF00128,PF00128,PF00128,PF00128,PF02806,PF02816,PF02816,PF02816,PF02816,PF02816,PF01425,PF01425,PF01425,PF01425,PF01425,PF01425,PF01979,PF00155,PF00155,PF00155,PF00155,PF00155,PF00155,PF00155,PF00155,PF00155,PF00155,PF00202,PF00202,PF00202,PF00202,PF00202,PF00202,PF00202,PF00202,PF00202,PF00202,PF00202,PF01063,PF00266,PF00266,PF00266,PF00266,PF00266,PF00266,PF00266,PF00266,PF00266,PF00266,PF00266,PF00266,PF01593,PF01593,PF01593,PF01593,PF01593,PF01593,PF01593,PF01593,PF01593,PF01593,PF01593,PF01593,PF00909,PF00909,PF00909,PF00909,PF00909,PF00909,PF00909,PF00909,PF00909,PF00909,PF00909,PF00909,PF00909,PF00501,PF00501,PF00501,PF00501,PF00501,PF00501,PF00501,PF00501,PF00501,PF00501,PF00501,PF00501,PF00501,PF00501,PF00501,PF13193,PF13193,PF13193,PF16561,PF16561,PF03256,PF12894,PF12894,PF12894,PF12894,PF12894,PF12894,PF12894,PF12894,PF12894,PF12894,PF12894,PF12894,PF12894,PF12894,PF12894,PF12894,PF12894,PF12894,PF12894,PF12894,PF12894,PF12894,PF12894,PF12894,PF12894,PF12894,PF12894,PF12894,PF12894,PF12894,PF12894,PF12894,PF12894,PF12894,PF12894,PF12894,PF12894,PF12894,PF12894,PF12894,PF12894,PF12894,PF12894,PF12894,PF12894,PF12894,PF12894,PF12894,PF12894,PF12894,PF12894,PF12894,PF12894,PF12894,PF12894,PF12894,PF12894,PF12894,PF12894,PF12894,PF12894,PF12894,PF12894,PF12894,PF02166,PF01094,PF00023,PF00023,PF00023,PF00023,PF00023,PF00023,PF00023,PF00023,PF00023,PF00023,PF00023,PF00023,PF00023,PF00023,PF00023,PF00023,PF00023,PF00023,PF00023,PF00023,PF00023,PF00023,PF00023,PF00023,PF00023,PF00023,PF00023,PF00023,PF00023,PF00023,PF00023,PF00023,PF00023,PF00023,PF00023,PF00023,PF00023,PF00023,PF00023,PF00023,PF00023,PF00023,PF00023,PF00023,PF00023,PF00023,PF00023,PF00023,PF00023,PF00023,PF00023,PF00023,PF00023,PF00023,PF00023,PF00023,PF00023,PF00023,PF00023,PF00023,PF00023,PF00023,PF00023,PF00023,PF00023,PF00023,PF00023,PF00023,PF00023,PF00023,PF00023,PF00023,PF00023,PF00023,PF00023,PF00023,PF00023,PF00023,PF00023,PF00023,PF00023,PF00023,PF00023,PF00023,PF00023,PF00023,PF00023,PF00023,PF00023,PF00023,PF00023,PF00023,PF00023,PF00023,PF00023,PF00023,PF00023,PF00023,PF00023,PF00023,PF00023,PF00023,PF00023,PF00023,PF00023,PF00023,PF00023,PF00023,PF00023,PF00023,PF00023,PF00023,PF00023,PF00023,PF00023,PF12796,PF12796,PF12796,PF12796,PF12796,PF12796,PF12796,PF12796,PF12796,PF12796,PF12796,PF12796,PF12796,PF12796,PF12796,PF12796,PF12796,PF12796,PF12796,PF12796,PF12796,PF12796,PF12796,PF12796,PF12796,PF12796,PF12796,PF12796,PF12796,PF12796,PF12796,PF12796,PF12796,PF12796,PF12796,PF12796,PF12796,PF12796,PF12796,PF12796,PF12796,PF12796,PF12796,PF12796,PF12796,PF12796,PF12796,PF12796,PF12796,PF12796,PF12796,PF12796,PF12796,PF12796,PF12796,PF12796,PF12796,PF12796,PF12796,PF12796,PF12796,PF12796,PF12796,PF12796,PF12796,PF12796,PF12796,PF12796,PF12796,PF12796,PF12796,PF12796,PF12796,PF12796,PF12796,PF12796,PF12796,PF12796,PF12796,PF12796,PF12796,PF12796,PF12796,PF12796,PF12796,PF12796,PF12796,PF12796,PF12796,PF12796,PF12796,PF12796,PF12796,PF12796,PF12796,PF12796,PF12796,PF12796,PF12796,PF12796,PF12796,PF12796,PF12796,PF12796,PF12796,PF12796,PF12796,PF12796,PF12796,PF12796,PF12796,PF12796,PF12796,PF12796,PF12796,PF12796,PF12796,PF12796,PF12796,PF12796,PF12796,PF12796,PF12796,PF12796,PF12796,PF12796,PF12796,PF12796,PF12796,PF12796,PF12796,PF12796,PF12796,PF13606,PF13606,PF13606,PF13606,PF13606,PF13606,PF13606,PF13606,PF13606,PF13606,PF13606,PF13606,PF13606,PF13606,PF13606,PF13606,PF13606,PF13606,PF13606,PF13606,PF13606,PF13606,PF13606,PF13606,PF13606,PF13606,PF13606,PF13606,PF13606,PF13606,PF13606,PF13606,PF13606,PF13606,PF13606,PF13606,PF13606,PF13606,PF13606,PF13606,PF13606,PF13606,PF13606,PF13606,PF13606,PF13606,PF13606,PF13606,PF13606,PF13606,PF13606,PF13606,PF13606,PF13606,PF13606,PF13606,PF13606,PF13606,PF13606,PF13606,PF13606,PF13606,PF13606,PF13606,PF13606,PF13606,PF13606,PF13606,PF13606,PF13606,PF13606,PF13606,PF13606,PF13606,PF13606,PF13606,PF13606,PF13606,PF13606,PF13606,PF13606,PF13606,PF13606,PF13606,PF13606,PF13606,PF13606,PF13606,PF13606,PF13606,PF13606,PF13606,PF13606,PF13606,PF13606,PF13606,PF13606,PF13606,PF13606,PF13606,PF13606,PF13606,PF13606,PF13606,PF13606,PF13606,PF13606,PF13606,PF13606,PF13606,PF13606,PF13606,PF13606,PF13606,PF13606,PF13606,PF13606,PF13606,PF13606,PF13606,PF13606,PF13606,PF13637,PF13637,PF13637,PF13637,PF13637,PF13637,PF13637,PF13637,PF13637,PF13637,PF13637,PF13637,PF13637,PF13637,PF13637,PF13637,PF13637,PF13637,PF13637,PF13637,PF13637,PF13637,PF13637,PF13637,PF13637,PF13637,PF13637,PF13637,PF13637,PF13637,PF13637,PF13637,PF13637,PF13637,PF13637,PF13637,PF13637,PF13637,PF13637,PF13637,PF13637,PF13637,PF13637,PF13637,PF13637,PF13637,PF13637,PF13637,PF13637,PF13637,PF13637,PF13637,PF13637,PF13637,PF13637,PF13637,PF13637,PF13637,PF13637,PF13637,PF13637,PF13637,PF13637,PF13637,PF13637,PF13637,PF13637,PF13637,PF13637,PF13637,PF13637,PF13637,PF13637,PF13637,PF13637,PF13637,PF13637,PF13637,PF13637,PF13637,PF13637,PF13637,PF13637,PF13637,PF13637,PF13637,PF13637,PF13637,PF13637,PF13637,PF13637,PF13637,PF13637,PF13637,PF13637,PF13637,PF13637,PF13637,PF13637,PF13637,PF13637,PF13637,PF13637,PF13637,PF13637,PF13637,PF13637,PF13637,PF13637,PF13637,PF13637,PF13637,PF13637,PF13637,PF13637,PF13637,PF13637,PF13637,PF13637,PF13637,PF13637,PF13637,PF13637,PF13637,PF13637,PF13637,PF13637,PF13637,PF13637,PF13637,PF13637,PF13637,PF13637,PF13857,PF13857,PF13857,PF13857,PF13857,PF13857,PF13857,PF13857,PF13857,PF13857,PF13857,PF13857,PF13857,PF13857,PF13857,PF13857,PF13857,PF13857,PF13857,PF13857,PF13857,PF13857,PF13857,PF13857,PF13857,PF13857,PF13857,PF13857,PF13857,PF13857,PF13857,PF13857,PF13857,PF13857,PF13857,PF13857,PF13857,PF13857,PF13857,PF13857,PF13857,PF13857,PF13857,PF13857,PF13857,PF13857,PF13857,PF13857,PF13857,PF13857,PF13857,PF13857,PF13857,PF13857,PF13857,PF13857,PF13857,PF13857,PF13857,PF13857,PF13857,PF13857,PF13857,PF13857,PF13857,PF13857,PF13857,PF13857,PF13857,PF13857,PF13857,PF13857,PF13857,PF13857,PF13857,PF13857,PF13857,PF13857,PF13857,PF13857,PF13857,PF13857,PF13857,PF13857,PF13857,PF13857,PF13857,PF13857,PF13857,PF13857,PF13857,PF13857,PF13857,PF13857,PF13857,PF13857,PF13857,PF13857,PF13857,PF13857,PF13857,PF13857,PF13857,PF13857,PF13857,PF13857,PF13857,PF13857,PF13857,PF13857,PF13857,PF13857,PF13857,PF13857,PF13857,PF13857,PF13857,PF13857,PF13857,PF13857,PF13857,PF13857,PF13857,PF13857,PF13857,PF13857,PF13857,PF13857,PF13857,PF13857,PF13857,PF13857,PF13857,PF13857,PF13857,PF13857,PF13857,PF13857,PF13857,PF13857,PF13857,PF13857,PF13857,PF13857,PF13857,PF13857,PF13857,PF13857,PF13857,PF13857,PF13857,PF13857,PF13857,PF13857,PF13857,PF13857,PF13857,PF13857,PF13857,PF13857,PF13857,PF13857,PF13857,PF13857,PF13857,PF13857,PF13857,PF07651,PF07651,PF04715,PF11641,PF01786,PF01786,PF00847,PF00847,PF00847,PF00847,PF00847,PF00847,PF00847,PF00847,PF00847,PF02558,PF02558,PF04110,PF04110,PF04110,PF04106,PF04111,PF01636,PF01636,PF01636,PF01636,PF01636,PF01636,PF01636,PF01636,PF01636,PF01636,PF01636,PF01636,PF01636,PF01636,PF01636,PF01636,PF01636,PF01636,PF01636,PF01636,PF01636,PF01636,PF01636,PF01442,PF01442,PF01442,PF01583,PF10351,PF01261,PF01261,PF16399,PF16399,PF16399,PF16399,PF16399,PF16399,PF16399,PF16399,PF03079,PF00025,PF00025,PF00025,PF00025,PF00025,PF00025,PF00025,PF00025,PF00025,PF00025,PF01412,PF01412,PF01960,PF01960,PF03308,PF15346,PF16488,PF00514,PF00514,PF00514,PF00514,PF00514,PF00514,PF00514,PF00514,PF00514,PF00514,PF00514,PF00514,PF02374,PF02374,PF00951,PF04729,PF15780,PF15780,PF15780,PF15780,PF15780,PF15780,PF15780,PF15780,PF15780,PF15780,PF15780,PF15780,PF15780,PF15780,PF15780,PF15780,PF08328,PF08328,PF00733,PF00733,PF00733,PF00026,PF06826,PF06826,PF00710,PF00710,PF00710,PF01112,PF01112,PF01112,PF01112,PF13650,PF13650,PF13650,PF13650,PF13650,PF13650,PF04952,PF04377,PF04377,PF08614,PF08614,PF08614,PF08614,PF08614,PF08614,PF08614,PF08614,PF03477,PF01747,PF01747,PF01747,PF00231,PF00231,PF00231,PF00231,PF00119,PF00006,PF00006,PF00006,PF02874,PF16886,PF00430,PF00430,PF00137,PF00137,PF00137,PF00137,PF00137,PF00137,PF01813,PF01813,PF02823,PF04627,PF06644,PF06745,PF01637,PF01637,PF01637,PF14398,PF03029,PF03029,PF01171,PF03986,PF06677,PF06677,PF10211,PF09713,PF02310,PF02310,PF02607,PF02362,PF07162,PF07162,PF07162,PF07162,PF07707,PF04519,PF04513,PF04513,PF04513,PF00216,PF01152,PF01152,PF01152,PF01103,PF01145,PF01145,PF01145,PF06968,PF06968,PF01027,PF01027,PF01027,PF01027,PF12811,PF12811,PF14779,PF14781,PF05700,PF05700,PF12399,PF10436,PF13862,PF13862,PF02138,PF02138,PF02138,PF01062,PF01062,PF00144,PF00144,PF00144,PF01212,PF01212,PF13229,PF13229,PF13229,PF13229,PF13229,PF13229,PF13229,PF13229,PF13229,PF13229,PF13229,PF13229,PF13229,PF13229,PF13205,PF13205,PF13205,PF08149,PF02785,PF02785,PF02785,PF02785,PF00289,PF00289,PF00364,PF00364,PF13533,PF13533,PF13533,PF13533,PF13533,PF06832,PF06832,PF05853,PF05853,PF03493,PF00936,PF00936,PF02608,PF01722,PF08145,PF08145,PF08145,PF08146,PF00528,PF00528,PF02653,PF09103,PF08647,PF07741,PF07741,PF07741,PF07741,PF07741,PF00439,PF00439,PF00439,PF00439,PF00439,PF00439,PF00439,PF05432,PF05432,PF03092,PF03092,PF03704,PF00651,PF00651,PF00651,PF00651,PF00651,PF00651,PF00651,PF00651,PF00651,PF02214,PF09405,PF09405,PF09073,PF09073,PF00170,PF00170,PF00170,PF00170,PF00170,PF00170,PF00170,PF00170,PF07716,PF07716,PF07716,PF07716,PF07649,PF07649,PF07649,PF07649,PF07649,PF00168,PF00168,PF00168,PF00168,PF00168,PF00168,PF00168,PF00168,PF14159,PF14159,PF14159,PF14159,PF14159,PF04857,PF12253,PF12253,PF07888,PF05042,PF00262,PF03160,PF08332,PF08332,PF08332,PF00188,PF01302,PF01302,PF01213,PF01213,PF01213,PF01213,PF01039,PF01039,PF01039,PF01039,PF01039,PF01039,PF01039,PF01039,PF13620,PF13620,PF13620,PF13620,PF13620,PF00194,PF08172,PF03378,PF00199,PF13246,PF13246,PF13246,PF13246,PF13246,PF13246,PF00689,PF00689,PF00689,PF00690,PF00690,PF00690,PF00690,PF00690,PF00690,PF01545,PF01545,PF01545,PF01545,PF04771,PF03914,PF00808,PF00808,PF00808,PF00808,PF00808,PF00808,PF00808,PF00808,PF00808,PF00808,PF00808,PF00808,PF00808,PF00808,PF00808,PF00808,PF00808,PF00808,PF00808,PF00808,PF00808,PF00808,PF00808,PF00808,PF00808,PF00808,PF00808,PF00808,PF00808,PF00808,PF00808,PF00808,PF00808,PF00808,PF00808,PF00808,PF00808,PF00808,PF00808,PF00808,PF00808,PF00808,PF00808,PF00808,PF00808,PF00808,PF00808,PF00808,PF00808,PF00808,PF00808,PF00808,PF00808,PF00808,PF00808,PF00808,PF00808,PF00808,PF00808,PF00808,PF00808,PF00808,PF00808,PF00808,PF00808,PF00808,PF01656,PF01656,PF01656,PF01656,PF01656,PF01656,PF01656,PF01656,PF01656,PF16760,PF16760,PF16760,PF00686,PF00686,PF00686,PF02922,PF02922,PF02922,PF06564,PF06564,PF06564,PF06564,PF00571,PF15625,PF15625,PF15188,PF15188,PF15188,PF15188,PF15188,PF15188,PF14915,PF02754,PF04995,PF03918,PF06203,PF06203,PF06203,PF06203,PF01130,PF01130,PF02724,PF02724,PF02724,PF02724,PF02933,PF02359,PF16050,PF05995,PF01066,PF15359,PF12662,PF12662,PF10473,PF10473,PF10473,PF10473,PF10473,PF10473,PF10473,PF10473,PF10473,PF10473,PF15630,PF15630,PF15630,PF15630,PF15630,PF15630,PF15630,PF15630,PF15630,PF15630,PF15630,PF15630,PF15630,PF15630,PF15630,PF15630,PF15630,PF15630,PF15630,PF15630,PF15630,PF15630,PF15630,PF15630,PF15630,PF15630,PF15630,PF15630,PF15630,PF15630,PF15630,PF15630,PF15630,PF15630,PF15630,PF15630,PF15630,PF15630,PF15630,PF15630,PF15630,PF15630,PF15630,PF15630,PF15630,PF15630,PF15630,PF15630,PF15630,PF15511,PF15511,PF15511,PF15511,PF15511,PF15511,PF15511,PF15511,PF15511,PF15511,PF15511,PF15511,PF15511,PF15511,PF15511,PF15511,PF15511,PF15511,PF15511,PF15511,PF15511,PF15511,PF15511,PF15511,PF15511,PF15511,PF15511,PF15511,PF15511,PF15511,PF15511,PF15511,PF15511,PF15511,PF15511,PF15511,PF15511,PF15511,PF15511,PF15511,PF15511,PF15511,PF15511,PF15511,PF15511,PF15511,PF15511,PF15511,PF15511,PF15511,PF15511,PF14933,PF15627,PF04752,PF04752,PF06747,PF06747,PF01339,PF00187,PF00187,PF00187,PF02415,PF02415,PF02415,PF02415,PF02415,PF02415,PF02415,PF02415,PF02415,PF02415,PF02415,PF02415,PF02415,PF02415,PF02415,PF00504,PF00504,PF00504,PF00504,PF00504,PF00504,PF00504,PF00504,PF00504,PF00504,PF00504,PF00504,PF00504,PF00504,PF00504,PF00504,PF00504,PF00504,PF00504,PF00504,PF00504,PF00504,PF00504,PF00504,PF00504,PF00504,PF00504,PF00504,PF00504,PF00504,PF00504,PF12740,PF04515,PF04515,PF04515,PF12624,PF12624,PF00425,PF00425,PF02417,PF02417,PF00385,PF00385,PF00385,PF00385,PF00385,PF06294,PF06294,PF06294,PF06294,PF06294,PF08547,PF08547,PF05093,PF03600,PF03600,PF03600,PF00285,PF00285,PF00285,PF00285,PF00285,PF00637,PF00637,PF00637,PF00637,PF00637,PF00637,PF00637,PF00637,PF00637,PF00637,PF00637,PF09268,PF09268,PF13838,PF13838,PF01394,PF01394,PF01217,PF01217,PF01217,PF06807,PF10431,PF10431,PF10431,PF10431,PF10431,PF02617,PF02617,PF02861,PF02861,PF02861,PF02861,PF02861,PF00574,PF00574,PF00574,PF10607,PF10607,PF10234,PF02353,PF02353,PF08583,PF08583,PF08583,PF04989,PF04989,PF01817,PF12717,PF12717,PF12717,PF12717,PF12717,PF12717,PF12717,PF12922,PF00027,PF00027,PF00027,PF00027,PF00027,PF00027,PF00027,PF00027,PF00027,PF00027,PF00027,PF00027,PF00027,PF16415,PF16415,PF00795,PF00795,PF00795,PF00795,PF00795,PF00795,PF04733,PF04733,PF04733,PF04733,PF04733,PF04053,PF04053,PF04053,PF02515,PF02515,PF02515,PF02514,PF02514,PF02514,PF02514,PF02492,PF02492,PF02492,PF02492,PF02492,PF02492,PF02492,PF02492,PF02492,PF02492,PF07683,PF07683,PF07683,PF00135,PF00135,PF00135,PF04187,PF04187,PF06148,PF06148,PF06148,PF06148,PF06419,PF06419,PF06419,PF10191,PF15862,PF15862,PF01391,PF01391,PF01391,PF01391,PF01391,PF01391,PF05347,PF05347,PF05347,PF05347,PF13232,PF13233,PF13233,PF00668,PF07970,PF07002,PF06957,PF06957,PF01218,PF01218,PF01218,PF00115,PF14880,PF02628,PF02628,PF14138,PF14138,PF00116,PF02297,PF02297,PF02297,PF02672,PF02672,PF07823,PF07823,PF08144,PF08144,PF00166,PF00118,PF00118,PF00118,PF00118,PF00118,PF00118,PF00118,PF00118,PF00118,PF00118,PF00118,PF00118,PF00118,PF00118,PF00118,PF00118,PF00118,PF00118,PF00118,PF00118,PF00118,PF00118,PF00118,PF00118,PF00118,PF00118,PF00118,PF00118,PF00118,PF00118,PF00118,PF00118,PF00118,PF00118,PF00118,PF00118,PF02786,PF02786,PF02786,PF02786,PF00988,PF13299,PF11718,PF03178,PF03178,PF10147,PF00650,PF00650,PF00650,PF00650,PF00650,PF00650,PF03765,PF03765,PF03765,PF02537,PF08767,PF08767,PF01985,PF04969,PF04969,PF04969,PF00313,PF10075,PF14304,PF14304,PF04442,PF04818,PF06418,PF06418,PF06418,PF01467,PF01467,PF01467,PF01467,PF11617,PF07731,PF07732,PF07732,PF07732,PF07732,PF07732,PF07732,PF01082,PF03712,PF03712,PF03712,PF03712,PF00888,PF00888,PF00888,PF00888,PF00888,PF00888,PF00888,PF00888,PF00888,PF00888,PF00888,PF00888,PF10557,PF10557,PF07883,PF07883,PF07883,PF07883,PF08007,PF08007,PF12852,PF12973,PF12973,PF13621,PF13621,PF13621,PF13621,PF03932,PF03932,PF01179,PF01179,PF08315,PF08312,PF04889,PF16860,PF03692,PF03692,PF03692,PF03692,PF03692,PF03692,PF05328,PF08613,PF02984,PF02984,PF02984,PF00134,PF10414,PF10414,PF01053,PF01053,PF01053,PF01053,PF01053,PF01053,PF01053,PF01053,PF01053,PF01053,PF00839,PF00839,PF00839,PF00839,PF00839,PF00839,PF00839,PF00839,PF00839,PF00839,PF00839,PF00839,PF00839,PF00839,PF00839,PF00839,PF00839,PF00839,PF00839,PF00839,PF00839,PF00839,PF00839,PF00839,PF00173,PF00173,PF00173,PF00173,PF00173,PF01928,PF13442,PF01322,PF02239,PF02239,PF01265,PF01265,PF01265,PF02363,PF02363,PF02363,PF02363,PF02363,PF02363,PF02363,PF02363,PF02363,PF02363,PF02363,PF03982,PF00781,PF00781,PF00781,PF01474,PF02733,PF07478,PF07478,PF09190,PF09190,PF05869,PF05869,PF05869,PF05869,PF05869,PF05869,PF01266,PF01266,PF01266,PF01266,PF01266,PF01266,PF01266,PF01266,PF01266,PF01266,PF01266,PF01266,PF01266,PF01266,PF01266,PF01266,PF01266,PF01266,PF01266,PF01266,PF01266,PF01266,PF01266,PF01266,PF01266,PF01266,PF16901,PF16901,PF08287,PF01682,PF01682,PF08147,PF02743,PF00383,PF00383,PF05026,PF11969,PF11969,PF11969,PF11969,PF04290,PF04290,PF10172,PF03455,PF01609,PF13586,PF13751,PF13359,PF13359,PF03345,PF09756,PF02791,PF00270,PF00270,PF00270,PF00270,PF00270,PF00270,PF00270,PF00270,PF00270,PF00270,PF00270,PF00270,PF00270,PF00270,PF00270,PF00270,PF00270,PF00270,PF00270,PF00270,PF00270,PF00270,PF06733,PF06733,PF08766,PF04511,PF04511,PF09737,PF00926,PF08385,PF08385,PF08385,PF08385,PF08385,PF08385,PF08385,PF08385,PF08385,PF08393,PF08393,PF08393,PF08393,PF08393,PF08393,PF08393,PF08393,PF08393,PF08393,PF08393,PF08393,PF08393,PF08393,PF08393,PF08393,PF08393,PF08393,PF08393,PF08393,PF08393,PF08393,PF08393,PF00701,PF00701,PF01180,PF01180,PF01180,PF01180,PF01180,PF01487,PF01761,PF01761,PF03368,PF04706,PF04706,PF04706,PF04706,PF04706,PF04706,PF01843,PF01843,PF02966,PF16864,PF05699,PF05699,PF05699,PF05699,PF05699,PF05699,PF05699,PF01866,PF01902,PF06491,PF04977,PF04977,PF04977,PF04977,PF04977,PF04977,PF04977,PF04977,PF04977,PF04977,PF04977,PF01965,PF01965,PF01965,PF08068,PF08068,PF01738,PF01738,PF00885,PF00885,PF04657,PF04657,PF04657,PF00226,PF00226,PF00226,PF00226,PF00226,PF00226,PF00226,PF00226,PF00226,PF00226,PF00226,PF00226,PF00226,PF00226,PF00226,PF00226,PF00226,PF00226,PF00226,PF00226,PF00226,PF14308,PF14308,PF01556,PF01556,PF01556,PF01556,PF01556,PF00684,PF02577,PF02577,PF02577,PF02577,PF02577,PF03265,PF03265,PF03265,PF03265,PF03265,PF01035,PF01035,PF01035,PF04675,PF03120,PF03120,PF03119,PF03119,PF00145,PF01119,PF00875,PF00875,PF00875,PF00875,PF00875,PF00875,PF00875,PF00875,PF00476,PF12254,PF01612,PF01612,PF01612,PF00136,PF00136,PF00136,PF00136,PF00136,PF00136,PF00136,PF00136,PF00136,PF00136,PF03104,PF14791,PF14791,PF04042,PF10391,PF10391,PF04931,PF01896,PF01896,PF01896,PF01896,PF02481,PF14966,PF00521,PF00521,PF00521,PF00521,PF00521,PF00521,PF00521,PF00521,PF14709,PF14709,PF01712,PF01712,PF08883,PF08883,PF08883,PF04124,PF04124,PF04124,PF08123,PF08123,PF05186,PF07539,PF09750,PF01916,PF01916,PF01323,PF01323,PF02683,PF08148,PF00782,PF00782,PF00782,PF00782,PF00782,PF00782,PF00035,PF05160,PF06231,PF06250,PF01956,PF01956,PF01956,PF06533,PF06565,PF06565,PF06658,PF06679,PF06679,PF06679,PF06697,PF06707,PF06707,PF06742,PF06742,PF06799,PF06799,PF06824,PF06824,PF06884,PF06884,PF06916,PF06966,PF06966,PF06972,PF07007,PF07059,PF07059,PF07059,PF07082,PF07103,PF07103,PF07173,PF07173,PF07173,PF07173,PF07173,PF07273,PF07394,PF07423,PF07466,PF07466,PF07556,PF07556,PF02582,PF02582,PF07607,PF07607,PF07607,PF07610,PF07610,PF07610,PF07610,PF07610,PF01519,PF01519,PF01519,PF01519,PF07713,PF07713,PF07713,PF07889,PF07889,PF07889,PF07889,PF07933,PF07933,PF08217,PF05414,PF05414,PF08351,PF08351,PF08490,PF08538,PF08555,PF08555,PF08574,PF08574,PF08574,PF08574,PF02620,PF08648,PF08648,PF08854,PF08854,PF08855,PF08898,PF08898,PF08898,PF08898,PF08898,PF08898,PF09118,PF09118,PF09118,PF09118,PF09118,PF09118,PF09118,PF09118,PF09118,PF09118,PF09118,PF09118,PF09130,PF09130,PF09130,PF09130,PF09130,PF09130,PF09186,PF09353,PF09353,PF09353,PF09353,PF09366,PF09418,PF09743,PF09741,PF09755,PF09747,PF09747,PF09747,PF09747,PF09837,PF09837,PF09837,PF09848,PF09849,PF01595,PF01595,PF01595,PF09945,PF09945,PF10003,PF10009,PF10009,PF10009,PF10013,PF10013,PF10013,PF10050,PF02995,PF10063,PF10084,PF10095,PF09537,PF09493,PF09493,PF10302,PF10474,PF10507,PF10507,PF10658,PF10658,PF10658,PF10658,PF10658,PF10667,PF10692,PF10693,PF10693,PF10693,PF10709,PF10709,PF10709,PF10709,PF10709,PF10709,PF10709,PF10709,PF10709,PF10709,PF10709,PF10709,PF10828,PF10828,PF03193,PF03193,PF03193,PF03193,PF03193,PF03193,PF03193,PF03193,PF03193,PF03193,PF10901,PF10901,PF10905,PF10846,PF10846,PF10846,PF10846,PF10846,PF10846,PF10846,PF10846,PF10846,PF10846,PF10846,PF03314,PF10890,PF10914,PF10914,PF10998,PF10998,PF11011,PF11011,PF11011,PF11069,PF03385,PF11136,PF11136,PF11136,PF11127,PF11162,PF11179,PF11179,PF11179,PF11460,PF11266,PF11266,PF11267,PF11278,PF11299,PF11299,PF11299,PF11299,PF11321,PF11539,PF03883,PF11737,PF03889,PF11813,PF11813,PF11813,PF11813,PF11813,PF11822,PF11833,PF11837,PF11865,PF11865,PF11865,PF11875,PF11875,PF11880,PF11891,PF11891,PF11899,PF11923,PF11940,PF11940,PF03988,PF11965,PF11965,PF12013,PF12014,PF12014,PF12022,PF12054,PF12054,PF12070,PF12099,PF12099,PF12128,PF12165,PF12165,PF12239,PF12263,PF12263,PF12340,PF04034,PF12435,PF12499,PF12499,PF12499,PF12499,PF12499,PF12499,PF12499,PF12499,PF12499,PF12499,PF12499,PF12499,PF12499,PF12499,PF12499,PF12499,PF12499,PF12499,PF12499,PF12499,PF12499,PF12499,PF12499,PF12499,PF12499,PF12499,PF12499,PF12499,PF12499,PF12499,PF12499,PF12499,PF12499,PF12499,PF12499,PF12499,PF12499,PF12499,PF12499,PF12499,PF12499,PF12499,PF12499,PF12499,PF12499,PF12499,PF12499,PF12499,PF12499,PF12499,PF12499,PF12499,PF12499,PF12499,PF12499,PF12499,PF12526,PF04070,PF04070,PF04070,PF04070,PF04070,PF12842,PF12903,PF12903,PF12903,PF12903,PF12903,PF13020,PF13020,PF04149,PF04149,PF04149,PF04149,PF13165,PF13165,PF13194,PF13194,PF13194,PF13331,PF13340,PF13497,PF13497,PF13497,PF13497,PF13497,PF13497,PF13503,PF13600,PF13600,PF13600,PF13663,PF13663,PF13663,PF13821,PF13863,PF13863,PF13863,PF13863,PF13870,PF13875,PF13875,PF13898,PF13898,PF13948,PF13948,PF13960,PF13960,PF13960,PF13960,PF13960,PF13960,PF04241,PF14155,PF14234,PF14234,PF14234,PF14234,PF14234,PF14234,PF14237,PF14265,PF14265,PF14265,PF14265,PF14265,PF04260,PF14291,PF14291,PF14362,PF14362,PF14377,PF14377,PF14494,PF14534,PF14643,PF14740,PF14739,PF14753,PF14753,PF14858,PF14892,PF14892,PF14908,PF14908,PF14953,PF14953,PF14970,PF15061,PF04305,PF04305,PF04305,PF04305,PF04306,PF15239,PF15375,PF04314,PF15700,PF15700,PF15700,PF15700,PF15747,PF15755,PF15756,PF15866,PF16063,PF16072,PF04340,PF16269,PF04359,PF04430,PF04430,PF04430,PF16353,PF16819,PF16819,PF16819,PF16888,PF17197,PF17197,PF04424,PF04480,PF04577,PF04577,PF04577,PF04577,PF04577,PF04502,PF04502,PF04502,PF01883,PF04884,PF04884,PF04884,PF04937,PF05018,PF05018,PF05057,PF05057,PF05057,PF05057,PF05057,PF05057,PF05057,PF05078,PF04819,PF05300,PF05300,PF05421,PF05421,PF05598,PF05600,PF05600,PF05603,PF05620,PF05670,PF05673,PF05673,PF05673,PF05787,PF05957,PF01937,PF06005,PF06005,PF01940,PF06041,PF06080,PF06097,PF06097,PF06155,PF06155,PF01207,PF01207,PF01207,PF01207,PF00692,PF00692,PF01031,PF01031,PF01031,PF01031,PF01031,PF00350,PF00350,PF00350,PF00350,PF04912,PF03028,PF03028,PF03028,PF03028,PF03028,PF03028,PF03028,PF03028,PF03028,PF03028,PF03028,PF03028,PF03028,PF03028,PF03028,PF03028,PF03028,PF03028,PF03028,PF03028,PF03028,PF03028,PF03028,PF03028,PF01221,PF01221,PF01221,PF01221,PF13815,PF13815,PF00122,PF00122,PF00122,PF00122,PF00122,PF00122,PF00122,PF00122,PF00122,PF00122,PF00122,PF00122,PF00122,PF16191,PF16191,PF00676,PF00676,PF16190,PF16190,PF09358,PF02319,PF02319,PF11570,PF08825,PF09816,PF00563,PF00563,PF00892,PF00892,PF00892,PF00892,PF04157,PF05241,PF05241,PF05890,PF05890,PF05009,PF00378,PF16113,PF16113,PF16113,PF16113,PF00036,PF00036,PF00036,PF00036,PF00036,PF00036,PF00036,PF00036,PF00036,PF00036,PF00036,PF00036,PF00036,PF00036,PF00036,PF00036,PF00036,PF00036,PF00036,PF00036,PF00036,PF00036,PF00036,PF00036,PF00036,PF00036,PF00036,PF00036,PF00036,PF00036,PF00036,PF00036,PF00036,PF00036,PF00036,PF00036,PF00036,PF00036,PF00036,PF00036,PF00036,PF00036,PF00036,PF00036,PF00036,PF00036,PF00036,PF00036,PF00036,PF00036,PF00036,PF00036,PF00036,PF00036,PF00036,PF00036,PF00036,PF00036,PF14788,PF14788,PF14788,PF12763,PF12763,PF12763,PF12763,PF13202,PF13202,PF13202,PF13202,PF13202,PF13202,PF13202,PF13202,PF13202,PF13202,PF13202,PF13202,PF13202,PF13202,PF13202,PF13202,PF13202,PF13202,PF13202,PF13202,PF13202,PF13202,PF13202,PF13202,PF13202,PF13202,PF13202,PF13202,PF13202,PF13202,PF13202,PF13202,PF13202,PF13202,PF13202,PF13202,PF13202,PF13202,PF13202,PF13202,PF13202,PF13202,PF13405,PF13405,PF13405,PF13405,PF13405,PF13405,PF13405,PF13405,PF13405,PF13405,PF13405,PF13405,PF13405,PF13405,PF13405,PF13405,PF13405,PF13405,PF13405,PF13405,PF13405,PF13405,PF13405,PF13405,PF13405,PF13405,PF13405,PF13405,PF13405,PF13405,PF13405,PF13405,PF13405,PF13405,PF13405,PF13405,PF13405,PF13405,PF13405,PF13405,PF13405,PF13405,PF13405,PF13405,PF13405,PF13405,PF13405,PF13405,PF13405,PF13405,PF13405,PF13405,PF13405,PF13405,PF13499,PF13499,PF13499,PF13499,PF13499,PF13499,PF13499,PF13499,PF13499,PF13499,PF13499,PF13499,PF13499,PF13499,PF13499,PF13499,PF13499,PF13499,PF13499,PF13499,PF13499,PF13499,PF13499,PF13499,PF13499,PF13499,PF13499,PF13499,PF13499,PF13499,PF13499,PF13499,PF13499,PF13499,PF13499,PF13499,PF13833,PF13833,PF13833,PF13833,PF13833,PF13833,PF13833,PF13833,PF13833,PF13833,PF13833,PF13833,PF13833,PF13833,PF13833,PF13833,PF13833,PF13833,PF13833,PF13833,PF13833,PF13833,PF13833,PF13833,PF13833,PF13833,PF13833,PF13833,PF13833,PF14658,PF00647,PF00647,PF00679,PF00679,PF14492,PF03764,PF03764,PF16004,PF00889,PF00008,PF00008,PF00008,PF07974,PF07974,PF07974,PF07974,PF07974,PF07974,PF07974,PF07974,PF07974,PF07974,PF07974,PF07974,PF07974,PF07974,PF05470,PF05470,PF05091,PF05091,PF05091,PF01287,PF01873,PF01912,PF01912,PF08662,PF08662,PF08662,PF08662,PF12353,PF12353,PF09440,PF10477,PF10477,PF10477,PF05129,PF05129,PF00208,PF00208,PF09285,PF09285,PF06881,PF06881,PF13934,PF13934,PF01105,PF02990,PF02990,PF02990,PF02990,PF02990,PF02990,PF02990,PF02990,PF02990,PF02990,PF02990,PF02990,PF04493,PF04493,PF04493,PF00113,PF01417,PF10163,PF17181,PF17181,PF17181,PF07699,PF07699,PF07699,PF07699,PF07699,PF07699,PF07699,PF07699,PF07699,PF07699,PF07699,PF07699,PF07699,PF07699,PF07699,PF07699,PF07699,PF07699,PF07699,PF01370,PF01370,PF01370,PF01370,PF01370,PF01370,PF01370,PF01370,PF01370,PF01370,PF01370,PF01370,PF01370,PF01370,PF01370,PF01370,PF01370,PF01370,PF10513,PF00275,PF00275,PF00275,PF11838,PF11838,PF16203,PF02732,PF02732,PF03463,PF03464,PF01222,PF01222,PF00769,PF00769,PF04137,PF04137,PF07749,PF05139,PF05139,PF00810,PF00810,PF10374,PF10374,PF00756,PF10503,PF10503,PF10503,PF05985,PF05985,PF05985,PF05985,PF05985,PF04777,PF04777,PF02472,PF03081,PF03081,PF06055,PF06055,PF06055,PF06055,PF06055,PF06055,PF02601,PF03016,PF03016,PF03016,PF03016,PF03016,PF03016,PF03016,PF03016,PF03016,PF03016,PF03016,PF03016,PF03016,PF03016,PF03016,PF03016,PF03016,PF03016,PF03016,PF03016,PF03016,PF03372,PF03372,PF03372,PF03372,PF03372,PF03372,PF03372,PF03372,PF03372,PF03372,PF03372,PF03372,PF03372,PF03372,PF03372,PF03372,PF03372,PF03372,PF03372,PF03372,PF03372,PF03372,PF03372,PF03372,PF03372,PF03372,PF03372,PF03372,PF03372,PF03372,PF03372,PF03372,PF03372,PF03372,PF03372,PF03372,PF03372,PF03372,PF03372,PF03372,PF03372,PF03372,PF03372,PF03372,PF03372,PF03372,PF03372,PF03372,PF03372,PF03372,PF03372,PF03372,PF03372,PF03372,PF03372,PF03372,PF03372,PF03372,PF03372,PF03372,PF03372,PF03372,PF03372,PF03372,PF03372,PF03372,PF03372,PF03372,PF03372,PF14529,PF14529,PF14529,PF14529,PF14529,PF14529,PF14529,PF14529,PF14529,PF14529,PF03124,PF06752,PF00646,PF00646,PF00646,PF00646,PF00646,PF00646,PF00646,PF00646,PF00646,PF00646,PF00646,PF00646,PF00646,PF12937,PF12937,PF12937,PF12937,PF12937,PF12937,PF12937,PF12937,PF12937,PF12937,PF12937,PF03807,PF03807,PF03807,PF03807,PF03807,PF03807,PF03807,PF03807,PF03807,PF00754,PF01557,PF14826,PF14826,PF02913,PF02913,PF02913,PF02913,PF00667,PF00667,PF00890,PF00890,PF00890,PF00890,PF00890,PF00890,PF00890,PF00890,PF00890,PF00890,PF00890,PF00890,PF00890,PF00890,PF00890,PF00890,PF00890,PF00890,PF00890,PF00890,PF00890,PF00890,PF00890,PF00890,PF00890,PF00890,PF01494,PF01494,PF01494,PF01494,PF01494,PF01494,PF01494,PF01494,PF01494,PF01494,PF01494,PF01494,PF01494,PF01494,PF01494,PF01494,PF01494,PF01494,PF01494,PF01494,PF01494,PF01494,PF01565,PF01565,PF01565,PF01565,PF01565,PF01565,PF01565,PF00970,PF03441,PF03441,PF08022,PF08022,PF08022,PF12831,PF12831,PF12831,PF12831,PF12831,PF12831,PF12831,PF12831,PF12831,PF12831,PF12831,PF12831,PF06574,PF06574,PF08392,PF08392,PF08392,PF16046,PF14647,PF14647,PF14647,PF14680,PF01149,PF01149,PF02469,PF02469,PF06743,PF06743,PF06743,PF06743,PF06743,PF06743,PF06743,PF06743,PF06743,PF06743,PF02260,PF00487,PF03405,PF03405,PF04116,PF04116,PF02504,PF00316,PF00316,PF00316,PF00316,PF00316,PF00316,PF00316,PF16571,PF07729,PF08698,PF08698,PF00465,PF00465,PF00465,PF00465,PF00465,PF00465,PF00465,PF00465,PF00465,PF00465,PF07692,PF07692,PF07692,PF02421,PF02421,PF02421,PF02421,PF02421,PF00111,PF00037,PF00037,PF00037,PF00037,PF00037,PF00037,PF00037,PF00037,PF13237,PF13237,PF13237,PF13237,PF13237,PF13237,PF13247,PF13247,PF13247,PF13370,PF13370,PF13534,PF13534,PF12797,PF12797,PF12797,PF14691,PF14697,PF14697,PF14697,PF14697,PF12837,PF12837,PF12837,PF12837,PF12837,PF12837,PF12837,PF12838,PF12838,PF12838,PF12838,PF12838,PF12838,PF13183,PF13183,PF13183,PF13187,PF13187,PF13187,PF13187,PF00142,PF09379,PF00762,PF08609,PF08609,PF02941,PF02943,PF02943,PF06818,PF06818,PF06818,PF06818,PF06818,PF06818,PF06818,PF06818,PF06818,PF06818,PF06818,PF06818,PF06818,PF06818,PF02906,PF02906,PF02906,PF02906,PF01846,PF01846,PF01846,PF01846,PF01846,PF01846,PF01846,PF05013,PF00370,PF00370,PF00370,PF00498,PF00498,PF01269,PF08017,PF00038,PF00038,PF00630,PF00630,PF05182,PF14853,PF00254,PF00254,PF00254,PF00254,PF00254,PF14288,PF14288,PF00700,PF00700,PF00669,PF00669,PF00669,PF01613,PF00258,PF00258,PF00258,PF02525,PF06490,PF13861,PF13861,PF13861,PF13861,PF13861,PF13861,PF06429,PF06366,PF07195,PF02662,PF14282,PF14282,PF14282,PF03069,PF03069,PF03069,PF01070,PF01070,PF01070,PF01070,PF01070,PF03358,PF03358,PF03358,PF00743,PF00743,PF00743,PF00743,PF00743,PF00041,PF00041,PF00041,PF09398,PF13865,PF13865,PF13865,PF13865,PF13865,PF13865,PF13865,PF13865,PF13865,PF02911,PF00551,PF01226,PF01226,PF01226,PF01226,PF06963,PF06963,PF06963,PF05911,PF08445,PF08445,PF08445,PF08445,PF08445,PF04422,PF04422,PF09421,PF03881,PF03881,PF03959,PF03959,PF03959,PF03959,PF03959,PF03959,PF01268,PF01268,PF01268,PF01268,PF03239,PF03239,PF01728,PF01728,PF12327,PF10415,PF03630,PF03630,PF04930,PF04632,PF13515,PF14670,PF14670,PF05965,PF05965,PF05964,PF05964,PF01363,PF00503,PF00503,PF01585,PF01585,PF01585,PF01585,PF01585,PF12656,PF12656,PF12656,PF12656,PF12656,PF01125,PF02781,PF02781,PF00479,PF10162,PF01590,PF13185,PF13185,PF13185,PF13185,PF13975,PF13975,PF13975,PF13975,PF13975,PF06217,PF04410,PF04410,PF04410,PF16731,PF01071,PF01071,PF01071,PF02843,PF02843,PF02843,PF02844,PF13851,PF13851,PF13851,PF13851,PF13851,PF13851,PF00320,PF00320,PF00320,PF00320,PF00117,PF00117,PF00310,PF00310,PF00310,PF00310,PF00310,PF00310,PF00310,PF00310,PF00310,PF07685,PF13230,PF13230,PF13522,PF02934,PF02934,PF02637,PF02263,PF02263,PF02841,PF04189,PF08704,PF08704,PF08704,PF08704,PF08704,PF08704,PF08704,PF08704,PF07802,PF04551,PF04551,PF04551,PF04551,PF04107,PF04107,PF01571,PF01571,PF01571,PF01571,PF01150,PF01150,PF01150,PF01150,PF01150,PF02347,PF00996,PF00996,PF00996,PF03009,PF03009,PF03009,PF03009,PF03009,PF03009,PF03009,PF03009,PF03009,PF03009,PF13653,PF16363,PF16363,PF16363,PF16363,PF16363,PF16363,PF16363,PF16363,PF16363,PF16363,PF16363,PF16363,PF16363,PF16529,PF16529,PF16529,PF16529,PF16529,PF16529,PF16529,PF16529,PF16529,PF16529,PF16529,PF16529,PF16529,PF16529,PF16529,PF16529,PF16529,PF02212,PF02212,PF02212,PF02212,PF02053,PF08690,PF06094,PF00990,PF08544,PF08544,PF08544,PF01134,PF01134,PF01134,PF01134,PF01134,PF01134,PF01134,PF01134,PF01134,PF01134,PF01134,PF01134,PF01134,PF01134,PF01134,PF01134,PF01134,PF02527,PF08388,PF08388,PF01541,PF11397,PF11397,PF11397,PF11397,PF11397,PF11397,PF00120,PF00120,PF00120,PF00120,PF00120,PF03951,PF03951,PF08718,PF08718,PF08718,PF08718,PF15249,PF01744,PF01744,PF01744,PF01744,PF01744,PF01744,PF01744,PF01744,PF01744,PF01744,PF02364,PF02364,PF02364,PF02364,PF02364,PF02364,PF02364,PF02364,PF02364,PF02364,PF02364,PF02364,PF01182,PF00462,PF00462,PF00745,PF00745,PF05201,PF05096,PF05096,PF05096,PF05096,PF01645,PF01645,PF01645,PF04898,PF04898,PF04898,PF13436,PF13436,PF13441,PF13441,PF13441,PF13441,PF13441,PF00274,PF00274,PF00274,PF00274,PF00274,PF00534,PF00534,PF00534,PF00534,PF00534,PF00534,PF00535,PF00535,PF00535,PF00535,PF00535,PF00535,PF02885,PF02885,PF02885,PF02885,PF00232,PF00232,PF07944,PF07944,PF01373,PF01373,PF00722,PF00704,PF00704,PF00704,PF00704,PF00704,PF00704,PF00728,PF02837,PF02837,PF02837,PF02837,PF01055,PF01055,PF01055,PF00251,PF00251,PF00251,PF01074,PF01532,PF01532,PF01532,PF01532,PF01532,PF01532,PF01532,PF03200,PF02446,PF02446,PF02446,PF02446,PF02446,PF02446,PF02446,PF03639,PF03639,PF03639,PF03639,PF03644,PF00759,PF00759,PF00759,PF00759,PF00759,PF00759,PF00759,PF16317,PF13641,PF13641,PF13704,PF13704,PF13704,PF00982,PF00982,PF00982,PF00982,PF00982,PF00982,PF05637,PF13896,PF13896,PF13896,PF08323,PF08323,PF08323,PF08323,PF08323,PF08323,PF09258,PF09258,PF05686,PF05686,PF05686,PF05686,PF05686,PF05686,PF05686,PF05686,PF05686,PF05686,PF05686,PF05686,PF01697,PF01697,PF01697,PF13524,PF13692,PF13692,PF13692,PF13692,PF00903,PF00903,PF00903,PF00903,PF00903,PF00903,PF13669,PF07250,PF07250,PF07250,PF04488,PF04488,PF05199,PF05199,PF00732,PF05351,PF05351,PF05351,PF12746,PF13718,PF09787,PF09787,PF09787,PF09787,PF08738,PF08738,PF08738,PF14829,PF16905,PF06432,PF06432,PF06432,PF02800,PF02800,PF02800,PF02800,PF00044,PF00044,PF00044,PF00044,PF07172,PF07172,PF07172,PF07172,PF07172,PF01184,PF01184,PF01025,PF00255,PF00255,PF00255,PF00043,PF13410,PF13410,PF13410,PF14497,PF14497,PF14497,PF17171,PF02798,PF02798,PF02798,PF02798,PF02798,PF13409,PF13409,PF13409,PF13409,PF13417,PF13417,PF13417,PF13417,PF13417,PF13417,PF17172,PF17172,PF16360,PF16360,PF13167,PF01018,PF00925,PF00009,PF00009,PF00009,PF00009,PF00009,PF00009,PF00009,PF00009,PF00009,PF00009,PF00009,PF00009,PF00009,PF00009,PF00009,PF00009,PF00009,PF00009,PF00009,PF00009,PF00009,PF00009,PF00009,PF00009,PF00009,PF03144,PF03144,PF03144,PF03144,PF03144,PF03144,PF03144,PF03144,PF03144,PF03143,PF03143,PF03143,PF04670,PF00211,PF00211,PF00211,PF00211,PF00211,PF00211,PF00211,PF00211,PF00211,PF00211,PF00211,PF00211,PF00211,PF00211,PF00211,PF00211,PF00211,PF00211,PF00211,PF00211,PF00211,PF00211,PF00211,PF00211,PF00211,PF00211,PF00211,PF00211,PF00211,PF00211,PF00211,PF00211,PF00211,PF00211,PF00211,PF00211,PF00211,PF00211,PF00211,PF00211,PF00211,PF00211,PF09778,PF00625,PF00625,PF00625,PF00625,PF00625,PF00625,PF00625,PF00625,PF00625,PF08152,PF08152,PF01493,PF01493,PF02895,PF02895,PF02895,PF06831,PF06831,PF04408,PF04408,PF04408,PF04408,PF13419,PF13419,PF13419,PF13419,PF03928,PF03928,PF03928,PF03928,PF07527,PF02183,PF02183,PF02183,PF02183,PF02183,PF01725,PF04849,PF10297,PF10297,PF10297,PF10297,PF10297,PF10297,PF15196,PF10394,PF02518,PF02518,PF02518,PF02518,PF02518,PF02518,PF02518,PF02518,PF02518,PF02518,PF02518,PF13589,PF13589,PF13589,PF13589,PF13589,PF13589,PF13589,PF13589,PF14817,PF14817,PF14661,PF14661,PF16591,PF16591,PF01966,PF01966,PF08668,PF13328,PF13328,PF13328,PF13328,PF13487,PF02985,PF02985,PF02985,PF02985,PF02985,PF02985,PF02985,PF02985,PF02985,PF02985,PF02985,PF02985,PF02985,PF02985,PF02985,PF02985,PF02985,PF02985,PF02985,PF02985,PF02985,PF13646,PF13646,PF13646,PF13646,PF13646,PF13646,PF13646,PF13646,PF13646,PF13513,PF13513,PF13513,PF13513,PF13513,PF13513,PF13513,PF13513,PF13513,PF00632,PF00632,PF00632,PF00632,PF00632,PF00632,PF12661,PF12661,PF00271,PF00271,PF00271,PF00271,PF00271,PF00271,PF00271,PF00271,PF00271,PF00271,PF00271,PF00271,PF00271,PF00271,PF00271,PF00271,PF00271,PF00271,PF13307,PF14214,PF14214,PF14214,PF14214,PF14214,PF14214,PF14214,PF14214,PF14214,PF03451,PF03451,PF04375,PF07219,PF07219,PF07219,PF07219,PF07219,PF05812,PF05812,PF05812,PF02689,PF02689,PF03121,PF00132,PF00132,PF00132,PF00132,PF00132,PF00132,PF00132,PF00132,PF14602,PF14602,PF14602,PF14602,PF14602,PF12221,PF12221,PF04209,PF04209,PF03129,PF03129,PF03129,PF14716,PF14716,PF03486,PF03486,PF03486,PF03486,PF03486,PF03486,PF03486,PF03486,PF03486,PF03486,PF03486,PF03486,PF03486,PF03486,PF03486,PF03486,PF03486,PF03486,PF03486,PF03486,PF03486,PF03486,PF03486,PF15919,PF15919,PF15919,PF16515,PF16515,PF16515,PF16515,PF16515,PF16515,PF16515,PF16515,PF08797,PF08797,PF00815,PF00815,PF00125,PF00125,PF00125,PF00125,PF00125,PF00125,PF00125,PF00125,PF00125,PF00125,PF00125,PF00125,PF00125,PF00125,PF00125,PF00125,PF00125,PF00125,PF00125,PF00125,PF00125,PF00125,PF00125,PF00125,PF00125,PF00125,PF00125,PF00125,PF00125,PF00125,PF00125,PF00125,PF00125,PF00125,PF00125,PF00125,PF00125,PF00125,PF00125,PF00125,PF00125,PF00125,PF00125,PF00125,PF00125,PF00125,PF00125,PF00125,PF00125,PF00125,PF00125,PF00125,PF00125,PF00125,PF00125,PF00125,PF00125,PF00125,PF00125,PF00125,PF00125,PF00125,PF00125,PF00125,PF00125,PF00125,PF00125,PF00125,PF00125,PF00125,PF00125,PF00125,PF00125,PF00125,PF00125,PF00125,PF00125,PF00125,PF00125,PF00125,PF00125,PF00125,PF00125,PF00125,PF16211,PF16211,PF16211,PF16211,PF16211,PF16211,PF16211,PF16211,PF16211,PF16211,PF16211,PF16211,PF16211,PF16211,PF16211,PF16211,PF16211,PF16211,PF16211,PF16211,PF16211,PF16211,PF16211,PF16211,PF16211,PF00850,PF00850,PF00850,PF00850,PF00850,PF00850,PF00850,PF00850,PF00850,PF00850,PF00850,PF00850,PF00850,PF00850,PF00977,PF00300,PF00300,PF00300,PF00300,PF00300,PF00300,PF00300,PF00300,PF00300,PF00300,PF00300,PF00300,PF01230,PF01230,PF02110,PF00010,PF00010,PF00010,PF00010,PF00010,PF00529,PF13437,PF13437,PF13437,PF13437,PF16576,PF16576,PF16572,PF00403,PF00403,PF00505,PF00505,PF00505,PF00505,PF00505,PF09011,PF09011,PF09011,PF09011,PF08540,PF08540,PF15905,PF01844,PF01844,PF13395,PF14279,PF14279,PF07700,PF07701,PF07701,PF07701,PF07701,PF07701,PF07701,PF07701,PF07701,PF00046,PF05920,PF05920,PF05920,PF00742,PF00742,PF00742,PF00742,PF02301,PF01288,PF01627,PF01627,PF00570,PF00570,PF00570,PF07529,PF07529,PF06825,PF06825,PF06825,PF07743,PF07743,PF00011,PF00011,PF00011,PF00011,PF01430,PF00012,PF00012,PF00012,PF00012,PF00012,PF00012,PF00012,PF00012,PF00012,PF00012,PF00012,PF00012,PF00012,PF00012,PF00012,PF00012,PF00012,PF00012,PF00012,PF00183,PF00183,PF00183,PF00183,PF00183,PF00183,PF00183,PF00126,PF00126,PF00126,PF00126,PF00126,PF00126,PF00126,PF00126,PF00126,PF00126,PF00126,PF00126,PF12833,PF12833,PF12833,PF12833,PF12833,PF12833,PF12844,PF12844,PF12840,PF12840,PF12840,PF13384,PF13413,PF13413,PF13413,PF13413,PF13443,PF13443,PF13463,PF01381,PF01381,PF01381,PF01381,PF01381,PF13556,PF13556,PF13556,PF13556,PF13560,PF13560,PF13560,PF13565,PF13565,PF13744,PF01022,PF02954,PF02954,PF02954,PF00165,PF00165,PF00165,PF00165,PF13542,PF01638,PF01968,PF02538,PF02538,PF02538,PF02538,PF02538,PF00702,PF00702,PF00702,PF00702,PF00702,PF00702,PF00702,PF00702,PF00702,PF00702,PF00702,PF00702,PF00702,PF08282,PF08282,PF08282,PF12146,PF12146,PF12146,PF12146,PF12146,PF12146,PF12146,PF12146,PF12146,PF12146,PF12146,PF12146,PF13344,PF13344,PF13242,PF13242,PF13242,PF13242,PF13242,PF13242,PF06462,PF06462,PF06462,PF03030,PF03030,PF03030,PF03030,PF01749,PF03810,PF03810,PF03810,PF03810,PF03810,PF03810,PF01485,PF01485,PF01485,PF06761,PF04140,PF01231,PF01231,PF01231,PF11987,PF11987,PF01008,PF01008,PF01008,PF01652,PF01652,PF12317,PF10498,PF10498,PF10498,PF10498,PF05049,PF05049,PF05049,PF05049,PF05049,PF05049,PF04762,PF00920,PF00920,PF00920,PF07991,PF07991,PF07991,PF07991,PF07991,PF07991,PF07991,PF07991,PF00478,PF00478,PF00817,PF00817,PF04156,PF04156,PF04156,PF04156,PF04156,PF04156,PF04156,PF04156,PF04156,PF04227,PF12998,PF12998,PF08246,PF03995,PF03995,PF03995,PF03995,PF03995,PF03995,PF03995,PF03995,PF04179,PF01658,PF00459,PF00459,PF00459,PF00459,PF05770,PF05770,PF06090,PF06090,PF14837,PF09134,PF00520,PF00520,PF00520,PF00520,PF00520,PF00520,PF00520,PF00520,PF00520,PF00520,PF00520,PF00520,PF00520,PF00520,PF00520,PF00520,PF00520,PF00520,PF00520,PF00520,PF00520,PF00520,PF00520,PF00520,PF00520,PF00520,PF00520,PF00520,PF00520,PF07885,PF07885,PF07885,PF06415,PF06415,PF04979,PF04979,PF00612,PF00612,PF00612,PF00612,PF00612,PF00612,PF00612,PF00612,PF00612,PF00612,PF00612,PF00612,PF00612,PF00612,PF00612,PF00612,PF00612,PF00612,PF00612,PF00612,PF00612,PF00612,PF00612,PF00612,PF00612,PF00612,PF00612,PF00612,PF00612,PF00612,PF00612,PF00612,PF00612,PF00612,PF00612,PF00612,PF00612,PF00612,PF01007,PF06437,PF06437,PF00857,PF00857,PF00857,PF00180,PF00180,PF00180,PF00180,PF00180,PF01128,PF01695,PF06246,PF06246,PF06246,PF01156,PF01398,PF01398,PF01398,PF01398,PF01398,PF01398,PF01398,PF02373,PF02373,PF02373,PF02373,PF09744,PF02099,PF02099,PF02099,PF02099,PF01486,PF15354,PF14662,PF14662,PF00050,PF00050,PF00050,PF00050,PF00050,PF00050,PF07648,PF07648,PF07648,PF07648,PF07648,PF07648,PF07648,PF07648,PF07648,PF07648,PF06293,PF06293,PF06293,PF06293,PF01344,PF01344,PF01344,PF01344,PF01344,PF01344,PF01344,PF01344,PF01344,PF01344,PF01344,PF01344,PF01344,PF01344,PF01344,PF01344,PF01344,PF01344,PF01344,PF01344,PF01344,PF01344,PF01344,PF01344,PF01344,PF01344,PF01344,PF01344,PF01344,PF07646,PF07646,PF07646,PF07646,PF07646,PF07646,PF07646,PF07646,PF07646,PF07646,PF07646,PF07646,PF07646,PF07646,PF07646,PF07646,PF13415,PF13415,PF13415,PF13415,PF13415,PF13415,PF13415,PF13415,PF13415,PF13415,PF13415,PF13415,PF13415,PF13415,PF13415,PF13415,PF13415,PF13415,PF13415,PF13415,PF13415,PF13415,PF13415,PF13415,PF13415,PF13415,PF13415,PF13418,PF13418,PF13418,PF13418,PF13418,PF13418,PF13418,PF13418,PF13418,PF13418,PF13418,PF13418,PF13418,PF13418,PF13418,PF13418,PF13418,PF13418,PF13418,PF13418,PF13418,PF13418,PF13418,PF13418,PF13854,PF13854,PF13854,PF13854,PF13854,PF13854,PF13854,PF13854,PF13854,PF13854,PF13854,PF13854,PF13854,PF13854,PF13854,PF13854,PF13854,PF13854,PF13854,PF13854,PF13854,PF13964,PF13964,PF13964,PF13964,PF13964,PF13964,PF13964,PF13964,PF13964,PF13964,PF13964,PF13964,PF13964,PF13964,PF13964,PF13964,PF13964,PF13964,PF13964,PF13964,PF13964,PF13964,PF13964,PF13964,PF13964,PF13964,PF13964,PF16208,PF16208,PF16208,PF16208,PF16208,PF16208,PF01500,PF01500,PF01500,PF01500,PF13885,PF04579,PF04579,PF00109,PF00109,PF00109,PF02801,PF02801,PF02801,PF02801,PF02801,PF00013,PF00013,PF00013,PF15985,PF15985,PF14714,PF14531,PF14531,PF14531,PF14531,PF14531,PF14531,PF14531,PF03618,PF03618,PF00225,PF00225,PF00225,PF00225,PF00225,PF00225,PF00225,PF00225,PF00225,PF00225,PF00225,PF00225,PF00225,PF00225,PF00225,PF00225,PF00225,PF00225,PF00225,PF00225,PF00225,PF00225,PF00225,PF00225,PF00225,PF00225,PF00225,PF00225,PF00225,PF00225,PF00225,PF00225,PF00225,PF00225,PF00225,PF00225,PF00225,PF00225,PF00225,PF00225,PF00225,PF00225,PF00225,PF00225,PF00225,PF00225,PF00225,PF00225,PF10205,PF00467,PF00467,PF00467,PF08659,PF08659,PF08659,PF08433,PF08433,PF00014,PF03730,PF03730,PF10241,PF07941,PF07941,PF07941,PF07941,PF07941,PF13434,PF02705,PF02705,PF02705,PF02705,PF02705,PF02705,PF02705,PF02705,PF05047,PF00753,PF12706,PF12706,PF16661,PF16661,PF16661,PF16661,PF16661,PF10282,PF10282,PF00053,PF13385,PF13385,PF06009,PF06009,PF06403,PF06403,PF06403,PF06403,PF06403,PF06403,PF06403,PF06403,PF06403,PF14672,PF14672,PF04072,PF04072,PF04072,PF04072,PF02866,PF02866,PF02866,PF02866,PF02866,PF02866,PF02866,PF00056,PF00056,PF00056,PF00056,PF00056,PF00056,PF00056,PF02615,PF02615,PF07359,PF00477,PF00059,PF00059,PF00059,PF00059,PF00059,PF00059,PF00059,PF00059,PF00059,PF00059,PF00059,PF00059,PF00059,PF00059,PF00059,PF00059,PF00059,PF15042,PF04004,PF06421,PF07766,PF07766,PF09127,PF16881,PF16881,PF00538,PF00538,PF00538,PF00538,PF01764,PF01764,PF01764,PF01764,PF01764,PF01764,PF13472,PF13472,PF13472,PF13472,PF13472,PF04571,PF04571,PF00305,PF00305,PF00305,PF00305,PF00305,PF16045,PF04791,PF04791,PF04778,PF01451,PF01451,PF01451,PF08235,PF13774,PF13774,PF13774,PF13774,PF13774,PF05362,PF05362,PF05362,PF05362,PF05362,PF15847,PF04728,PF04728,PF04348,PF08263,PF08263,PF08263,PF08263,PF08263,PF08263,PF00560,PF00560,PF00560,PF00560,PF00560,PF00560,PF00560,PF00560,PF00560,PF00560,PF00560,PF00560,PF00560,PF00560,PF00560,PF00560,PF00560,PF00560,PF00560,PF00560,PF00560,PF00560,PF00560,PF00560,PF00560,PF00560,PF00560,PF00560,PF00560,PF00560,PF00560,PF00560,PF12799,PF12799,PF12799,PF12799,PF12799,PF12799,PF12799,PF12799,PF12799,PF12799,PF12799,PF12799,PF12799,PF12799,PF12799,PF12799,PF12799,PF12799,PF12799,PF12799,PF12799,PF12799,PF12799,PF12799,PF12799,PF12799,PF12799,PF12799,PF12799,PF12799,PF12799,PF12799,PF12799,PF12799,PF12799,PF12799,PF13516,PF13516,PF13516,PF13516,PF13516,PF13516,PF13516,PF13516,PF13516,PF13516,PF13516,PF13516,PF13516,PF13516,PF13516,PF13516,PF13516,PF13516,PF13516,PF13516,PF13516,PF13516,PF13516,PF13516,PF13516,PF13516,PF13516,PF13516,PF13516,PF13516,PF13516,PF13516,PF13516,PF13516,PF13516,PF13516,PF13516,PF13516,PF13516,PF13516,PF13516,PF13516,PF13516,PF13516,PF13855,PF13855,PF13855,PF13855,PF13855,PF13855,PF13855,PF13855,PF13855,PF13855,PF13855,PF13855,PF13855,PF13855,PF13855,PF13855,PF13855,PF13855,PF13855,PF13855,PF13855,PF13855,PF13855,PF13855,PF13855,PF13855,PF13855,PF13855,PF14580,PF14580,PF14580,PF14580,PF14580,PF01423,PF01423,PF01423,PF01423,PF00932,PF03194,PF03194,PF00677,PF00677,PF05893,PF00206,PF00206,PF00206,PF00206,PF00206,PF00221,PF00221,PF05834,PF05834,PF05834,PF05834,PF01476,PF01476,PF01476,PF01476,PF01476,PF01476,PF03466,PF03466,PF03466,PF03466,PF03466,PF03466,PF03466,PF03466,PF03466,PF03466,PF03466,PF02401,PF02401,PF07687,PF07687,PF07687,PF02847,PF02847,PF02847,PF02847,PF02847,PF07476,PF12464,PF01661,PF01661,PF02545,PF02545,PF02545,PF04112,PF04874,PF01274,PF01274,PF01274,PF01274,PF01274,PF00390,PF03949,PF03949,PF03949,PF03949,PF03949,PF03949,PF03949,PF16657,PF02330,PF02330,PF04188,PF01047,PF12802,PF12802,PF12802,PF12802,PF12802,PF12802,PF12802,PF01284,PF01554,PF01554,PF01554,PF01554,PF01554,PF01554,PF01554,PF01554,PF01554,PF01554,PF01554,PF00917,PF00917,PF10393,PF10393,PF10393,PF10393,PF08523,PF08523,PF13813,PF05292,PF00493,PF00493,PF00493,PF00493,PF00493,PF00493,PF00493,PF00493,PF00493,PF00493,PF00493,PF00493,PF00493,PF00493,PF00493,PF00493,PF09739,PF09739,PF09739,PF14551,PF00015,PF00015,PF00015,PF04678,PF06433,PF06433,PF09606,PF09606,PF11221,PF11235,PF05669,PF14417,PF08670,PF08670,PF16499,PF16499,PF01875,PF01875,PF03547,PF01676,PF01676,PF00149,PF00149,PF00149,PF00149,PF00149,PF12850,PF02068,PF10118,PF13801,PF13801,PF05971,PF05971,PF08241,PF08241,PF08241,PF08241,PF08241,PF08241,PF08241,PF08241,PF08241,PF08241,PF08241,PF08242,PF08242,PF08242,PF08242,PF09445,PF10294,PF10294,PF10294,PF12847,PF00891,PF00891,PF05050,PF05050,PF13489,PF13489,PF13489,PF13489,PF13489,PF13578,PF13578,PF13578,PF13578,PF13649,PF13649,PF13649,PF13649,PF13649,PF13649,PF13649,PF13649,PF13649,PF13649,PF13649,PF13649,PF13649,PF13649,PF13649,PF13649,PF13649,PF13649,PF13649,PF01596,PF13847,PF13847,PF13847,PF13847,PF13847,PF13847,PF13847,PF13847,PF13847,PF13679,PF13679,PF01795,PF01795,PF01795,PF03737,PF05148,PF05148,PF05148,PF05148,PF05891,PF04452,PF10672,PF02598,PF17125,PF08267,PF07021,PF06838,PF06838,PF06838,PF07690,PF07690,PF07690,PF07690,PF07690,PF07690,PF07690,PF07690,PF07690,PF07690,PF07690,PF07690,PF12832,PF12832,PF13347,PF13347,PF13347,PF05977,PF05631,PF07109,PF02142,PF12002,PF02308,PF02308,PF01769,PF03448,PF03448,PF01078,PF01078,PF01078,PF01078,PF01078,PF01078,PF01078,PF01078,PF01078,PF06701,PF06701,PF06701,PF06701,PF16796,PF16796,PF16796,PF16796,PF16796,PF16796,PF16796,PF16796,PF16796,PF16796,PF16796,PF16796,PF16796,PF16796,PF16796,PF16796,PF16796,PF16796,PF16796,PF16796,PF04687,PF10243,PF10243,PF10243,PF10243,PF10243,PF10243,PF10243,PF10243,PF10243,PF09140,PF09140,PF04212,PF04212,PF13012,PF00153,PF00153,PF00153,PF00153,PF00153,PF00153,PF00153,PF00153,PF00153,PF00153,PF00153,PF00153,PF00153,PF00153,PF00153,PF00153,PF00153,PF00153,PF00153,PF00153,PF00153,PF00153,PF00153,PF00153,PF00153,PF00153,PF00153,PF00153,PF00153,PF00153,PF00153,PF00153,PF00153,PF02470,PF02405,PF03094,PF16690,PF09139,PF09139,PF01926,PF01926,PF01926,PF01926,PF01926,PF01926,PF01926,PF01926,PF01926,PF01926,PF01926,PF01926,PF01926,PF01926,PF01926,PF01926,PF12460,PF12460,PF10433,PF10433,PF10433,PF10433,PF10159,PF10159,PF12631,PF12631,PF05067,PF01967,PF01967,PF02391,PF02391,PF02391,PF03637,PF00994,PF00994,PF00994,PF03454,PF03453,PF04603,PF00384,PF03164,PF16206,PF14228,PF14228,PF02493,PF02493,PF02493,PF02493,PF02493,PF02493,PF02493,PF02493,PF02493,PF02493,PF02493,PF02493,PF02493,PF02493,PF02493,PF02493,PF02493,PF02493,PF02493,PF02493,PF02493,PF02493,PF02493,PF02493,PF02493,PF02493,PF02493,PF02493,PF02493,PF02493,PF02493,PF03473,PF03473,PF03476,PF03476,PF00635,PF00635,PF00635,PF00635,PF00635,PF00635,PF00635,PF00635,PF00635,PF00635,PF00635,PF00635,PF12554,PF15502,PF04006,PF04006,PF04006,PF04006,PF17060,PF04117,PF06723,PF06723,PF05712,PF06984,PF06984,PF13378,PF13378,PF13378,PF13378,PF02746,PF12795,PF12795,PF12795,PF12795,PF12795,PF12795,PF12795,PF12373,PF00924,PF00924,PF12777,PF12777,PF12777,PF12777,PF12777,PF12777,PF12777,PF12777,PF12777,PF12777,PF12777,PF05063,PF02536,PF02536,PF02219,PF02219,PF02219,PF03083,PF03083,PF05175,PF05175,PF05175,PF05175,PF05175,PF05175,PF05405,PF09299,PF01456,PF01456,PF01456,PF01456,PF16058,PF16058,PF16058,PF01624,PF00488,PF00488,PF00488,PF00488,PF15879,PF14379,PF00249,PF00249,PF00249,PF00249,PF00249,PF00249,PF00249,PF00249,PF13837,PF13837,PF13921,PF13921,PF13921,PF13921,PF13921,PF13921,PF15963,PF15963,PF00063,PF00063,PF00063,PF00063,PF00063,PF00063,PF00063,PF00784,PF10690,PF09112,PF09112,PF05729,PF05729,PF05729,PF10712,PF10712,PF10712,PF10712,PF10712,PF10712,PF00146,PF10589,PF10589,PF00175,PF00175,PF00175,PF00175,PF00175,PF13460,PF13460,PF13460,PF13460,PF13460,PF13460,PF14833,PF14833,PF14833,PF14833,PF03446,PF03446,PF03446,PF03446,PF03446,PF03446,PF03446,PF03446,PF03446,PF03446,PF03446,PF07994,PF07994,PF07994,PF08030,PF13241,PF13241,PF13241,PF13241,PF13450,PF13450,PF13450,PF13450,PF13450,PF13450,PF13450,PF13450,PF13450,PF13450,PF13450,PF13450,PF13450,PF13450,PF13450,PF13450,PF13450,PF13450,PF13450,PF13450,PF13450,PF13450,PF13450,PF13450,PF13450,PF13450,PF13450,PF13450,PF13450,PF13450,PF13450,PF13450,PF13450,PF13454,PF13454,PF13454,PF07479,PF07479,PF01210,PF01513,PF01513,PF02540,PF00956,PF16974,PF16974,PF09797,PF01699,PF01699,PF01699,PF00999,PF00999,PF00999,PF00999,PF00999,PF00999,PF00939,PF00939,PF00939,PF00939,PF08637,PF07562,PF07562,PF07562,PF07562,PF07562,PF07562,PF03801,PF00334,PF00334,PF00334,PF00334,PF05676,PF06390,PF01436,PF01436,PF01436,PF03031,PF03031,PF01106,PF01592,PF01077,PF01077,PF01077,PF01077,PF01292,PF08154,PF08154,PF08154,PF05368,PF05368,PF02799,PF05401,PF05401,PF06858,PF08155,PF01798,PF01798,PF04147,PF04147,PF04147,PF09420,PF05997,PF08156,PF08156,PF08156,PF08156,PF08156,PF04065,PF11707,PF10633,PF05531,PF05531,PF05531,PF05531,PF03813,PF03813,PF03813,PF08961,PF08424,PF08424,PF08424,PF08424,PF05064,PF10358,PF10358,PF03266,PF01931,PF00483,PF00483,PF00483,PF00483,PF12804,PF12804,PF09764,PF09764,PF09764,PF09764,PF09764,PF09764,PF08159,PF08159,PF03066,PF03066,PF03066,PF03066,PF04096,PF13634,PF13634,PF13634,PF13634,PF13634,PF08801,PF07575,PF03407,PF03407,PF03407,PF03407,PF14050,PF00293,PF00293,PF00293,PF00293,PF00293,PF14815,PF14815,PF14803,PF14803,PF14803,PF03800,PF07460,PF07460,PF07460,PF07460,PF07460,PF07460,PF07460,PF07460,PF07460,PF07460,PF07460,PF07460,PF07460,PF07460,PF07460,PF07460,PF07460,PF07460,PF07460,PF07460,PF07460,PF11715,PF11715,PF11715,PF11715,PF11715,PF11715,PF11715,PF11715,PF11715,PF11715,PF11715,PF11715,PF05172,PF14605,PF14605,PF13874,PF10168,PF10168,PF10599,PF01029,PF14775,PF07717,PF08206,PF02423,PF02423,PF02317,PF02317,PF14778,PF02321,PF09349,PF01276,PF04069,PF07856,PF14630,PF14630,PF14630,PF07282,PF07282,PF07282,PF07282,PF07282,PF07282,PF07282,PF02784,PF02784,PF02784,PF02784,PF00278,PF06193,PF10188,PF10215,PF00185,PF02729,PF02729,PF02338,PF09791,PF00724,PF00724,PF00724,PF00724,PF00724,PF00174,PF00174,PF01058,PF12573,PF12573,PF12573,PF12573,PF12573,PF12573,PF01237,PF01237,PF01237,PF05517,PF05517,PF05517,PF05517,PF05517,PF00067,PF00067,PF00067,PF00067,PF00067,PF00067,PF00067,PF00067,PF00067,PF00067,PF00067,PF00067,PF00067,PF00067,PF00067,PF00067,PF00067,PF00067,PF00067,PF00067,PF00067,PF00067,PF14748,PF02225,PF14738,PF14738,PF00658,PF16093,PF04371,PF04371,PF04371,PF02671,PF02671,PF02671,PF16756,PF16756,PF02089,PF02089,PF02089,PF00291,PF00291,PF00291,PF00291,PF00291,PF00291,PF00291,PF00291,PF00291,PF03656,PF07145,PF07145,PF07145,PF02569,PF00024,PF00024,PF00024,PF00024,PF00024,PF00024,PF14295,PF14295,PF14295,PF14295,PF01569,PF01569,PF01569,PF14360,PF14360,PF14360,PF14360,PF14874,PF14874,PF14874,PF14874,PF14874,PF03828,PF04755,PF04755,PF04755,PF04755,PF04755,PF04755,PF04755,PF10609,PF10609,PF10609,PF10609,PF10609,PF10609,PF10609,PF10609,PF01692,PF01692,PF10274,PF00644,PF00989,PF00989,PF00989,PF00989,PF00989,PF00989,PF08448,PF08448,PF08448,PF13188,PF13426,PF13426,PF13426,PF13426,PF13426,PF09770,PF01734,PF01734,PF01734,PF01734,PF01734,PF02460,PF02460,PF15384,PF15384,PF15384,PF02170,PF14812,PF12849,PF01399,PF01399,PF01399,PF01399,PF12237,PF12237,PF12237,PF12237,PF12237,PF12237,PF12237,PF12237,PF12237,PF12237,PF12237,PF12237,PF12237,PF12237,PF12237,PF12237,PF12237,PF12237,PF12237,PF12237,PF12237,PF12237,PF12237,PF12237,PF12237,PF12237,PF01135,PF01135,PF01135,PF02747,PF02747,PF00705,PF03462,PF03462,PF01851,PF01851,PF01851,PF07676,PF07676,PF07676,PF07676,PF07676,PF07676,PF07676,PF07676,PF07676,PF07676,PF07676,PF07676,PF07676,PF04720,PF04720,PF04720,PF04720,PF04720,PF04720,PF04720,PF04720,PF00233,PF00233,PF00233,PF00233,PF00233,PF00233,PF00233,PF00233,PF00233,PF00233,PF00233,PF00233,PF00233,PF00233,PF00233,PF00233,PF00233,PF00233,PF00233,PF00233,PF02153,PF08370,PF08370,PF00800,PF00800,PF00800,PF00800,PF00595,PF00595,PF13180,PF13180,PF13180,PF13180,PF04191,PF04191,PF01804,PF00805,PF00805,PF13599,PF13599,PF13599,PF13599,PF00354,PF02896,PF02896,PF02896,PF02896,PF00311,PF00311,PF00311,PF00311,PF00311,PF00311,PF01293,PF01293,PF03413,PF03413,PF03413,PF04258,PF00112,PF00112,PF00112,PF00112,PF00112,PF00112,PF00112,PF00112,PF00112,PF00112,PF00112,PF00112,PF00112,PF01088,PF01088,PF01650,PF01650,PF00656,PF01470,PF00648,PF00648,PF00648,PF00648,PF00648,PF00648,PF01364,PF07722,PF07722,PF02902,PF02902,PF03416,PF03416,PF10275,PF10275,PF10275,PF10275,PF07910,PF07910,PF07910,PF05903,PF01433,PF01433,PF01433,PF05548,PF05548,PF05548,PF05548,PF05548,PF05548,PF05548,PF05548,PF05548,PF05548,PF05548,PF05548,PF05548,PF05548,PF05548,PF05548,PF05548,PF05548,PF05548,PF05548,PF05548,PF05548,PF05548,PF05548,PF05548,PF05548,PF05548,PF05548,PF05548,PF05548,PF05548,PF05548,PF05548,PF05548,PF05548,PF05548,PF05548,PF05548,PF00675,PF00675,PF00675,PF00675,PF00675,PF00675,PF05193,PF05193,PF05193,PF05193,PF05193,PF05193,PF16187,PF00883,PF00883,PF00883,PF02789,PF02127,PF01546,PF01546,PF01546,PF01546,PF01546,PF01546,PF00814,PF00557,PF00557,PF01432,PF01432,PF01434,PF01434,PF01434,PF01434,PF01434,PF01434,PF02163,PF02163,PF01457,PF17033,PF00450,PF00450,PF00450,PF00450,PF00450,PF00450,PF00450,PF00450,PF00450,PF00450,PF00450,PF00450,PF00450,PF00450,PF00717,PF10502,PF05577,PF05577,PF05577,PF03572,PF03572,PF03575,PF00082,PF00082,PF00082,PF00082,PF00082,PF00082,PF00082,PF00082,PF00082,PF00326,PF00326,PF00326,PF00326,PF00326,PF00326,PF00326,PF02897,PF02897,PF02897,PF01327,PF01327,PF13714,PF00532,PF13377,PF13407,PF13433,PF13433,PF13433,PF13458,PF13458,PF13458,PF00141,PF00141,PF00141,PF00141,PF06732,PF15786,PF15786,PF15786,PF09262,PF04695,PF04695,PF04695,PF04695,PF08610,PF04614,PF04614,PF06398,PF12484,PF00294,PF00294,PF00294,PF00294,PF00294,PF00294,PF00294,PF00294,PF00294,PF00294,PF00294,PF00294,PF02901,PF02901,PF02901,PF07819,PF07819,PF07819,PF00342,PF00342,PF00342,PF00162,PF00162,PF00162,PF00162,PF00162,PF00162,PF00162,PF02878,PF02878,PF02878,PF02878,PF02878,PF02879,PF02879,PF02880,PF02880,PF09419,PF09419,PF09419,PF00169,PF00169,PF07167,PF09584,PF09584,PF10554,PF10554,PF05269,PF05269,PF05954,PF05954,PF16082,PF07332,PF00589,PF00589,PF00589,PF00589,PF00589,PF00589,PF00589,PF00589,PF00589,PF00589,PF02899,PF06322,PF16463,PF16463,PF16463,PF16463,PF16463,PF16463,PF16463,PF00628,PF00628,PF00628,PF00628,PF00628,PF00628,PF00628,PF00628,PF00628,PF00628,PF00628,PF00628,PF00628,PF00628,PF00628,PF00628,PF00628,PF00628,PF00628,PF00628,PF00628,PF00628,PF00628,PF13831,PF13831,PF13831,PF13831,PF13831,PF13831,PF13831,PF13831,PF13831,PF03660,PF14703,PF05861,PF01384,PF01384,PF01384,PF01384,PF01384,PF01384,PF01384,PF01384,PF01384,PF01384,PF01384,PF01384,PF01384,PF01384,PF01384,PF01384,PF01384,PF01384,PF16655,PF16655,PF16212,PF16209,PF10143,PF10143,PF01663,PF04916,PF04916,PF04916,PF04916,PF00343,PF00343,PF00343,PF00343,PF08543,PF08543,PF14727,PF14727,PF14727,PF14727,PF00360,PF13449,PF05023,PF02567,PF00388,PF00388,PF00454,PF00454,PF05970,PF05970,PF05970,PF05970,PF05970,PF05970,PF05970,PF05970,PF05970,PF05970,PF05970,PF05970,PF08190,PF08190,PF13638,PF05726,PF06201,PF06201,PF02171,PF02171,PF02171,PF00224,PF00224,PF00224,PF00224,PF00224,PF00224,PF08016,PF08016,PF08016,PF08016,PF08016,PF08016,PF08016,PF00069,PF00069,PF00069,PF00069,PF00069,PF00069,PF00069,PF00069,PF00069,PF00069,PF00069,PF00069,PF00069,PF00069,PF00069,PF00069,PF00069,PF00069,PF00069,PF00069,PF00069,PF00069,PF00069,PF00069,PF00069,PF00069,PF00069,PF00069,PF00069,PF00069,PF00069,PF00069,PF00069,PF00069,PF00069,PF00069,PF00069,PF00069,PF00069,PF00069,PF00069,PF00069,PF00069,PF00069,PF00069,PF00069,PF00069,PF00069,PF00069,PF00069,PF00069,PF00069,PF00069,PF00069,PF00069,PF00069,PF00069,PF00069,PF00069,PF00069,PF00069,PF00069,PF00069,PF00069,PF00069,PF00069,PF00069,PF00069,PF00069,PF00069,PF00069,PF00069,PF00069,PF00069,PF00069,PF00069,PF00069,PF00069,PF00069,PF00069,PF00069,PF00069,PF00069,PF00069,PF00069,PF00069,PF00069,PF00069,PF00069,PF00069,PF00069,PF00069,PF00069,PF00069,PF00069,PF00069,PF00069,PF00069,PF00069,PF00069,PF00069,PF00069,PF00069,PF00069,PF00069,PF00069,PF00069,PF00069,PF00069,PF00069,PF00069,PF00069,PF00069,PF00069,PF00069,PF00069,PF00069,PF00069,PF00069,PF00069,PF00069,PF00069,PF00069,PF00069,PF00069,PF00069,PF00069,PF00069,PF00069,PF00069,PF00069,PF00069,PF00069,PF00069,PF00069,PF00069,PF00069,PF00069,PF00069,PF00069,PF00069,PF00069,PF00069,PF00069,PF00069,PF00069,PF00069,PF00069,PF00069,PF00069,PF00069,PF00069,PF00069,PF00069,PF00069,PF00069,PF00069,PF00069,PF00069,PF00069,PF00069,PF00069,PF00069,PF00069,PF00069,PF00069,PF00069,PF00069,PF00069,PF00069,PF00069,PF00069,PF00069,PF00069,PF00069,PF00069,PF00069,PF00069,PF00069,PF00069,PF00069,PF00069,PF00069,PF00069,PF00069,PF00069,PF00069,PF00069,PF00069,PF00069,PF00069,PF00069,PF00069,PF00069,PF00069,PF00069,PF00069,PF00069,PF00069,PF00069,PF00069,PF00069,PF00069,PF00069,PF00069,PF00069,PF00069,PF00069,PF00069,PF00069,PF00069,PF00069,PF00069,PF00069,PF00069,PF00069,PF00069,PF00069,PF00069,PF00069,PF00069,PF00069,PF00069,PF00069,PF00069,PF00069,PF00069,PF00069,PF00069,PF00069,PF00069,PF00069,PF00069,PF00069,PF00069,PF00069,PF00433,PF07714,PF07714,PF07714,PF07714,PF07714,PF07714,PF07714,PF07714,PF07714,PF07714,PF07714,PF07714,PF07714,PF07714,PF07714,PF07714,PF07714,PF07714,PF07714,PF07714,PF07714,PF07714,PF07714,PF07714,PF07714,PF07714,PF07714,PF07714,PF07714,PF07714,PF07714,PF07714,PF07714,PF07714,PF07714,PF07714,PF07714,PF07714,PF07714,PF07714,PF07714,PF07714,PF07714,PF07714,PF07714,PF07714,PF07714,PF07714,PF07714,PF07714,PF07714,PF07714,PF07714,PF07714,PF07714,PF07714,PF07714,PF07714,PF07714,PF07714,PF07714,PF07714,PF07714,PF07714,PF07714,PF07714,PF07714,PF07714,PF07714,PF07714,PF07714,PF07714,PF07714,PF07714,PF07714,PF07714,PF07714,PF07714,PF07714,PF07714,PF07714,PF07714,PF07714,PF07714,PF07714,PF07714,PF07714,PF07714,PF07714,PF07714,PF07714,PF07714,PF07714,PF07714,PF07714,PF07714,PF07714,PF07714,PF07714,PF07714,PF07714,PF07714,PF07714,PF07714,PF07714,PF07714,PF07714,PF07714,PF07714,PF07714,PF07714,PF07714,PF07714,PF07714,PF07714,PF07714,PF07714,PF07714,PF07714,PF07714,PF07714,PF07714,PF07714,PF07714,PF07714,PF07714,PF07714,PF07714,PF07714,PF07714,PF07714,PF07714,PF07714,PF07714,PF07714,PF07714,PF07714,PF07714,PF07714,PF07714,PF07714,PF07714,PF07714,PF07714,PF07714,PF07714,PF07714,PF07714,PF07714,PF07714,PF07714,PF07714,PF07714,PF07714,PF07714,PF07714,PF07714,PF07714,PF07714,PF07714,PF07714,PF07714,PF07714,PF07714,PF07714,PF07714,PF07714,PF07714,PF07714,PF08636,PF02887,PF02887,PF04749,PF04749,PF04749,PF04749,PF10532,PF01477,PF01477,PF01477,PF01477,PF01477,PF01477,PF01477,PF01477,PF01477,PF04640,PF04640,PF04640,PF00614,PF13091,PF07715,PF07715,PF01238,PF01238,PF01238,PF01238,PF03332,PF01625,PF01625,PF01625,PF01048,PF02233,PF02233,PF02233,PF12769,PF12769,PF05808,PF05808,PF05808,PF01357,PF01357,PF00659,PF00659,PF00659,PF01743,PF03364,PF10604,PF00348,PF01522,PF02719,PF14667,PF15229,PF06978,PF00267,PF01459,PF01459,PF13609,PF13609,PF13609,PF13609,PF03900,PF01855,PF01855,PF00280,PF00280,PF00280,PF00280,PF00280,PF00280,PF00157,PF00157,PF00157,PF00157,PF00157,PF00550,PF00550,PF00481,PF00481,PF00481,PF00481,PF00481,PF00481,PF00481,PF00481,PF00481,PF00481,PF00481,PF01326,PF01326,PF01326,PF01326,PF01326,PF07491,PF07491,PF03976,PF03976,PF01535,PF01535,PF01535,PF01535,PF01535,PF01535,PF01535,PF01535,PF01535,PF01535,PF01535,PF01535,PF01535,PF01535,PF01535,PF01535,PF01535,PF01535,PF01535,PF01535,PF01535,PF01535,PF01535,PF01535,PF01535,PF01535,PF01535,PF01535,PF12854,PF12854,PF12854,PF12854,PF12854,PF12854,PF12854,PF12854,PF12854,PF12854,PF12854,PF12854,PF12854,PF12854,PF12854,PF12854,PF12854,PF12854,PF12854,PF12854,PF12854,PF12854,PF12854,PF13041,PF13041,PF13041,PF13041,PF13041,PF13041,PF13041,PF13041,PF13041,PF13041,PF13041,PF13041,PF13041,PF13041,PF13041,PF13041,PF13041,PF13041,PF13041,PF13041,PF13041,PF13041,PF13041,PF13041,PF13041,PF13041,PF13041,PF13041,PF13041,PF13812,PF13812,PF13812,PF13812,PF13812,PF13812,PF13812,PF13812,PF13812,PF13812,PF13812,PF13812,PF13812,PF13812,PF13812,PF13812,PF13812,PF13812,PF13812,PF13812,PF13812,PF17177,PF17177,PF17177,PF04403,PF01011,PF01011,PF01011,PF01011,PF01011,PF01011,PF01011,PF01011,PF01011,PF01011,PF13360,PF13360,PF13360,PF13360,PF13360,PF13360,PF13570,PF13570,PF13570,PF13570,PF13570,PF13570,PF13570,PF13570,PF03208,PF03208,PF00697,PF05239,PF05239,PF05239,PF02996,PF02996,PF02996,PF01920,PF01920,PF01920,PF07156,PF00432,PF00432,PF00432,PF00432,PF01255,PF01255,PF01255,PF01255,PF00156,PF16101,PF16101,PF16101,PF16101,PF03063,PF03063,PF03063,PF03063,PF03063,PF03063,PF03063,PF00485,PF00485,PF00485,PF15898,PF15898,PF15898,PF06325,PF06325,PF06325,PF06325,PF06325,PF05185,PF08082,PF00235,PF14464,PF14464,PF14464,PF14464,PF14447,PF14447,PF14447,PF14447,PF14447,PF14447,PF14447,PF14447,PF14447,PF15172,PF15172,PF00227,PF00227,PF00227,PF00227,PF00227,PF00227,PF00227,PF00227,PF00227,PF10584,PF10584,PF10584,PF00484,PF00484,PF00484,PF00484,PF01619,PF00160,PF00160,PF00160,PF00160,PF00160,PF00160,PF00160,PF00160,PF00160,PF06424,PF12230,PF12230,PF09785,PF09785,PF09785,PF03371,PF03371,PF03371,PF12871,PF12871,PF08799,PF12134,PF15776,PF14765,PF03912,PF01789,PF01789,PF01789,PF01789,PF01789,PF01789,PF05757,PF05757,PF06298,PF06298,PF06298,PF06298,PF06298,PF06298,PF06298,PF01416,PF00849,PF01437,PF14870,PF13326,PF02427,PF03244,PF04046,PF04012,PF04012,PF04839,PF02666,PF04886,PF04886,PF01515,PF12738,PF01329,PF00809,PF00809,PF00809,PF00809,PF00809,PF00809,PF00809,PF01981,PF04387,PF04387,PF14566,PF15713,PF15713,PF15713,PF00854,PF01472,PF01472,PF01472,PF14306,PF09409,PF00806,PF00806,PF00806,PF04845,PF16656,PF16656,PF16656,PF06888,PF06888,PF01480,PF00855,PF00855,PF00855,PF00855,PF02436,PF00282,PF00282,PF12766,PF12766,PF01243,PF13883,PF00070,PF00070,PF00070,PF00070,PF00070,PF00070,PF00070,PF00070,PF00070,PF00070,PF00070,PF00070,PF00070,PF07992,PF07992,PF07992,PF07992,PF07992,PF07992,PF07992,PF07992,PF07992,PF07992,PF07992,PF07992,PF07992,PF07992,PF07992,PF07992,PF07992,PF07992,PF07992,PF07992,PF07992,PF07992,PF07992,PF07992,PF07992,PF07992,PF07992,PF07992,PF07992,PF07992,PF07992,PF07992,PF07992,PF07992,PF07992,PF07992,PF07992,PF07992,PF07992,PF07992,PF13738,PF13738,PF13738,PF13738,PF13738,PF13738,PF02852,PF02852,PF15884,PF12843,PF12843,PF12843,PF12843,PF10343,PF10343,PF10343,PF01424,PF13890,PF14655,PF14655,PF14655,PF00566,PF00566,PF00566,PF00566,PF02144,PF02144,PF03215,PF04824,PF04423,PF04423,PF08423,PF08423,PF08423,PF11976,PF11976,PF11976,PF11976,PF11976,PF11976,PF11976,PF11976,PF11976,PF11976,PF11976,PF11976,PF11976,PF13881,PF04139,PF04139,PF04712,PF04712,PF04712,PF06098,PF06098,PF04055,PF04055,PF04055,PF04055,PF05691,PF15320,PF08373,PF08373,PF08373,PF08373,PF08373,PF08373,PF00071,PF00071,PF00071,PF00071,PF00071,PF00071,PF00071,PF00071,PF00071,PF00071,PF00071,PF00071,PF12234,PF12234,PF12768,PF12768,PF08081,PF08081,PF08081,PF08081,PF08081,PF08081,PF08081,PF08081,PF01857,PF00415,PF00415,PF00415,PF00415,PF00415,PF00415,PF00415,PF00415,PF00415,PF00415,PF00415,PF00415,PF00415,PF00415,PF00415,PF00415,PF00415,PF00415,PF00415,PF00415,PF00415,PF00415,PF00415,PF00415,PF00415,PF00415,PF00415,PF00415,PF00415,PF00415,PF00415,PF00415,PF00415,PF00415,PF00415,PF13540,PF13540,PF13540,PF13540,PF13540,PF13540,PF13540,PF13540,PF13540,PF13540,PF13540,PF13540,PF13540,PF13540,PF13540,PF13540,PF13540,PF13540,PF13540,PF13540,PF13540,PF13540,PF13540,PF13540,PF13540,PF13540,PF13540,PF13540,PF13540,PF13540,PF13540,PF13540,PF13540,PF13540,PF13540,PF13540,PF13540,PF13540,PF04078,PF04078,PF04078,PF10262,PF00154,PF07508,PF16124,PF08534,PF08534,PF08534,PF08534,PF08534,PF08534,PF07494,PF07494,PF04607,PF04607,PF04607,PF04582,PF04582,PF04582,PF04582,PF04582,PF04582,PF04582,PF04582,PF04582,PF04582,PF04582,PF04582,PF04582,PF04582,PF04582,PF04057,PF16900,PF13582,PF13582,PF13688,PF01051,PF08661,PF08646,PF08646,PF08542,PF03248,PF04851,PF04851,PF04851,PF04851,PF00239,PF00072,PF00072,PF00072,PF00072,PF00072,PF00072,PF00072,PF00072,PF00072,PF00072,PF03732,PF03732,PF03732,PF03732,PF03732,PF03732,PF03732,PF03732,PF03732,PF03732,PF03732,PF03732,PF03732,PF03732,PF03732,PF03732,PF14223,PF00424,PF00424,PF00472,PF00472,PF00472,PF00472,PF03214,PF03214,PF08737,PF05879,PF05879,PF05879,PF00581,PF00581,PF00581,PF00581,PF12368,PF12368,PF12595,PF12595,PF12595,PF12595,PF05593,PF05593,PF05914,PF05914,PF05914,PF05914,PF01872,PF01872,PF04950,PF04950,PF00636,PF00636,PF00636,PF00636,PF00636,PF00445,PF14622,PF01042,PF01042,PF01042,PF02867,PF00317,PF00268,PF04597,PF04597,PF04597,PF00428,PF00428,PF00428,PF00428,PF00428,PF00428,PF00428,PF00428,PF00687,PF00687,PF00687,PF03946,PF03946,PF03946,PF00542,PF00542,PF00542,PF16320,PF16320,PF01294,PF00238,PF00238,PF01929,PF00827,PF00827,PF00252,PF01196,PF01196,PF17135,PF17135,PF17135,PF00861,PF00861,PF00861,PF00181,PF00829,PF00829,PF01776,PF00276,PF03939,PF17136,PF17136,PF01246,PF01246,PF01016,PF01016,PF00828,PF00828,PF01777,PF00830,PF01778,PF01778,PF01778,PF01779,PF03947,PF03947,PF00297,PF00297,PF00297,PF01198,PF01783,PF01783,PF00471,PF00471,PF00468,PF00468,PF00468,PF00468,PF01158,PF00573,PF01020,PF01020,PF00935,PF00347,PF00347,PF01248,PF03948,PF00338,PF00416,PF08069,PF08069,PF00312,PF01165,PF01249,PF01282,PF01282,PF03297,PF01283,PF01667,PF01667,PF02482,PF02482,PF01015,PF00189,PF00900,PF00900,PF03719,PF01250,PF00410,PF01201,PF00380,PF00164,PF16321,PF00834,PF00834,PF00834,PF14200,PF14200,PF00652,PF00355,PF00355,PF00355,PF00355,PF00355,PF00355,PF00355,PF13806,PF13806,PF12906,PF12906,PF12906,PF12906,PF12906,PF12906,PF12906,PF12906,PF12906,PF12906,PF00848,PF17184,PF04068,PF08585,PF16100,PF16100,PF04321,PF04321,PF04321,PF04321,PF04321,PF04321,PF04321,PF02646,PF10443,PF00075,PF00075,PF00075,PF00075,PF00075,PF00075,PF00075,PF00075,PF00075,PF00075,PF00075,PF00075,PF00075,PF00075,PF00075,PF00075,PF00075,PF00075,PF00075,PF00075,PF00075,PF00075,PF00075,PF00075,PF00075,PF00075,PF00075,PF00075,PF00075,PF00075,PF00075,PF00075,PF00075,PF00075,PF00075,PF00075,PF00075,PF00075,PF00075,PF00075,PF00075,PF01138,PF01138,PF01138,PF01138,PF01138,PF03725,PF03725,PF01876,PF01876,PF00929,PF00929,PF09414,PF08208,PF08208,PF08208,PF08208,PF11705,PF11705,PF11705,PF06870,PF01194,PF01194,PF04997,PF04997,PF04997,PF04997,PF00623,PF04998,PF04998,PF04992,PF04992,PF04990,PF05001,PF05001,PF05001,PF05001,PF05001,PF05001,PF05001,PF05001,PF05001,PF04561,PF04566,PF04566,PF04567,PF00562,PF00562,PF00562,PF00562,PF00562,PF04560,PF04560,PF03870,PF03870,PF05158,PF05158,PF00773,PF00773,PF00773,PF03259,PF08477,PF08477,PF08477,PF08477,PF08477,PF08477,PF08477,PF08477,PF10247,PF15035,PF10727,PF10727,PF00639,PF00639,PF00639,PF13145,PF13145,PF13145,PF13616,PF03055,PF03055,PF03055,PF03055,PF03055,PF03055,PF16550,PF10602,PF10602,PF14700,PF01765,PF01765,PF01765,PF00076,PF00076,PF00076,PF00076,PF00076,PF00076,PF00076,PF00076,PF00076,PF00076,PF00076,PF00076,PF00076,PF00076,PF00076,PF00076,PF00076,PF00076,PF00076,PF00076,PF00076,PF00076,PF00076,PF00076,PF00076,PF00076,PF00076,PF00076,PF00076,PF00076,PF00076,PF00076,PF00076,PF00076,PF00076,PF00076,PF00076,PF00076,PF00076,PF00076,PF00076,PF00076,PF00076,PF00076,PF04059,PF10598,PF16367,PF16367,PF16367,PF16651,PF00398,PF00398,PF13234,PF13234,PF13234,PF07890,PF12923,PF16294,PF16294,PF16294,PF16294,PF10099,PF10099,PF10099,PF10099,PF10099,PF10099,PF10099,PF08600,PF08600,PF08600,PF08600,PF09243,PF09243,PF02714,PF02714,PF02714,PF13967,PF13967,PF13967,PF13967,PF01137,PF01137,PF01139,PF04641,PF04641,PF08512,PF08512,PF08512,PF08512,PF09273,PF09273,PF00101,PF00101,PF00301,PF05496,PF05496,PF05496,PF05496,PF03652,PF00665,PF00665,PF00665,PF00665,PF00665,PF00665,PF00665,PF00665,PF00665,PF00665,PF00665,PF00665,PF00665,PF00078,PF00078,PF00078,PF00078,PF00078,PF00078,PF00078,PF00078,PF00078,PF00078,PF00078,PF00078,PF00078,PF00078,PF00078,PF00078,PF00078,PF00078,PF00078,PF00078,PF00078,PF00078,PF00078,PF00078,PF00078,PF00078,PF00078,PF00078,PF00078,PF00078,PF00078,PF00078,PF00078,PF00078,PF00078,PF00078,PF00078,PF00078,PF00078,PF00078,PF00078,PF00078,PF00078,PF00078,PF00078,PF00078,PF00078,PF00078,PF00078,PF00078,PF00078,PF00078,PF00078,PF00078,PF00078,PF00078,PF00078,PF00078,PF00078,PF00078,PF00078,PF00078,PF00078,PF00078,PF00078,PF00078,PF00078,PF00078,PF00078,PF00078,PF00078,PF00078,PF00078,PF00078,PF00078,PF00078,PF00078,PF00078,PF00078,PF00078,PF00078,PF00078,PF00078,PF00078,PF00078,PF00078,PF00078,PF00078,PF00078,PF00078,PF00078,PF00078,PF00078,PF00078,PF00078,PF00078,PF00078,PF00078,PF00078,PF00078,PF00078,PF00078,PF00078,PF00078,PF00078,PF00078,PF00078,PF00078,PF00078,PF00078,PF00078,PF00078,PF00078,PF00078,PF00078,PF00078,PF00078,PF00078,PF00078,PF00078,PF00078,PF00078,PF00078,PF00078,PF00078,PF00078,PF00078,PF00078,PF00078,PF00078,PF00078,PF00078,PF00078,PF00078,PF00078,PF00078,PF00078,PF00078,PF00078,PF00078,PF00078,PF00078,PF00078,PF00078,PF00078,PF00078,PF00078,PF00078,PF00078,PF00078,PF00078,PF00078,PF00078,PF00078,PF00078,PF00078,PF00078,PF00078,PF00078,PF00078,PF00078,PF00078,PF00078,PF00078,PF00078,PF00078,PF00078,PF00078,PF00078,PF00078,PF00078,PF00078,PF00078,PF00078,PF00078,PF00078,PF00078,PF00078,PF00078,PF00078,PF00078,PF00078,PF00078,PF00078,PF00078,PF00078,PF00078,PF00078,PF00078,PF00078,PF00078,PF00078,PF00078,PF00078,PF00078,PF00078,PF00078,PF00078,PF00078,PF00078,PF00078,PF00078,PF00078,PF00078,PF00078,PF00078,PF07727,PF07727,PF07727,PF07727,PF07727,PF13456,PF13456,PF13456,PF05773,PF02773,PF02773,PF02574,PF02574,PF02574,PF02574,PF02574,PF00575,PF00575,PF00575,PF00575,PF00575,PF03501,PF04689,PF01479,PF01479,PF03399,PF03435,PF02182,PF02182,PF02182,PF02182,PF16950,PF01536,PF01536,PF01342,PF01342,PF16282,PF02037,PF02037,PF02037,PF02037,PF02037,PF02037,PF06487,PF06487,PF13867,PF13867,PF13867,PF05184,PF03489,PF03489,PF03489,PF06682,PF03343,PF03343,PF03343,PF03343,PF03343,PF16531,PF09368,PF09368,PF17041,PF17041,PF17041,PF17041,PF17041,PF17041,PF01758,PF13593,PF03110,PF03110,PF03110,PF03110,PF03110,PF03110,PF03110,PF03110,PF01547,PF01547,PF01547,PF01547,PF01547,PF01547,PF01547,PF01547,PF01547,PF00496,PF13416,PF13416,PF13416,PF13416,PF13416,PF05483,PF05483,PF03803,PF03803,PF05285,PF05285,PF05285,PF05285,PF05285,PF05285,PF03937,PF03313,PF03313,PF08491,PF08491,PF08491,PF02810,PF00995,PF00995,PF00995,PF12931,PF12931,PF12931,PF08033,PF04815,PF04811,PF04811,PF04811,PF04811,PF04811,PF04811,PF15469,PF15469,PF15469,PF02889,PF02889,PF02889,PF02889,PF02889,PF01369,PF07517,PF07517,PF07517,PF01043,PF01043,PF01043,PF01043,PF07516,PF00263,PF04628,PF06775,PF08238,PF08238,PF08238,PF08238,PF08238,PF08238,PF04592,PF01641,PF01641,PF01641,PF02774,PF06911,PF04520,PF04520,PF04520,PF13796,PF04360,PF04360,PF04360,PF04360,PF02403,PF02403,PF02403,PF06821,PF06821,PF00856,PF00856,PF00856,PF00856,PF00856,PF00856,PF00856,PF00856,PF06705,PF07189,PF08457,PF08457,PF03749,PF03749,PF08209,PF08209,PF08209,PF08450,PF08450,PF08450,PF07093,PF07093,PF07093,PF07093,PF07093,PF00018,PF07653,PF07653,PF14604,PF01488,PF01488,PF01488,PF01488,PF07004,PF07004,PF07004,PF07004,PF13908,PF01549,PF01549,PF01549,PF01549,PF01549,PF01549,PF01549,PF00464,PF00464,PF00464,PF00464,PF00464,PF06650,PF00158,PF00158,PF00158,PF00158,PF00158,PF14532,PF04546,PF04546,PF04546,PF03979,PF03979,PF03979,PF03979,PF00140,PF00140,PF00140,PF04542,PF04542,PF04539,PF04539,PF04539,PF04539,PF04545,PF04545,PF04545,PF04545,PF08281,PF08281,PF16879,PF08295,PF08295,PF03145,PF03145,PF04938,PF02146,PF01380,PF01380,PF16740,PF16740,PF16740,PF08693,PF08693,PF08693,PF08693,PF08693,PF08693,PF08693,PF03935,PF03935,PF03935,PF03935,PF03935,PF03931,PF03595,PF03595,PF03595,PF15247,PF08639,PF09111,PF04102,PF04102,PF04102,PF04102,PF04102,PF02463,PF02463,PF02463,PF02463,PF02463,PF02463,PF02463,PF02463,PF07574,PF01713,PF14712,PF14712,PF05739,PF05739,PF05739,PF09335,PF09335,PF09335,PF09335,PF00176,PF00176,PF00176,PF00176,PF00176,PF00176,PF00176,PF00176,PF00176,PF00176,PF00176,PF00176,PF00176,PF00176,PF03357,PF03357,PF03357,PF01174,PF01174,PF07366,PF07366,PF12680,PF12680,PF12680,PF12680,PF12680,PF13474,PF13474,PF13474,PF15279,PF15279,PF15279,PF15279,PF00080,PF02777,PF02777,PF02777,PF02777,PF00081,PF10428,PF03619,PF03619,PF03619,PF03700,PF01680,PF01680,PF04832,PF10591,PF10591,PF15662,PF06645,PF08286,PF08286,PF08317,PF08317,PF08317,PF08317,PF08317,PF08317,PF08317,PF08317,PF08317,PF04130,PF15670,PF08234,PF08234,PF07228,PF07228,PF07228,PF06686,PF06686,PF06686,PF06686,PF05642,PF05642,PF05642,PF05642,PF05642,PF02590,PF00588,PF00588,PF00588,PF00588,PF00588,PF04232,PF00622,PF00622,PF00622,PF00622,PF00622,PF08644,PF03105,PF03105,PF03105,PF03105,PF10500,PF10500,PF10500,PF10500,PF10500,PF10500,PF10500,PF10500,PF10500,PF10500,PF10500,PF10500,PF00530,PF00530,PF00530,PF00530,PF00530,PF00530,PF00530,PF00530,PF00530,PF00530,PF00530,PF00530,PF00530,PF00530,PF00530,PF00530,PF00530,PF00530,PF00530,PF00530,PF00530,PF00530,PF00530,PF00530,PF00530,PF00530,PF00530,PF00530,PF00530,PF00530,PF15494,PF15494,PF04086,PF02290,PF00448,PF00448,PF00448,PF00448,PF00448,PF00448,PF00448,PF00448,PF02881,PF16969,PF16969,PF16969,PF08492,PF08492,PF08492,PF09439,PF09439,PF09439,PF09439,PF09439,PF00474,PF00474,PF06933,PF06933,PF04722,PF02544,PF02544,PF12349,PF12349,PF04885,PF09598,PF09598,PF16891,PF02516,PF02516,PF01300,PF01300,PF01300,PF01300,PF02910,PF02910,PF02910,PF05843,PF02657,PF02657,PF02657,PF11471,PF11471,PF00083,PF00083,PF00083,PF00083,PF00083,PF00083,PF00083,PF00083,PF00083,PF00083,PF00083,PF00083,PF01253,PF16619,PF16619,PF16619,PF16619,PF00884,PF00884,PF00884,PF00884,PF00884,PF00884,PF00884,PF00884,PF00884,PF00884,PF00884,PF00884,PF00884,PF00884,PF00884,PF00916,PF00685,PF11414,PF02104,PF02104,PF01805,PF01805,PF01805,PF01805,PF12513,PF12901,PF12901,PF12901,PF12901,PF02201,PF02201,PF04434,PF12295,PF12295,PF12295,PF00957,PF00957,PF00957,PF00957,PF00957,PF00804,PF00804,PF00804,PF14523,PF14523,PF01387,PF00437,PF00437,PF00437,PF00437,PF00437,PF05010,PF05010,PF02969,PF02969,PF02969,PF02969,PF02969,PF02969,PF02969,PF02969,PF02969,PF02969,PF02969,PF02969,PF02969,PF02969,PF02969,PF02969,PF02969,PF02969,PF02969,PF02969,PF02969,PF02969,PF07531,PF07531,PF07531,PF07531,PF07531,PF07531,PF07531,PF04719,PF04719,PF04658,PF05742,PF04177,PF01026,PF01026,PF01026,PF10518,PF10518,PF09734,PF01925,PF09728,PF09728,PF09728,PF09728,PF14543,PF14543,PF14543,PF02970,PF00352,PF07106,PF07106,PF03638,PF07331,PF03401,PF03401,PF03401,PF03401,PF03401,PF03645,PF03645,PF03645,PF03148,PF03148,PF06056,PF06056,PF06056,PF06056,PF06056,PF06056,PF06056,PF00440,PF00440,PF12851,PF03849,PF03849,PF03849,PF06331,PF03153,PF03153,PF03153,PF03153,PF03153,PF03153,PF03153,PF03153,PF02268,PF02269,PF02291,PF02291,PF03847,PF03847,PF11521,PF02270,PF01096,PF01096,PF02824,PF00763,PF02882,PF02882,PF02882,PF02882,PF02882,PF02882,PF01946,PF01946,PF01946,PF01946,PF01946,PF01946,PF01946,PF01946,PF01946,PF01946,PF01946,PF01946,PF01946,PF01946,PF01964,PF01964,PF00899,PF00899,PF00899,PF00899,PF00899,PF00899,PF00899,PF00899,PF00899,PF05690,PF00975,PF00975,PF00975,PF02803,PF00108,PF00108,PF00108,PF00108,PF00085,PF00085,PF00085,PF00085,PF00085,PF00085,PF00085,PF00085,PF00085,PF13098,PF13462,PF13462,PF13848,PF13899,PF13905,PF13905,PF13905,PF02597,PF11262,PF11262,PF05615,PF00585,PF06283,PF06283,PF11264,PF02223,PF02223,PF02223,PF02223,PF02223,PF02223,PF02223,PF02223,PF02223,PF02223,PF02223,PF00303,PF00303,PF00303,PF16166,PF01833,PF01833,PF01833,PF01833,PF01833,PF01833,PF01833,PF01833,PF01833,PF01833,PF01833,PF01833,PF01833,PF01833,PF02466,PF02466,PF02466,PF02466,PF04176,PF04176,PF04176,PF04176,PF06068,PF06068,PF06068,PF06068,PF12457,PF12457,PF12457,PF03219,PF03219,PF03219,PF03219,PF07534,PF07534,PF07534,PF10639,PF03647,PF02581,PF00020,PF00020,PF00020,PF00020,PF14249,PF14249,PF04281,PF10568,PF10568,PF09239,PF01131,PF01028,PF01751,PF01751,PF13155,PF13155,PF13662,PF13662,PF13662,PF13662,PF16898,PF13368,PF16131,PF16131,PF16131,PF16131,PF15647,PF15647,PF15647,PF15647,PF15647,PF15654,PF15654,PF15654,PF15654,PF15654,PF15654,PF15654,PF13868,PF04536,PF04536,PF00205,PF00205,PF00205,PF00205,PF00205,PF00205,PF00205,PF02776,PF02776,PF02776,PF02776,PF02776,PF00515,PF00515,PF00515,PF00515,PF00515,PF00515,PF00515,PF00515,PF00515,PF00515,PF00515,PF00515,PF00515,PF00515,PF00515,PF00515,PF00515,PF00515,PF00515,PF00515,PF00515,PF00515,PF00515,PF00515,PF00515,PF00515,PF00515,PF00515,PF00515,PF00515,PF00515,PF00515,PF00515,PF00515,PF00515,PF00515,PF00515,PF00515,PF00515,PF00515,PF00515,PF00515,PF00515,PF00515,PF00515,PF00515,PF00515,PF00515,PF00515,PF00515,PF00515,PF00515,PF00515,PF00515,PF00515,PF00515,PF13374,PF13374,PF13374,PF13374,PF13374,PF13374,PF13374,PF13374,PF13374,PF13374,PF13374,PF13374,PF13374,PF13374,PF13374,PF13374,PF13374,PF13374,PF13374,PF13374,PF13374,PF13374,PF13374,PF13374,PF13374,PF13374,PF13374,PF13374,PF13374,PF13374,PF13374,PF13374,PF13374,PF13374,PF13374,PF13374,PF13414,PF13414,PF13414,PF13414,PF13414,PF13414,PF13414,PF13414,PF13414,PF13414,PF13414,PF13414,PF13414,PF13414,PF13414,PF13414,PF13414,PF13414,PF13414,PF13414,PF13414,PF13414,PF13414,PF13414,PF13414,PF13414,PF13414,PF13424,PF13424,PF13424,PF13424,PF13424,PF13424,PF13424,PF13424,PF13424,PF13424,PF13424,PF13424,PF13424,PF13424,PF13424,PF13424,PF13424,PF13424,PF13424,PF13424,PF13424,PF13424,PF13424,PF13424,PF13424,PF13424,PF13424,PF13424,PF13424,PF13424,PF13424,PF13424,PF13424,PF13424,PF13424,PF13424,PF13424,PF13424,PF13424,PF13424,PF13428,PF13428,PF13428,PF13428,PF13428,PF13428,PF13428,PF13428,PF13428,PF13428,PF13428,PF13428,PF13428,PF13428,PF13428,PF13428,PF13428,PF13428,PF13428,PF13428,PF13428,PF13428,PF13428,PF13428,PF13428,PF13428,PF13428,PF13428,PF13428,PF13428,PF13428,PF13428,PF13428,PF13428,PF13428,PF13428,PF13428,PF13428,PF13428,PF13428,PF13428,PF13428,PF13428,PF13428,PF13428,PF13428,PF13428,PF13428,PF13432,PF13432,PF13432,PF13432,PF13432,PF13432,PF13432,PF13432,PF13432,PF13432,PF13432,PF13432,PF13432,PF13432,PF13432,PF13432,PF13432,PF13432,PF13432,PF13432,PF13432,PF13432,PF13432,PF13432,PF13432,PF13431,PF13431,PF13431,PF13431,PF13431,PF13431,PF13431,PF13431,PF13431,PF13431,PF13431,PF13431,PF13431,PF13431,PF13431,PF13431,PF13431,PF13431,PF13431,PF13431,PF14559,PF14559,PF14559,PF14559,PF14559,PF14559,PF14559,PF14559,PF14559,PF14559,PF14559,PF14559,PF14559,PF14559,PF14559,PF14559,PF14559,PF07719,PF07719,PF07719,PF07719,PF07719,PF07719,PF07719,PF07719,PF07719,PF07719,PF07719,PF07719,PF07719,PF07719,PF07719,PF07719,PF07719,PF07719,PF07719,PF07719,PF07719,PF07719,PF07719,PF07719,PF07719,PF07719,PF07719,PF07719,PF07719,PF07719,PF07719,PF07719,PF07719,PF07719,PF07719,PF07719,PF07719,PF07719,PF07719,PF07719,PF07719,PF07719,PF07719,PF07719,PF07719,PF07719,PF07719,PF07719,PF07719,PF07719,PF07719,PF07719,PF07719,PF07719,PF07719,PF07719,PF07719,PF07719,PF07719,PF07719,PF07719,PF07719,PF07719,PF07719,PF07719,PF07719,PF07719,PF07719,PF07719,PF07719,PF07719,PF07721,PF07721,PF07721,PF07721,PF07721,PF07721,PF07721,PF07721,PF07721,PF07721,PF07721,PF07721,PF07721,PF07721,PF13174,PF13174,PF13176,PF13176,PF13176,PF13176,PF13176,PF13176,PF13176,PF13176,PF13176,PF13176,PF13176,PF13176,PF13176,PF13176,PF13176,PF13176,PF13176,PF13176,PF13176,PF13176,PF13176,PF13176,PF13181,PF13181,PF13181,PF13181,PF13181,PF13181,PF13181,PF13181,PF13181,PF13181,PF13181,PF13181,PF13181,PF13181,PF13181,PF13181,PF13181,PF13181,PF13181,PF13181,PF13181,PF13181,PF13181,PF13181,PF13181,PF13181,PF13181,PF13181,PF13181,PF13181,PF13181,PF13181,PF13181,PF13181,PF13181,PF13181,PF13181,PF13181,PF13181,PF13181,PF13181,PF13181,PF13181,PF13181,PF13181,PF13181,PF13371,PF13371,PF13371,PF13371,PF13371,PF13371,PF13371,PF13371,PF13371,PF13371,PF07926,PF07926,PF07926,PF03151,PF03151,PF03151,PF03151,PF03151,PF03151,PF03151,PF03151,PF06886,PF06886,PF00590,PF00590,PF01963,PF16673,PF16673,PF03798,PF03798,PF03798,PF03798,PF03798,PF03798,PF00923,PF00923,PF00923,PF02458,PF02458,PF06495,PF01841,PF13369,PF13369,PF02780,PF00456,PF00456,PF00456,PF02779,PF02779,PF02779,PF02779,PF02779,PF02779,PF02779,PF09799,PF00905,PF00872,PF04051,PF04051,PF12739,PF05753,PF05753,PF05818,PF01204,PF01204,PF06609,PF14685,PF14685,PF08954,PF02080,PF02080,PF02080,PF02080,PF02080,PF02080,PF02080,PF02254,PF02254,PF02005,PF02005,PF02005,PF02005,PF02005,PF01978,PF00133,PF00133,PF00133,PF00133,PF00133,PF00133,PF00133,PF00133,PF00133,PF00133,PF00133,PF00133,PF00133,PF00133,PF00133,PF00579,PF00579,PF00579,PF03950,PF00750,PF00750,PF01406,PF01406,PF01406,PF01406,PF01406,PF01921,PF09334,PF09334,PF09334,PF09334,PF09334,PF13603,PF13603,PF00152,PF00152,PF00152,PF00152,PF00587,PF00587,PF00587,PF00587,PF00587,PF01411,PF01411,PF01411,PF01411,PF01411,PF01411,PF01411,PF01411,PF01409,PF02091,PF02091,PF13393,PF13393,PF01336,PF01588,PF01588,PF01588,PF01588,PF01588,PF13725,PF13725,PF13725,PF01746,PF03054,PF03054,PF07973,PF05958,PF05958,PF05958,PF05958,PF00261,PF00261,PF12718,PF12718,PF12718,PF05731,PF05731,PF05731,PF05731,PF16519,PF04820,PF04820,PF04820,PF09534,PF00290,PF03222,PF03222,PF03222,PF09157,PF09157,PF09157,PF09142,PF16198,PF16198,PF16198,PF01509,PF01509,PF01509,PF05887,PF05887,PF05887,PF05887,PF05887,PF05887,PF05887,PF05887,PF05887,PF05887,PF05887,PF05887,PF05887,PF05887,PF05887,PF05887,PF05887,PF05887,PF05887,PF05887,PF00089,PF00089,PF13365,PF13365,PF15358,PF15358,PF03133,PF03133,PF03133,PF02957,PF00091,PF00091,PF00091,PF00091,PF00091,PF00091,PF00091,PF00091,PF00091,PF13809,PF13809,PF03953,PF03953,PF03953,PF03953,PF11717,PF05711,PF06087,PF06087,PF06087,PF02580,PF02580,PF02580,PF02580,PF04564,PF04564,PF04564,PF04564,PF04564,PF04564,PF04564,PF04564,PF12220,PF12397,PF08640,PF08449,PF00627,PF00627,PF00627,PF00627,PF14555,PF14555,PF14555,PF14555,PF14555,PF10585,PF10585,PF01040,PF01040,PF01040,PF01040,PF01040,PF01209,PF01209,PF00240,PF00240,PF00240,PF00240,PF00240,PF00240,PF00240,PF00240,PF00240,PF00240,PF00240,PF00240,PF00240,PF00240,PF00240,PF14560,PF00789,PF00789,PF00789,PF00443,PF00443,PF00443,PF00443,PF00443,PF00443,PF00443,PF00443,PF00443,PF00443,PF00443,PF00443,PF13423,PF13423,PF02921,PF02921,PF03167,PF06427,PF01704,PF01704,PF01704,PF01704,PF01704,PF00201,PF00984,PF03720,PF03720,PF03721,PF15456,PF08694,PF03152,PF03152,PF03152,PF02809,PF02809,PF02809,PF02809,PF02809,PF02809,PF02809,PF02809,PF02809,PF02809,PF02809,PF16758,PF05473,PF05348,PF15435,PF15435,PF15435,PF15435,PF15435,PF00919,PF03649,PF01169,PF01894,PF01894,PF01458,PF01458,PF02694,PF02696,PF02696,PF02696,PF01980,PF01980,PF01980,PF01980,PF03657,PF01594,PF03690,PF03665,PF03670,PF03670,PF05255,PF05728,PF10571,PF10571,PF09416,PF14681,PF14681,PF14681,PF00179,PF00179,PF00179,PF00179,PF00179,PF00179,PF00179,PF00179,PF00179,PF00179,PF10441,PF00699,PF00699,PF00699,PF00699,PF01014,PF01208,PF01208,PF01208,PF01208,PF01208,PF01208,PF04871,PF04871,PF04871,PF00582,PF00582,PF12436,PF03998,PF03998,PF04003,PF04003,PF09384,PF04192,PF04192,PF02151,PF00580,PF00580,PF00580,PF13538,PF13538,PF03223,PF03224,PF05008,PF05008,PF12755,PF12755,PF12755,PF01991,PF01847,PF00790,PF14623,PF14623,PF11050,PF01443,PF01443,PF07015,PF10139,PF08487,PF08487,PF01988,PF17055,PF00654,PF00654,PF00654,PF00654,PF00654,PF03762,PF03762,PF16908,PF16908,PF04841,PF03643,PF03643,PF03643,PF03643,PF10366,PF10366,PF09336,PF08700,PF08700,PF04129,PF04652,PF04652,PF04652,PF04652,PF09359,PF09359,PF09359,PF00092,PF00092,PF13519,PF13519,PF13519,PF13519,PF13768,PF13768,PF13768,PF13768,PF01496,PF01496,PF01496,PF01496,PF01496,PF01496,PF01496,PF01496,PF01496,PF01496,PF01496,PF01496,PF01496,PF14380,PF00400,PF00400,PF00400,PF00400,PF00400,PF00400,PF00400,PF00400,PF00400,PF00400,PF00400,PF00400,PF00400,PF00400,PF00400,PF00400,PF00400,PF00400,PF00400,PF00400,PF00400,PF00400,PF00400,PF00400,PF00400,PF00400,PF00400,PF00400,PF00400,PF00400,PF00400,PF00400,PF00400,PF00400,PF00400,PF00400,PF00400,PF00400,PF00400,PF00400,PF00400,PF00400,PF00400,PF00400,PF00400,PF00400,PF00400,PF00400,PF00400,PF00400,PF00400,PF00400,PF00400,PF00400,PF00400,PF00400,PF00400,PF00400,PF00400,PF00400,PF00400,PF00400,PF00400,PF00400,PF00400,PF00400,PF00400,PF00400,PF00400,PF00400,PF00400,PF00400,PF00400,PF00400,PF00400,PF00400,PF00400,PF00400,PF00400,PF00400,PF00400,PF00400,PF00400,PF00400,PF00400,PF00400,PF00400,PF00400,PF00400,PF00400,PF00400,PF00400,PF00400,PF00400,PF00400,PF00400,PF00400,PF00400,PF00400,PF00400,PF00400,PF00400,PF00400,PF00400,PF00400,PF00400,PF00400,PF00400,PF00400,PF00400,PF00400,PF00400,PF00400,PF00400,PF00400,PF00400,PF00400,PF00400,PF00400,PF00400,PF00400,PF00400,PF00400,PF00400,PF00400,PF00400,PF00400,PF00400,PF00400,PF00400,PF00400,PF00400,PF00400,PF00400,PF00400,PF00400,PF00400,PF00400,PF00400,PF00400,PF00400,PF00400,PF00400,PF00400,PF00400,PF00400,PF00400,PF00400,PF00400,PF00400,PF00400,PF00400,PF00400,PF00400,PF00400,PF00400,PF00400,PF00400,PF00400,PF00400,PF00400,PF00400,PF00400,PF00400,PF00400,PF00400,PF00400,PF00400,PF00400,PF00400,PF00400,PF00400,PF00400,PF00400,PF00400,PF00400,PF00400,PF00400,PF05701,PF00458,PF15612,PF08325,PF08325,PF08325,PF01822,PF01822,PF01822,PF01822,PF01822,PF01822,PF01822,PF01822,PF01822,PF01822,PF01822,PF01822,PF01822,PF15613,PF15613,PF15613,PF02165,PF02165,PF02165,PF00397,PF00397,PF00397,PF00397,PF00397,PF00397,PF00397,PF00397,PF00397,PF00397,PF00397,PF00397,PF00397,PF00397,PF00397,PF00397,PF04932,PF04932,PF00860,PF00860,PF00860,PF00860,PF00860,PF00860,PF00860,PF00860,PF00860,PF00860,PF00860,PF00860,PF00860,PF00860,PF00860,PF04921,PF10779,PF05181,PF05181,PF05181,PF09280,PF00867,PF00867,PF00867,PF00752,PF00752,PF00752,PF00752,PF03159,PF03159,PF03159,PF03159,PF03159,PF04690,PF04690,PF03895,PF03895,PF03895,PF03895,PF03895,PF03895,PF05658,PF05658,PF05658,PF05658,PF05658,PF05662,PF05662,PF05662,PF05662,PF05662,PF09811,PF09811,PF09811,PF09811,PF09811,PF09811,PF09811,PF09811,PF09811,PF09811,PF09811,PF09811,PF09811,PF09811,PF09811,PF09811,PF09811,PF09811,PF09811,PF09811,PF09811,PF09811,PF09811,PF09811,PF10674,PF06071,PF06071,PF03795,PF15943,PF15943,PF03366,PF13992,PF09586,PF02542,PF14240,PF14240,PF03853,PF14588,PF14588,PF05764,PF05764,PF05764,PF09424,PF09424,PF07321,PF16789,PF16789,PF16789,PF16789,PF16789,PF16789,PF16789,PF16789,PF16789,PF16789,PF16789,PF16789,PF16789,PF16789,PF16789,PF16789,PF16789,PF16789,PF16789,PF16789,PF16789,PF16789,PF16789,PF16789,PF16789,PF16789,PF00102,PF00102,PF13350,PF06414,PF06414,PF01428,PF01428,PF01428,PF01428,PF01428,PF01428,PF12861,PF12861,PF12861,PF12861,PF12861,PF12861,PF12861,PF00643,PF00096,PF00096,PF00096,PF00096,PF00096,PF13894,PF13894,PF12171,PF12171,PF13913,PF13913,PF13913,PF13913,PF07967,PF07967,PF07967,PF00097,PF00097,PF00097,PF00097,PF00097,PF00097,PF00097,PF00097,PF00097,PF00097,PF00097,PF00097,PF00097,PF00097,PF00097,PF00097,PF00097,PF00097,PF00097,PF13923,PF13923,PF13923,PF13923,PF13923,PF13923,PF13923,PF13923,PF13923,PF13923,PF13923,PF13923,PF13923,PF13923,PF13923,PF13923,PF13923,PF13923,PF13923,PF13923,PF13920,PF13920,PF13920,PF13920,PF13920,PF13920,PF13920,PF13920,PF13920,PF13920,PF13920,PF13920,PF13920,PF13920,PF13920,PF13920,PF13920,PF13920,PF13920,PF13920,PF13920,PF13920,PF13920,PF13920,PF13920,PF13920,PF13920,PF15227,PF15227,PF15227,PF15227,PF15227,PF14260,PF14260,PF14260,PF01396,PF02928,PF15801,PF15801,PF15801,PF15801,PF00642,PF00642,PF00642,PF00642,PF00642,PF00642,PF00642,PF00642,PF00642,PF00642,PF00642,PF00642,PF00642,PF00642,PF15663,PF13917,PF13917,PF09360,PF05495,PF05495,PF05495,PF05207,PF07496,PF07496,PF07496,PF07496,PF01529,PF01529,PF01529,PF01529,PF01529,PF06827,PF09337,PF09337,PF09337,PF09337,PF09337,PF09337,PF09337,PF09337,PF09337,PF09337,PF13771,PF13832,PF05551,PF10601,PF10601,PF10601,PF06943,PF12874,PF12874,PF13824,PF01753,PF01753,PF01753,PF01753,PF01753,PF01753,PF01753,PF01753,PF01753,PF01753,PF01753,PF01753,PF01753,PF01753,PF01753,PF01753,PF01753,PF01753,PF01753,PF01753,PF01753,PF01753,PF01753,PF01753,PF01753,PF01753,PF01753,PF01753,PF01753,PF01753,PF01753,PF15906,PF11789,PF11789,PF11789,PF00641,PF00641,PF00641,PF12678,PF12678,PF12678,PF12678,PF12678,PF12678,PF12678,PF12678,PF13248,PF13248,PF13248,PF17123,PF17123,PF17123,PF17123,PF17123,PF17123,PF17123,PF17123,PF17123,PF17123,PF17123,PF17123,PF13639,PF13639,PF13639,PF13639,PF13639,PF13639,PF13639,PF13639,PF13639,PF13639,PF13639,PF13639,PF13639,PF13639,PF13639,PF13639,PF13639,PF13639,PF13639,PF13639,PF13639,PF13639,PF13639,PF13639,PF13639,PF13639,PF13639,PF14570,PF14570,PF14634,PF14634,PF14634,PF14634,PF14634,PF14634,PF14634,PF14634,PF14634,PF14634,PF14634,PF14634,PF14634,PF14634,PF14634,PF14634,PF14634,PF14634,PF14634,PF14634,PF14634,PF14634,PF14634,PF14634,PF14835,PF13445,PF13445,PF13445,PF13445,PF13445,PF13445,PF13445,PF13445,PF13445,PF13445,PF13445,PF13445,PF13445,PF13445,PF13445,PF13445,PF13445,PF13445,PF13445,PF13966,PF04810,PF04810,PF02176,PF02176,PF02176,PF15965,PF15965,PF15965,PF02207,PF14369,PF02535,PF02535,PF02535,PF02535,PF00172,PF00172,PF00172,PF00172,PF00172,PF00172,#,,2015),,,,--domtblout,,18,
