# Supplementary material for: The genome and phenome of the green alga Chloroidium sp. UTEX 3007 reveal adaptive traits for desert acclimatization
Source: eLife. 2017 Jun 17;6:e25783. doi: 10.7554/eLife.25783 (PMC5509433; doi:10.7554/eLife.25783)
Supplement: Figure 6—source data 1. — DOI: http://dx.doi.org/10.7554/eLife.25783.020 [file elife-25783-fig6-data1.zip › algae_pfams/Chlorella_NC64A.txt]

Chlorella_sp_NC64A:PF10417,PF02826,PF02826,PF02826,PF02826,PF00198,PF00198,PF00198,PF03171,PF13532,PF13532,PF13532,PF13640,PF13640,PF13640,PF13640,PF13640,PF01073,PF01073,PF01073,PF01073,PF01073,PF02737,PF02737,PF02737,PF02737,PF04419,PF04419,PF05761,PF05761,PF05761,PF05761,PF02872,PF02872,PF02872,PF02872,PF00004,PF00004,PF00004,PF00004,PF00004,PF00004,PF00004,PF00004,PF00004,PF00004,PF00004,PF00004,PF00004,PF00004,PF00004,PF00004,PF00004,PF13086,PF13086,PF13086,PF13086,PF13086,PF13086,PF13086,PF13086,PF13086,PF13087,PF13087,PF13087,PF13087,PF13087,PF13087,PF13173,PF13175,PF13175,PF13191,PF13191,PF13191,PF13191,PF13191,PF13191,PF13191,PF13191,PF13191,PF13191,PF13191,PF13191,PF13207,PF13207,PF13238,PF13238,PF13238,PF13238,PF13238,PF13238,PF13238,PF13245,PF13245,PF13245,PF13245,PF13245,PF13245,PF13245,PF13245,PF13245,PF13245,PF13245,PF13245,PF07724,PF13304,PF13304,PF13304,PF13304,PF13304,PF13401,PF13401,PF13401,PF13401,PF13476,PF13476,PF13476,PF13476,PF13476,PF13476,PF13481,PF13481,PF13481,PF13481,PF13521,PF13521,PF13521,PF13521,PF13555,PF13555,PF13555,PF13555,PF13555,PF13555,PF13555,PF13555,PF13555,PF13555,PF13604,PF13604,PF13604,PF13604,PF13604,PF13671,PF13671,PF13671,PF13671,PF13671,PF13671,PF13671,PF13872,PF13872,PF13872,PF13872,PF07728,PF07728,PF07728,PF12774,PF12774,PF12780,PF12780,PF12780,PF12781,PF00696,PF00696,PF13520,PF01490,PF01490,PF01490,PF01490,PF01490,PF01490,PF01490,PF01490,PF01490,PF01490,PF01490,PF03109,PF03109,PF01061,PF01061,PF01061,PF01061,PF01061,PF01061,PF01061,PF01061,PF01061,PF01061,PF09818,PF09818,PF00664,PF00664,PF00664,PF00664,PF06472,PF06472,PF00005,PF00005,PF00005,PF00005,PF00005,PF00005,PF00005,PF00005,PF00005,PF00005,PF00005,PF00005,PF00005,PF00005,PF00005,PF00005,PF00005,PF00005,PF16326,PF16326,PF16326,PF16326,PF00561,PF00561,PF00561,PF00561,PF00561,PF00561,PF00561,PF00561,PF02230,PF08386,PF08386,PF08386,PF08386,PF08386,PF12695,PF12695,PF12697,PF12697,PF12697,PF12697,PF12697,PF12697,PF12697,PF12697,PF12697,PF12697,PF12697,PF12697,PF12697,PF12697,PF04083,PF13000,PF00887,PF13822,PF00871,PF00871,PF00871,PF00871,PF00871,PF00583,PF00583,PF00583,PF00583,PF00583,PF00583,PF00583,PF00583,PF00583,PF00583,PF13673,PF13673,PF13673,PF13673,PF13673,PF13673,PF13508,PF13508,PF13508,PF13508,PF13508,PF13523,PF14542,PF14542,PF12689,PF08545,PF08541,PF08541,PF00022,PF00022,PF00022,PF01643,PF00441,PF00441,PF08028,PF02770,PF02771,PF02771,PF01553,PF01757,PF01757,PF01757,PF09793,PF09793,PF09793,PF09793,PF01602,PF01602,PF01602,PF01602,PF01602,PF01602,PF01602,PF01602,PF01602,PF01602,PF01602,PF01602,PF01602,PF00928,PF00928,PF00709,PF00709,PF08240,PF08240,PF08240,PF08240,PF08240,PF08240,PF08240,PF08240,PF13823,PF00106,PF00106,PF00106,PF00106,PF00106,PF00106,PF00106,PF00106,PF00106,PF00106,PF00106,PF00106,PF00106,PF00106,PF00106,PF00106,PF00106,PF00106,PF13561,PF13561,PF13561,PF13561,PF13561,PF13561,PF13561,PF13561,PF13561,PF13561,PF13561,PF13561,PF13561,PF13561,PF00107,PF00107,PF13602,PF11559,PF11559,PF00406,PF00406,PF03747,PF03747,PF03747,PF03747,PF03969,PF03969,PF03969,PF03969,PF03969,PF05641,PF05641,PF09229,PF09229,PF09229,PF09229,PF00578,PF00578,PF00578,PF00578,PF14186,PF14186,PF04548,PF04548,PF00586,PF01262,PF01262,PF01262,PF01262,PF01262,PF01262,PF05222,PF11839,PF11839,PF11839,PF11839,PF11839,PF11839,PF11839,PF11839,PF11839,PF11839,PF11839,PF11839,PF11839,PF11839,PF11839,PF11839,PF11839,PF11839,PF11839,PF11839,PF11839,PF11839,PF11839,PF00171,PF00171,PF00171,PF00171,PF00171,PF00171,PF00171,PF00171,PF00171,PF00171,PF00171,PF00596,PF00596,PF01263,PF01263,PF01263,PF01263,PF01263,PF00248,PF00248,PF00248,PF00248,PF00248,PF00248,PF00248,PF00248,PF00248,PF00248,PF00248,PF00248,PF01315,PF02738,PF02738,PF02738,PF02738,PF03155,PF00128,PF00128,PF00128,PF07821,PF06964,PF06964,PF06964,PF06964,PF06964,PF02883,PF01425,PF02274,PF02274,PF01979,PF01979,PF01979,PF01979,PF07969,PF07969,PF07969,PF07969,PF07969,PF00155,PF00155,PF00155,PF00155,PF00155,PF00155,PF00155,PF00155,PF00202,PF00202,PF00202,PF00202,PF00202,PF00202,PF01063,PF01063,PF00266,PF00266,PF00266,PF00266,PF00266,PF01593,PF01593,PF01593,PF01593,PF01593,PF01593,PF01593,PF01593,PF01593,PF01593,PF01593,PF01593,PF01593,PF01593,PF01593,PF00909,PF00909,PF00909,PF00909,PF00909,PF00909,PF05145,PF00501,PF00501,PF00501,PF00501,PF00501,PF00501,PF00501,PF00501,PF00501,PF00501,PF00501,PF00501,PF00501,PF00501,PF13193,PF16561,PF16561,PF12859,PF12895,PF12895,PF12894,PF12894,PF12894,PF12894,PF12894,PF12894,PF12894,PF12894,PF12894,PF12894,PF12894,PF12894,PF12894,PF12894,PF12894,PF12894,PF12894,PF12894,PF12894,PF12894,PF12894,PF12894,PF12894,PF12894,PF12894,PF12894,PF04049,PF04049,PF00023,PF00023,PF00023,PF00023,PF00023,PF00023,PF00023,PF00023,PF00023,PF00023,PF00023,PF00023,PF00023,PF00023,PF00023,PF00023,PF00023,PF00023,PF00023,PF00023,PF00023,PF00023,PF00023,PF00023,PF00023,PF00023,PF00023,PF00023,PF00023,PF00023,PF00023,PF00023,PF00023,PF00023,PF00023,PF00023,PF00023,PF00023,PF00023,PF00023,PF00023,PF00023,PF00023,PF00023,PF00023,PF00023,PF00023,PF00023,PF00023,PF00023,PF00023,PF00023,PF00023,PF00023,PF00023,PF00023,PF00023,PF00023,PF00023,PF00023,PF00023,PF00023,PF00023,PF00023,PF00023,PF00023,PF00023,PF00023,PF00023,PF00023,PF00023,PF00023,PF00023,PF00023,PF00023,PF00023,PF00023,PF00023,PF00023,PF00023,PF00023,PF00023,PF00023,PF00023,PF00023,PF00023,PF00023,PF00023,PF00023,PF00023,PF00023,PF00023,PF00023,PF00023,PF00023,PF00023,PF00023,PF00023,PF00023,PF00023,PF00023,PF00023,PF00023,PF00023,PF00023,PF00023,PF00023,PF00023,PF00023,PF00023,PF00023,PF00023,PF00023,PF00023,PF00023,PF00023,PF00023,PF00023,PF00023,PF00023,PF00023,PF00023,PF00023,PF00023,PF00023,PF00023,PF00023,PF00023,PF00023,PF00023,PF00023,PF00023,PF00023,PF00023,PF00023,PF00023,PF00023,PF00023,PF00023,PF00023,PF00023,PF00023,PF00023,PF00023,PF00023,PF00023,PF00023,PF00023,PF00023,PF00023,PF00023,PF00023,PF00023,PF00023,PF00023,PF00023,PF00023,PF00023,PF00023,PF00023,PF00023,PF00023,PF00023,PF00023,PF00023,PF00023,PF00023,PF00023,PF00023,PF00023,PF00023,PF00023,PF00023,PF00023,PF00023,PF00023,PF00023,PF00023,PF00023,PF00023,PF00023,PF00023,PF00023,PF00023,PF00023,PF12796,PF12796,PF12796,PF12796,PF12796,PF12796,PF12796,PF12796,PF12796,PF12796,PF12796,PF12796,PF12796,PF12796,PF12796,PF12796,PF12796,PF12796,PF12796,PF12796,PF12796,PF12796,PF12796,PF12796,PF12796,PF12796,PF12796,PF12796,PF12796,PF12796,PF12796,PF12796,PF12796,PF12796,PF12796,PF12796,PF12796,PF12796,PF12796,PF12796,PF12796,PF12796,PF12796,PF12796,PF12796,PF12796,PF12796,PF12796,PF12796,PF12796,PF12796,PF12796,PF12796,PF12796,PF12796,PF12796,PF12796,PF12796,PF12796,PF12796,PF12796,PF12796,PF12796,PF12796,PF12796,PF12796,PF12796,PF12796,PF12796,PF12796,PF12796,PF12796,PF12796,PF12796,PF12796,PF12796,PF12796,PF12796,PF12796,PF12796,PF12796,PF12796,PF12796,PF12796,PF12796,PF12796,PF12796,PF12796,PF12796,PF12796,PF12796,PF12796,PF12796,PF12796,PF12796,PF12796,PF12796,PF12796,PF12796,PF12796,PF12796,PF12796,PF12796,PF12796,PF12796,PF12796,PF12796,PF12796,PF12796,PF12796,PF12796,PF12796,PF12796,PF12796,PF12796,PF12796,PF12796,PF12796,PF12796,PF12796,PF12796,PF12796,PF12796,PF12796,PF12796,PF13606,PF13606,PF13606,PF13606,PF13606,PF13606,PF13606,PF13606,PF13606,PF13606,PF13606,PF13606,PF13606,PF13606,PF13606,PF13606,PF13606,PF13606,PF13606,PF13606,PF13606,PF13606,PF13606,PF13606,PF13606,PF13606,PF13606,PF13606,PF13606,PF13606,PF13606,PF13606,PF13606,PF13606,PF13606,PF13606,PF13606,PF13606,PF13606,PF13606,PF13606,PF13606,PF13606,PF13606,PF13606,PF13606,PF13606,PF13606,PF13606,PF13606,PF13606,PF13606,PF13606,PF13606,PF13606,PF13606,PF13606,PF13606,PF13606,PF13606,PF13606,PF13606,PF13606,PF13606,PF13606,PF13606,PF13606,PF13606,PF13606,PF13606,PF13606,PF13606,PF13606,PF13606,PF13606,PF13606,PF13606,PF13606,PF13606,PF13606,PF13606,PF13606,PF13606,PF13606,PF13606,PF13606,PF13606,PF13606,PF13606,PF13606,PF13606,PF13606,PF13606,PF13606,PF13606,PF13606,PF13606,PF13606,PF13606,PF13606,PF13606,PF13606,PF13606,PF13606,PF13606,PF13606,PF13606,PF13606,PF13606,PF13606,PF13606,PF13606,PF13606,PF13606,PF13606,PF13606,PF13606,PF13606,PF13606,PF13606,PF13606,PF13606,PF13606,PF13606,PF13606,PF13606,PF13606,PF13606,PF13606,PF13606,PF13606,PF13606,PF13606,PF13606,PF13606,PF13606,PF13606,PF13606,PF13606,PF13606,PF13606,PF13606,PF13606,PF13606,PF13606,PF13606,PF13606,PF13606,PF13606,PF13606,PF13606,PF13606,PF13606,PF13606,PF13606,PF13606,PF13606,PF13606,PF13606,PF13606,PF13606,PF13606,PF13606,PF13606,PF13606,PF13606,PF13606,PF13606,PF13606,PF13606,PF13606,PF13606,PF13606,PF13606,PF13606,PF13606,PF13606,PF13606,PF13606,PF13606,PF13606,PF13606,PF13606,PF13606,PF13606,PF13606,PF13606,PF13606,PF13606,PF13606,PF13606,PF13606,PF13606,PF13606,PF13606,PF13606,PF13606,PF13637,PF13637,PF13637,PF13637,PF13637,PF13637,PF13637,PF13637,PF13637,PF13637,PF13637,PF13637,PF13637,PF13637,PF13637,PF13637,PF13637,PF13637,PF13637,PF13637,PF13637,PF13637,PF13637,PF13637,PF13637,PF13637,PF13637,PF13637,PF13637,PF13637,PF13637,PF13637,PF13637,PF13637,PF13637,PF13637,PF13637,PF13637,PF13637,PF13637,PF13637,PF13637,PF13637,PF13637,PF13637,PF13637,PF13637,PF13637,PF13637,PF13637,PF13637,PF13637,PF13637,PF13637,PF13637,PF13637,PF13637,PF13637,PF13637,PF13637,PF13637,PF13637,PF13637,PF13637,PF13637,PF13637,PF13637,PF13637,PF13637,PF13637,PF13637,PF13637,PF13637,PF13637,PF13637,PF13637,PF13637,PF13637,PF13637,PF13637,PF13637,PF13637,PF13637,PF13637,PF13637,PF13637,PF13637,PF13637,PF13637,PF13637,PF13637,PF13637,PF13637,PF13637,PF13637,PF13637,PF13637,PF13637,PF13637,PF13637,PF13637,PF13637,PF13637,PF13637,PF13637,PF13637,PF13637,PF13637,PF13637,PF13637,PF13637,PF13637,PF13637,PF13637,PF13637,PF13637,PF13637,PF13637,PF13637,PF13637,PF13637,PF13637,PF13637,PF13637,PF13637,PF13637,PF13637,PF13637,PF13637,PF13637,PF13637,PF13637,PF13637,PF13637,PF13637,PF13637,PF13637,PF13637,PF13637,PF13637,PF13637,PF13637,PF13637,PF13637,PF13637,PF13637,PF13637,PF13637,PF13637,PF13637,PF13637,PF13637,PF13637,PF13637,PF13637,PF13637,PF13637,PF13637,PF13637,PF13637,PF13637,PF13637,PF13637,PF13637,PF13637,PF13637,PF13637,PF13637,PF13637,PF13637,PF13857,PF13857,PF13857,PF13857,PF13857,PF13857,PF13857,PF13857,PF13857,PF13857,PF13857,PF13857,PF13857,PF13857,PF13857,PF13857,PF13857,PF13857,PF13857,PF13857,PF13857,PF13857,PF13857,PF13857,PF13857,PF13857,PF13857,PF13857,PF13857,PF13857,PF13857,PF13857,PF13857,PF13857,PF13857,PF13857,PF13857,PF13857,PF13857,PF13857,PF13857,PF13857,PF13857,PF13857,PF13857,PF13857,PF13857,PF13857,PF13857,PF13857,PF13857,PF13857,PF13857,PF13857,PF13857,PF13857,PF13857,PF13857,PF13857,PF13857,PF13857,PF13857,PF13857,PF13857,PF13857,PF13857,PF13857,PF13857,PF13857,PF13857,PF13857,PF13857,PF13857,PF13857,PF13857,PF13857,PF13857,PF13857,PF13857,PF13857,PF13857,PF13857,PF13857,PF13857,PF13857,PF13857,PF13857,PF13857,PF13857,PF13857,PF13857,PF13857,PF13857,PF13857,PF13857,PF13857,PF13857,PF13857,PF13857,PF13857,PF13857,PF13857,PF13857,PF13857,PF13857,PF13857,PF13857,PF13857,PF13857,PF13857,PF13857,PF13857,PF13857,PF13857,PF13857,PF13857,PF13857,PF13857,PF13857,PF13857,PF13857,PF13857,PF13857,PF13857,PF13857,PF13857,PF13857,PF13857,PF13857,PF13857,PF13857,PF13857,PF13857,PF13857,PF13857,PF13857,PF13857,PF13857,PF13857,PF13857,PF13857,PF13857,PF13857,PF13857,PF13857,PF13857,PF13857,PF13857,PF13857,PF13857,PF13857,PF13857,PF13857,PF13857,PF13857,PF13857,PF13857,PF13857,PF13857,PF13857,PF13857,PF13857,PF13857,PF13857,PF13857,PF13857,PF13857,PF13857,PF13857,PF13857,PF13857,PF13857,PF13857,PF13857,PF13857,PF13857,PF13857,PF08264,PF08264,PF14861,PF14861,PF01786,PF01786,PF00847,PF04111,PF04111,PF01636,PF01636,PF01636,PF01636,PF01636,PF01636,PF01636,PF01636,PF01636,PF01636,PF01636,PF01583,PF01583,PF01583,PF01583,PF01583,PF01583,PF16399,PF16399,PF16399,PF16399,PF16399,PF01951,PF01951,PF00025,PF00025,PF00025,PF00025,PF01412,PF00764,PF00764,PF00764,PF00764,PF00764,PF00764,PF00764,PF01960,PF01960,PF03308,PF03308,PF03308,PF03308,PF03308,PF03308,PF03308,PF08699,PF08699,PF01388,PF01388,PF00514,PF00514,PF00514,PF00514,PF00514,PF00514,PF00514,PF00514,PF00514,PF00514,PF00514,PF00514,PF00514,PF00514,PF00514,PF00514,PF00514,PF00514,PF00514,PF00514,PF00514,PF00514,PF00514,PF00514,PF00514,PF00514,PF00514,PF00514,PF00514,PF00514,PF00514,PF00514,PF00514,PF00514,PF00514,PF00514,PF00514,PF00514,PF00514,PF00514,PF00514,PF00514,PF00514,PF00514,PF00514,PF00514,PF00514,PF00514,PF00514,PF00514,PF00514,PF00514,PF00514,PF00514,PF00514,PF00514,PF00514,PF00514,PF00514,PF00514,PF04826,PF04826,PF04826,PF04826,PF04826,PF04826,PF04826,PF04826,PF16186,PF00339,PF02374,PF02374,PF02374,PF02374,PF02374,PF02374,PF02374,PF14698,PF14698,PF00733,PF00733,PF00026,PF00026,PF00026,PF05118,PF05118,PF09668,PF13650,PF13650,PF13650,PF13650,PF13650,PF01400,PF04377,PF04377,PF10186,PF08614,PF08614,PF08614,PF08614,PF08614,PF08614,PF08614,PF08614,PF08614,PF16420,PF01747,PF01747,PF01747,PF00231,PF00231,PF00231,PF00231,PF00006,PF00006,PF00006,PF00006,PF00006,PF02874,PF02874,PF16886,PF01813,PF04718,PF15632,PF03029,PF03029,PF03029,PF03029,PF05493,PF05493,PF05493,PF05493,PF05493,PF05493,PF03154,PF03154,PF03154,PF09759,PF09759,PF09759,PF09759,PF09759,PF09759,PF09759,PF09759,PF09759,PF09759,PF09759,PF09759,PF09759,PF09759,PF09759,PF09759,PF09759,PF09759,PF09759,PF09759,PF09759,PF09759,PF09759,PF09759,PF09759,PF09759,PF06677,PF05512,PF05512,PF05512,PF05512,PF05512,PF05512,PF05512,PF00962,PF00962,PF00962,PF00962,PF00962,PF00962,PF02362,PF02362,PF00216,PF01152,PF01152,PF00296,PF01145,PF06968,PF12490,PF13862,PF10514,PF07572,PF01062,PF01062,PF01062,PF01062,PF01062,PF01062,PF01062,PF17035,PF02929,PF10403,PF08149,PF00351,PF02785,PF00289,PF00289,PF00289,PF00289,PF00289,PF00289,PF00364,PF00364,PF13533,PF13533,PF10046,PF12754,PF13088,PF13088,PF01722,PF01722,PF08146,PF09825,PF02485,PF02485,PF02485,PF02485,PF00533,PF00533,PF16589,PF08647,PF08647,PF07741,PF07741,PF07741,PF03097,PF03097,PF03097,PF03097,PF00439,PF00439,PF00439,PF00439,PF00439,PF07524,PF03909,PF05432,PF05432,PF03704,PF03704,PF09073,PF09073,PF05291,PF05291,PF05291,PF05291,PF00170,PF00170,PF07975,PF07975,PF00168,PF00168,PF00168,PF00168,PF00168,PF10312,PF10312,PF10312,PF04857,PF07888,PF05042,PF00262,PF00262,PF00262,PF08332,PF08332,PF08332,PF08332,PF00188,PF00188,PF00188,PF00188,PF00188,PF00188,PF00188,PF00188,PF08603,PF01213,PF01039,PF01039,PF01039,PF01039,PF00194,PF01256,PF01623,PF01623,PF07779,PF07779,PF01930,PF03378,PF13246,PF00689,PF00689,PF00690,PF00690,PF04731,PF02045,PF02045,PF02045,PF02045,PF00808,PF00808,PF00808,PF00808,PF00808,PF00808,PF00808,PF01656,PF01656,PF01903,PF01903,PF00686,PF00686,PF00686,PF00686,PF00686,PF00686,PF00686,PF00686,PF00686,PF02922,PF02922,PF11120,PF11120,PF00571,PF00571,PF00571,PF15188,PF15482,PF15482,PF02724,PF02359,PF02359,PF00150,PF03040,PF03040,PF10473,PF10473,PF10473,PF10473,PF10473,PF10473,PF10473,PF10473,PF10473,PF10473,PF10473,PF10473,PF10473,PF10473,PF10473,PF10473,PF10473,PF15630,PF15630,PF15630,PF15630,PF15630,PF15511,PF15511,PF15511,PF15511,PF15511,PF15511,PF09415,PF09415,PF14197,PF03859,PF03859,PF00307,PF00307,PF04752,PF04752,PF02797,PF02797,PF00504,PF00504,PF00504,PF00504,PF00504,PF00504,PF00504,PF00504,PF07224,PF12740,PF01633,PF01633,PF01633,PF01633,PF01633,PF12624,PF01264,PF00385,PF00385,PF00385,PF00385,PF00385,PF00385,PF00385,PF03600,PF00285,PF00285,PF00285,PF00285,PF00285,PF00285,PF15011,PF15011,PF01214,PF12348,PF15045,PF15045,PF01394,PF01394,PF01394,PF01217,PF01217,PF01217,PF01217,PF10431,PF10431,PF10431,PF10431,PF10431,PF10431,PF10431,PF02861,PF00574,PF00574,PF00574,PF10234,PF02353,PF05786,PF05786,PF06278,PF00027,PF00027,PF00027,PF00027,PF00027,PF00027,PF00795,PF00795,PF00795,PF00795,PF01121,PF04053,PF04053,PF04053,PF04053,PF04053,PF02629,PF13380,PF02514,PF02514,PF02514,PF02514,PF06209,PF02492,PF02492,PF02492,PF02492,PF07683,PF01923,PF01923,PF00241,PF06419,PF06419,PF06419,PF06419,PF06419,PF06419,PF12765,PF12765,PF01512,PF05347,PF05347,PF05347,PF13233,PF13233,PF13233,PF03602,PF05425,PF05425,PF07970,PF07002,PF06957,PF06957,PF06957,PF00127,PF00127,PF01218,PF01218,PF01218,PF10628,PF10628,PF10628,PF10628,PF10628,PF10628,PF10628,PF10628,PF10628,PF10628,PF10628,PF10628,PF10628,PF10628,PF10628,PF10628,PF10628,PF10628,PF10628,PF10628,PF10628,PF10628,PF10628,PF10628,PF10628,PF10628,PF10628,PF10628,PF10628,PF10628,PF10628,PF10628,PF10628,PF10628,PF10628,PF10628,PF10628,PF10628,PF10628,PF10628,PF10628,PF10628,PF10628,PF10628,PF10628,PF10628,PF10628,PF10628,PF10628,PF10628,PF10628,PF10628,PF10628,PF10628,PF10628,PF10628,PF10628,PF10628,PF10628,PF10628,PF10628,PF10628,PF10628,PF10628,PF10628,PF10628,PF10628,PF10628,PF10628,PF10628,PF10628,PF10628,PF05051,PF05051,PF02297,PF02297,PF02238,PF02238,PF02238,PF02672,PF00166,PF00166,PF00118,PF00118,PF00118,PF00118,PF00118,PF00118,PF00118,PF00118,PF00118,PF00118,PF00118,PF00118,PF00118,PF00118,PF00118,PF00118,PF00118,PF00118,PF02786,PF02786,PF02786,PF02786,PF02787,PF00988,PF00988,PF00650,PF01321,PF01321,PF16189,PF10235,PF10235,PF04969,PF04969,PF04969,PF08506,PF08506,PF08506,PF10075,PF10075,PF10075,PF12288,PF04442,PF04442,PF06418,PF06418,PF07731,PF07731,PF07731,PF07732,PF07732,PF02578,PF00888,PF03556,PF07883,PF07883,PF07883,PF07883,PF08007,PF08007,PF08007,PF08007,PF13621,PF13621,PF13621,PF13621,PF13621,PF13621,PF01179,PF01179,PF01179,PF01179,PF02727,PF12542,PF08613,PF08613,PF02984,PF01053,PF01053,PF01053,PF01053,PF00839,PF00839,PF00839,PF00839,PF00839,PF01928,PF01265,PF01265,PF07065,PF07065,PF07065,PF02109,PF03982,PF03982,PF01474,PF01474,PF01474,PF02733,PF02733,PF05746,PF05746,PF01266,PF01266,PF01266,PF01266,PF01266,PF01266,PF01266,PF01266,PF01266,PF01266,PF01266,PF01266,PF01266,PF07213,PF05173,PF01113,PF01678,PF08147,PF08147,PF16213,PF00383,PF00383,PF00383,PF00383,PF00383,PF10172,PF10172,PF13808,PF03345,PF03345,PF03345,PF03345,PF03345,PF03345,PF09756,PF00270,PF00270,PF00270,PF00270,PF00270,PF00270,PF00270,PF00270,PF00270,PF00270,PF00270,PF00270,PF00270,PF00270,PF00270,PF06733,PF06733,PF06733,PF06733,PF05384,PF00257,PF00257,PF00257,PF00257,PF08766,PF08766,PF04511,PF09737,PF10539,PF10539,PF08385,PF08385,PF08385,PF08385,PF08385,PF08393,PF08393,PF08393,PF08393,PF08393,PF00701,PF00701,PF00186,PF00186,PF06442,PF01180,PF01180,PF01959,PF01959,PF01487,PF04706,PF04706,PF04706,PF04706,PF01866,PF01866,PF04977,PF04977,PF04977,PF05103,PF01965,PF01965,PF08068,PF01738,PF01738,PF01738,PF10517,PF03474,PF03474,PF00226,PF00226,PF00226,PF00226,PF00226,PF00226,PF00226,PF00226,PF00226,PF00226,PF00226,PF00226,PF00226,PF00226,PF00226,PF14308,PF14308,PF01556,PF01556,PF02577,PF03265,PF03265,PF03989,PF03989,PF00204,PF04679,PF04679,PF01068,PF01068,PF01068,PF01068,PF01068,PF01068,PF01068,PF01068,PF04675,PF00875,PF13177,PF13177,PF00476,PF00476,PF00476,PF00476,PF00476,PF00476,PF00476,PF12254,PF12254,PF01612,PF01612,PF00136,PF00136,PF00136,PF00136,PF00136,PF00136,PF00136,PF03175,PF03175,PF03104,PF03104,PF03104,PF03104,PF03104,PF14791,PF14791,PF04081,PF04042,PF04931,PF14966,PF08285,PF07522,PF09750,PF09750,PF01916,PF01916,PF01323,PF01323,PF01323,PF01323,PF02683,PF02683,PF12355,PF12355,PF12355,PF01984,PF00782,PF00782,PF00782,PF00782,PF00782,PF00782,PF01956,PF01956,PF06485,PF06485,PF06547,PF06549,PF06549,PF06549,PF06565,PF06565,PF06698,PF06698,PF06803,PF06824,PF06966,PF07082,PF07103,PF07120,PF07423,PF07466,PF07466,PF07510,PF02582,PF02582,PF07774,PF07774,PF07798,PF07798,PF07800,PF07800,PF07800,PF07855,PF07855,PF07889,PF07914,PF07933,PF07933,PF07933,PF08354,PF08354,PF08574,PF08574,PF08574,PF08574,PF08576,PF02620,PF08590,PF08590,PF08590,PF08590,PF08590,PF08590,PF08648,PF08648,PF02622,PF02622,PF08819,PF08819,PF08855,PF08898,PF08898,PF08898,PF08939,PF09244,PF09244,PF09244,PF09244,PF09244,PF09244,PF09244,PF09348,PF09348,PF09353,PF09353,PF09353,PF09353,PF09353,PF09353,PF09369,PF09369,PF09369,PF09418,PF09418,PF09418,PF09418,PF09418,PF09418,PF09428,PF02656,PF02656,PF09724,PF09724,PF10218,PF10218,PF09837,PF09837,PF09849,PF09849,PF01595,PF02681,PF09996,PF09996,PF10013,PF10013,PF02995,PF10080,PF10080,PF10080,PF10101,PF10184,PF10184,PF09722,PF09722,PF10302,PF10302,PF10309,PF10313,PF10313,PF10350,PF10350,PF10507,PF10507,PF10239,PF10693,PF10728,PF03193,PF03193,PF10967,PF11143,PF11152,PF11152,PF11152,PF11152,PF11161,PF11161,PF11161,PF11161,PF11161,PF11161,PF11161,PF11161,PF11161,PF11161,PF11161,PF11161,PF11161,PF11161,PF11161,PF11452,PF11267,PF11278,PF11278,PF11299,PF11299,PF11360,PF11336,PF11378,PF11539,PF11702,PF11816,PF11816,PF11841,PF11841,PF11841,PF11841,PF11841,PF11841,PF11841,PF11841,PF11877,PF11877,PF11891,PF11891,PF11899,PF03961,PF11934,PF11934,PF11938,PF11938,PF11938,PF11940,PF11947,PF11947,PF11947,PF11947,PF11947,PF11958,PF11965,PF11965,PF12004,PF12037,PF12037,PF12046,PF12072,PF12072,PF12165,PF12165,PF12165,PF12172,PF12263,PF12263,PF12279,PF12279,PF12315,PF12340,PF12340,PF12359,PF12446,PF12446,PF12530,PF12530,PF12530,PF12707,PF12707,PF04037,PF04063,PF13054,PF13148,PF13163,PF13301,PF13331,PF13331,PF13870,PF13904,PF13904,PF13904,PF13961,PF13961,PF13961,PF13961,PF13961,PF13961,PF13961,PF13961,PF13973,PF14087,PF14096,PF14096,PF14108,PF14108,PF14124,PF14124,PF14283,PF14362,PF14362,PF14377,PF14471,PF14471,PF14471,PF14530,PF14534,PF14534,PF14534,PF14534,PF14652,PF14652,PF14652,PF14652,PF15375,PF15375,PF15451,PF15960,PF16016,PF16072,PF16072,PF16220,PF04359,PF16353,PF04418,PF04418,PF04784,PF04577,PF04577,PF04577,PF04577,PF04577,PF04577,PF04577,PF04577,PF04577,PF04502,PF04502,PF01883,PF01883,PF04884,PF04884,PF04884,PF04884,PF05018,PF05212,PF05167,PF05167,PF04819,PF01904,PF01904,PF05300,PF05335,PF05335,PF05335,PF05346,PF05346,PF05421,PF05667,PF05670,PF05673,PF05684,PF05705,PF05705,PF05705,PF05705,PF05705,PF05811,PF05811,PF05907,PF01937,PF01937,PF01937,PF05990,PF01940,PF01940,PF06101,PF06101,PF06101,PF06101,PF06108,PF06155,PF06155,PF06156,PF06156,PF06156,PF01947,PF01947,PF00692,PF00692,PF08783,PF13288,PF13288,PF13288,PF08436,PF13292,PF09742,PF05502,PF03028,PF03028,PF03028,PF03028,PF01221,PF13815,PF00122,PF00122,PF00122,PF00122,PF00122,PF00122,PF00122,PF00122,PF00122,PF00122,PF00122,PF00122,PF00676,PF00676,PF00676,PF00676,PF00676,PF02319,PF02319,PF02319,PF02319,PF11570,PF11570,PF11570,PF02817,PF02817,PF09816,PF00892,PF00892,PF00892,PF00892,PF00892,PF00892,PF00892,PF00892,PF00892,PF00892,PF00892,PF00892,PF04157,PF04157,PF10238,PF10238,PF05241,PF00378,PF16113,PF02958,PF10587,PF10587,PF10587,PF10587,PF00036,PF00036,PF00036,PF00036,PF00036,PF00036,PF00036,PF00036,PF00036,PF00036,PF00036,PF00036,PF00036,PF00036,PF00036,PF00036,PF00036,PF00036,PF00036,PF00036,PF00036,PF00036,PF00036,PF00036,PF00036,PF00036,PF00036,PF00036,PF00036,PF00036,PF00036,PF00036,PF00036,PF00036,PF00036,PF00036,PF00036,PF12763,PF12763,PF13202,PF13202,PF13202,PF13202,PF13202,PF13202,PF13202,PF13202,PF13202,PF13202,PF13202,PF13202,PF13202,PF13202,PF13202,PF13202,PF13202,PF13202,PF13202,PF13202,PF13202,PF13202,PF13202,PF13202,PF13202,PF13202,PF13202,PF13202,PF13202,PF13202,PF13202,PF13202,PF13405,PF13405,PF13405,PF13405,PF13405,PF13405,PF13405,PF13405,PF13405,PF13405,PF13405,PF13405,PF13405,PF13405,PF13405,PF13405,PF13405,PF13405,PF13405,PF13405,PF13405,PF13405,PF13405,PF13405,PF13405,PF13405,PF13405,PF13405,PF13405,PF13405,PF13405,PF13405,PF13405,PF13405,PF13405,PF13405,PF13405,PF13405,PF13499,PF13499,PF13499,PF13499,PF13499,PF13499,PF13499,PF13499,PF13499,PF13499,PF13499,PF13499,PF13499,PF13499,PF13499,PF13499,PF13499,PF13499,PF13499,PF13499,PF13499,PF13499,PF13499,PF13499,PF13499,PF13499,PF13499,PF13833,PF13833,PF13833,PF13833,PF13833,PF13833,PF13833,PF13833,PF13833,PF13833,PF13833,PF13833,PF13833,PF13833,PF13833,PF13833,PF13833,PF13833,PF13833,PF13833,PF14658,PF00679,PF00679,PF03764,PF11957,PF11957,PF16004,PF08355,PF00889,PF00889,PF00889,PF07264,PF01176,PF05470,PF05470,PF05091,PF05091,PF05091,PF01287,PF01873,PF01873,PF01873,PF08597,PF08597,PF05456,PF05456,PF05456,PF05456,PF10371,PF00208,PF00208,PF00208,PF00208,PF00208,PF00208,PF02812,PF09285,PF09285,PF01105,PF02990,PF02990,PF02990,PF02990,PF02990,PF04493,PF04493,PF13864,PF03386,PF03952,PF03952,PF07699,PF07699,PF07699,PF07699,PF07699,PF07699,PF07699,PF07699,PF07699,PF07699,PF07699,PF07699,PF07699,PF07699,PF07699,PF07699,PF07699,PF07699,PF07699,PF07699,PF07699,PF07699,PF07699,PF07699,PF07699,PF07699,PF07699,PF07699,PF07699,PF07699,PF07699,PF07699,PF07699,PF07699,PF07699,PF07699,PF07699,PF07699,PF07699,PF07699,PF07699,PF07699,PF07699,PF07699,PF07699,PF07699,PF07699,PF07699,PF07699,PF07699,PF07699,PF07699,PF07699,PF07699,PF07699,PF07699,PF07699,PF07699,PF07699,PF07699,PF07699,PF07699,PF07699,PF07699,PF07699,PF07699,PF07699,PF07699,PF07699,PF07699,PF07699,PF07699,PF07699,PF07699,PF07699,PF07699,PF07699,PF07699,PF07699,PF07699,PF07699,PF07699,PF07699,PF07699,PF07699,PF07699,PF07699,PF07699,PF07699,PF07699,PF07699,PF07699,PF07699,PF07699,PF07699,PF07699,PF07699,PF07699,PF07699,PF07699,PF07699,PF07699,PF07699,PF07699,PF07699,PF07699,PF07699,PF07699,PF07699,PF07699,PF07699,PF07699,PF07699,PF07699,PF07699,PF07699,PF07699,PF07699,PF07699,PF07699,PF07699,PF07699,PF07699,PF07699,PF07699,PF07699,PF07699,PF07699,PF07699,PF07699,PF07699,PF01370,PF01370,PF01370,PF01370,PF01370,PF01370,PF02732,PF03463,PF03464,PF03465,PF03465,PF03465,PF13850,PF13850,PF07749,PF04148,PF00756,PF00756,PF00756,PF01878,PF04777,PF10447,PF03016,PF03016,PF03016,PF03016,PF03016,PF03016,PF03016,PF03016,PF03016,PF03016,PF03016,PF03016,PF03016,PF03016,PF03016,PF03372,PF03372,PF03372,PF03372,PF03372,PF14529,PF03124,PF03124,PF00646,PF00646,PF00646,PF00646,PF00646,PF00646,PF00646,PF00646,PF00646,PF12937,PF12937,PF12937,PF12937,PF12937,PF12937,PF12937,PF12937,PF12937,PF12937,PF12937,PF12937,PF12937,PF12937,PF12937,PF12937,PF12937,PF12937,PF12937,PF12937,PF12937,PF03807,PF02913,PF00667,PF00890,PF00890,PF00890,PF00890,PF00890,PF00890,PF00890,PF00890,PF00890,PF00890,PF00890,PF00890,PF01494,PF01494,PF01494,PF01494,PF01494,PF01494,PF01494,PF01494,PF01494,PF01494,PF01565,PF01565,PF00970,PF03441,PF12831,PF12831,PF12831,PF12831,PF12831,PF08392,PF08392,PF08392,PF14851,PF14647,PF14647,PF14631,PF14631,PF02469,PF02469,PF02469,PF02469,PF02469,PF02469,PF02469,PF02469,PF02469,PF02260,PF00487,PF00487,PF00487,PF03405,PF03405,PF03405,PF03405,PF03405,PF03405,PF03405,PF03405,PF04116,PF04116,PF04116,PF04116,PF04116,PF05833,PF05833,PF00316,PF00316,PF00316,PF03320,PF04900,PF00465,PF00465,PF00465,PF00465,PF00465,PF07692,PF02421,PF00111,PF00111,PF00111,PF00111,PF00111,PF00111,PF00111,PF13510,PF13510,PF00037,PF00037,PF00037,PF00037,PF13353,PF13370,PF14697,PF00210,PF00210,PF13668,PF13668,PF00762,PF06818,PF06818,PF05996,PF05996,PF02906,PF02906,PF01846,PF01846,PF01846,PF01846,PF01846,PF03781,PF03781,PF03781,PF02782,PF02782,PF02782,PF02782,PF00370,PF00370,PF00370,PF00370,PF02181,PF02181,PF00771,PF01269,PF08017,PF02661,PF00630,PF05182,PF14853,PF14853,PF14853,PF14853,PF14853,PF14853,PF14853,PF14853,PF14853,PF14853,PF14853,PF14852,PF00254,PF00254,PF00254,PF00254,PF00254,PF01613,PF00258,PF14282,PF14282,PF01070,PF00743,PF00041,PF00041,PF13865,PF00551,PF00551,PF01226,PF01226,PF12414,PF09758,PF09758,PF09758,PF06963,PF08445,PF08445,PF08445,PF08445,PF08445,PF08445,PF08445,PF06480,PF03867,PF03630,PF03630,PF00757,PF12235,PF16096,PF16096,PF16096,PF16096,PF00503,PF00503,PF01585,PF01585,PF01585,PF01585,PF12656,PF12656,PF12656,PF02781,PF02781,PF02781,PF02781,PF02781,PF02781,PF02781,PF00479,PF00479,PF10162,PF01590,PF13185,PF13975,PF13975,PF13975,PF13975,PF13975,PF13975,PF13976,PF13976,PF13976,PF13976,PF13976,PF13976,PF13976,PF13976,PF13976,PF13976,PF06990,PF06990,PF01762,PF02140,PF00304,PF01071,PF02844,PF13851,PF13851,PF00320,PF00320,PF00320,PF00320,PF00320,PF00320,PF00320,PF00320,PF00320,PF00320,PF00320,PF00117,PF00117,PF00117,PF00310,PF00310,PF00310,PF07685,PF13522,PF08704,PF07842,PF13324,PF13324,PF07802,PF07802,PF04551,PF01597,PF01597,PF01571,PF01571,PF01571,PF01571,PF01571,PF08669,PF08669,PF02347,PF02347,PF00996,PF00996,PF00996,PF00996,PF00996,PF03009,PF03009,PF16363,PF16363,PF16363,PF16363,PF16529,PF16529,PF01708,PF01708,PF03321,PF03321,PF01134,PF01134,PF01134,PF01134,PF12483,PF12483,PF03227,PF00120,PF00120,PF02686,PF02685,PF01182,PF05201,PF01645,PF04898,PF04898,PF04898,PF04898,PF04898,PF04898,PF12764,PF12764,PF14845,PF14845,PF00274,PF00274,PF00274,PF00274,PF00274,PF00274,PF00534,PF00535,PF00535,PF00535,PF00535,PF00953,PF00232,PF00232,PF00232,PF07944,PF07944,PF07944,PF01373,PF01373,PF00722,PF00722,PF00722,PF00182,PF00182,PF00182,PF00728,PF00728,PF02838,PF01055,PF01055,PF01055,PF00251,PF01301,PF01301,PF07748,PF07748,PF02449,PF02449,PF01374,PF01532,PF01532,PF01532,PF01532,PF01532,PF01532,PF01532,PF03200,PF02446,PF02446,PF02446,PF02446,PF00759,PF00759,PF00759,PF00759,PF00759,PF00759,PF11790,PF11790,PF13641,PF13704,PF00852,PF01793,PF04724,PF04724,PF04724,PF04724,PF04724,PF00982,PF03901,PF03901,PF05637,PF13439,PF13439,PF13439,PF13439,PF13896,PF13896,PF13896,PF08323,PF08323,PF09258,PF01501,PF05686,PF05686,PF05686,PF05686,PF05686,PF05686,PF05686,PF05686,PF05686,PF13692,PF13579,PF13579,PF13579,PF04101,PF00903,PF13669,PF01228,PF00732,PF00732,PF00732,PF00732,PF00732,PF00958,PF00958,PF13718,PF03071,PF03071,PF03071,PF03071,PF09787,PF09787,PF09787,PF09787,PF09787,PF09787,PF09787,PF09787,PF09787,PF09787,PF04178,PF16905,PF06432,PF06432,PF02800,PF02800,PF02800,PF00044,PF00044,PF00044,PF00044,PF00396,PF00396,PF01184,PF01025,PF01025,PF01025,PF00255,PF00255,PF00255,PF00255,PF00255,PF00255,PF00255,PF00043,PF00043,PF00043,PF13410,PF13410,PF14497,PF14497,PF02798,PF13409,PF13417,PF13417,PF13417,PF17172,PF01018,PF01018,PF00925,PF00925,PF01227,PF00009,PF00009,PF00009,PF00009,PF00009,PF00009,PF00009,PF00009,PF00009,PF00009,PF00009,PF00009,PF00009,PF00009,PF00009,PF00009,PF00009,PF00009,PF03144,PF03144,PF03144,PF03144,PF03144,PF03144,PF03144,PF03143,PF03143,PF03143,PF04670,PF04670,PF08152,PF05419,PF02213,PF03457,PF04408,PF04408,PF13419,PF01809,PF16123,PF16123,PF02183,PF02183,PF02183,PF01725,PF01725,PF02184,PF02184,PF02184,PF02184,PF02184,PF02184,PF02184,PF02184,PF02184,PF02184,PF02518,PF02518,PF02518,PF13589,PF13589,PF14735,PF14735,PF14735,PF16591,PF07818,PF07818,PF01966,PF13023,PF13023,PF02985,PF02985,PF02985,PF02985,PF02985,PF02985,PF02985,PF02985,PF02985,PF02985,PF02985,PF02985,PF02985,PF02985,PF02985,PF02985,PF02985,PF02985,PF02985,PF02985,PF02985,PF02985,PF02985,PF02985,PF02985,PF02985,PF02985,PF02985,PF02985,PF02985,PF02985,PF02985,PF02985,PF02985,PF02985,PF02985,PF02985,PF02985,PF02985,PF02985,PF02985,PF02985,PF02985,PF02985,PF02985,PF02985,PF02985,PF02985,PF02985,PF02985,PF02985,PF02985,PF02985,PF02985,PF02985,PF02985,PF02985,PF02985,PF02985,PF02985,PF02985,PF02985,PF02985,PF02985,PF02985,PF02985,PF02985,PF02985,PF02985,PF02985,PF02985,PF02985,PF02985,PF02985,PF02985,PF02985,PF13646,PF13646,PF13646,PF13646,PF13646,PF13646,PF13646,PF13646,PF13646,PF13646,PF13646,PF13646,PF13646,PF13646,PF13646,PF13646,PF13646,PF13646,PF13646,PF13646,PF13646,PF13646,PF13646,PF13646,PF13646,PF13646,PF13646,PF13646,PF13646,PF13646,PF13646,PF13646,PF13646,PF13646,PF13646,PF13646,PF13646,PF13646,PF13646,PF13646,PF13646,PF13646,PF13646,PF13646,PF13646,PF13646,PF13646,PF13646,PF13646,PF13646,PF13646,PF13513,PF13513,PF13513,PF13513,PF13513,PF13513,PF13513,PF13513,PF13513,PF13513,PF13513,PF13513,PF13513,PF13513,PF13513,PF13513,PF13513,PF13513,PF13513,PF13513,PF13513,PF13513,PF13513,PF13513,PF13513,PF13513,PF13513,PF13513,PF13513,PF13513,PF13513,PF13513,PF13513,PF13513,PF13513,PF13513,PF03130,PF03130,PF03130,PF03130,PF00271,PF00271,PF00271,PF00271,PF00271,PF00271,PF00271,PF00271,PF00271,PF00271,PF00271,PF00271,PF00271,PF00271,PF00271,PF13307,PF13307,PF13871,PF13871,PF13871,PF13871,PF13871,PF13871,PF02602,PF09272,PF09272,PF07052,PF07052,PF03121,PF04534,PF00132,PF03129,PF03129,PF03129,PF03129,PF03129,PF00633,PF00633,PF00730,PF14635,PF03486,PF03486,PF03486,PF03486,PF03486,PF00512,PF00125,PF00125,PF00125,PF00125,PF00125,PF00125,PF00125,PF00125,PF00125,PF00125,PF00125,PF00125,PF00125,PF16211,PF00850,PF00850,PF00850,PF00850,PF00977,PF00300,PF00300,PF00300,PF00328,PF02110,PF02110,PF03006,PF00403,PF00403,PF00403,PF00682,PF00505,PF09011,PF15905,PF15905,PF00742,PF02301,PF01288,PF01288,PF09502,PF09502,PF07529,PF07529,PF00011,PF00011,PF00012,PF00012,PF00012,PF00012,PF00012,PF00012,PF00012,PF00012,PF00012,PF00012,PF00012,PF00012,PF00012,PF00012,PF00012,PF00012,PF00012,PF00012,PF00012,PF00012,PF00012,PF00012,PF00012,PF00012,PF00183,PF00183,PF00183,PF00183,PF00183,PF00183,PF13309,PF13309,PF13518,PF13551,PF04005,PF09749,PF01968,PF01968,PF02538,PF02538,PF02538,PF02538,PF05378,PF05378,PF05378,PF00702,PF00702,PF00702,PF00702,PF00702,PF00702,PF00702,PF00702,PF00702,PF00702,PF08282,PF12146,PF12146,PF12146,PF12146,PF12146,PF12146,PF12146,PF12146,PF12146,PF12146,PF12146,PF12146,PF12146,PF13344,PF13344,PF13242,PF13242,PF03030,PF03030,PF03810,PF01485,PF01485,PF01485,PF01485,PF01485,PF01485,PF04140,PF04140,PF01231,PF01008,PF01008,PF01008,PF01008,PF04760,PF01652,PF06140,PF05004,PF05004,PF05004,PF05004,PF00475,PF00475,PF04762,PF00920,PF07991,PF07991,PF00817,PF00817,PF11799,PF11799,PF11799,PF04156,PF04156,PF04156,PF04156,PF04156,PF04156,PF04156,PF04156,PF04156,PF08246,PF01658,PF00459,PF00459,PF00459,PF05770,PF05770,PF05770,PF05770,PF05770,PF05770,PF00520,PF00520,PF00520,PF00520,PF06415,PF04979,PF00612,PF00612,PF00612,PF00612,PF00612,PF00612,PF00612,PF00612,PF01007,PF00857,PF00857,PF00857,PF00857,PF00857,PF00857,PF00857,PF00180,PF00180,PF00180,PF00180,PF00180,PF00180,PF00180,PF01695,PF06246,PF06246,PF06246,PF01156,PF01156,PF01156,PF01156,PF01398,PF01398,PF02373,PF02373,PF02375,PF02375,PF05804,PF05804,PF05804,PF05804,PF05804,PF05804,PF05804,PF05804,PF00050,PF00050,PF00050,PF00050,PF00050,PF00050,PF00050,PF00050,PF00050,PF00050,PF00050,PF00050,PF00050,PF00050,PF00050,PF00050,PF00050,PF07648,PF07648,PF07648,PF07648,PF07648,PF07648,PF16642,PF16642,PF01344,PF01344,PF01344,PF01344,PF01344,PF01344,PF07646,PF07646,PF07646,PF13415,PF13415,PF13415,PF13415,PF13415,PF13415,PF13415,PF13415,PF13415,PF13418,PF13418,PF13418,PF13418,PF13418,PF13418,PF13418,PF13418,PF13418,PF13418,PF13418,PF13854,PF13854,PF13854,PF13854,PF13854,PF13854,PF13854,PF13854,PF13964,PF13964,PF13964,PF13964,PF13964,PF13964,PF13964,PF13964,PF13964,PF16208,PF04579,PF04579,PF00109,PF00109,PF00109,PF00109,PF00109,PF00109,PF00109,PF00109,PF00109,PF00109,PF00109,PF00109,PF00109,PF00109,PF00109,PF00109,PF02801,PF02801,PF02801,PF02801,PF02801,PF02801,PF02801,PF02801,PF02801,PF02801,PF02801,PF02801,PF02801,PF00013,PF00013,PF00013,PF00013,PF00013,PF00013,PF00013,PF07650,PF13083,PF10357,PF10357,PF14531,PF00225,PF00225,PF00225,PF00225,PF00225,PF00225,PF00225,PF00225,PF00225,PF00225,PF00225,PF00225,PF00225,PF00225,PF00225,PF00225,PF00225,PF00225,PF00225,PF00225,PF00225,PF00467,PF00467,PF00467,PF00467,PF00467,PF08659,PF08659,PF08659,PF08659,PF08659,PF08659,PF08659,PF08659,PF08659,PF08659,PF08659,PF08659,PF08659,PF08659,PF08433,PF08433,PF08433,PF08433,PF00014,PF03731,PF03731,PF08785,PF13434,PF13434,PF00753,PF16661,PF13385,PF13385,PF06403,PF06403,PF06403,PF06403,PF06403,PF06403,PF06403,PF06403,PF04031,PF02450,PF03815,PF03815,PF03815,PF04072,PF04072,PF02866,PF02866,PF02866,PF00056,PF00056,PF09127,PF10230,PF00060,PF15306,PF15306,PF00538,PF01764,PF01764,PF01764,PF01764,PF01764,PF01764,PF01764,PF01764,PF01764,PF01764,PF01764,PF01764,PF01764,PF00657,PF13472,PF13472,PF13472,PF13472,PF13472,PF13472,PF13472,PF00305,PF00305,PF08513,PF08513,PF14421,PF01451,PF13774,PF05362,PF05362,PF05362,PF05362,PF03067,PF08263,PF08263,PF08263,PF08263,PF08263,PF08263,PF08263,PF08263,PF08263,PF08263,PF08263,PF08263,PF00560,PF00560,PF00560,PF00560,PF00560,PF00560,PF00560,PF00560,PF00560,PF00560,PF00560,PF00560,PF00560,PF00560,PF00560,PF00560,PF12799,PF12799,PF12799,PF12799,PF12799,PF12799,PF12799,PF12799,PF12799,PF12799,PF12799,PF12799,PF12799,PF12799,PF12799,PF12799,PF12799,PF12799,PF12799,PF12799,PF12799,PF12799,PF12799,PF12799,PF12799,PF12799,PF12799,PF12799,PF12799,PF12799,PF12799,PF12799,PF12799,PF12799,PF12799,PF12799,PF12799,PF12799,PF12799,PF12799,PF12799,PF12799,PF12799,PF12799,PF12799,PF12799,PF12799,PF12799,PF12799,PF12799,PF12799,PF12799,PF12799,PF12799,PF12799,PF12799,PF12799,PF12799,PF12799,PF12799,PF12799,PF12799,PF12799,PF12799,PF12799,PF12799,PF12799,PF13516,PF13516,PF13516,PF13516,PF13516,PF13516,PF13516,PF13516,PF13516,PF13516,PF13516,PF13516,PF13516,PF13516,PF13516,PF13516,PF13516,PF13516,PF13516,PF13516,PF13516,PF13516,PF13516,PF13516,PF13516,PF13516,PF13516,PF13516,PF13516,PF13516,PF13516,PF13516,PF13855,PF13855,PF13855,PF13855,PF13855,PF13855,PF13855,PF13855,PF13855,PF13855,PF13855,PF13855,PF13855,PF13855,PF13855,PF13855,PF13855,PF13855,PF13855,PF13855,PF13855,PF13855,PF13855,PF13855,PF13855,PF13855,PF13855,PF13855,PF13855,PF13855,PF13855,PF13855,PF13855,PF13855,PF13855,PF13855,PF13855,PF13855,PF13855,PF13855,PF14580,PF14580,PF14580,PF14580,PF14580,PF01423,PF01423,PF01423,PF01423,PF06741,PF06741,PF03194,PF00206,PF05834,PF05834,PF05834,PF05834,PF05834,PF05834,PF01476,PF01476,PF01476,PF01476,PF01476,PF01476,PF01476,PF02401,PF02401,PF02401,PF02401,PF02370,PF02370,PF02370,PF02370,PF02370,PF08367,PF08367,PF08367,PF08367,PF02847,PF09726,PF01661,PF08311,PF02545,PF09174,PF09174,PF14437,PF14437,PF14437,PF14437,PF12440,PF12440,PF09282,PF09282,PF04112,PF04874,PF04874,PF01274,PF01274,PF01274,PF00390,PF00390,PF00390,PF00390,PF00390,PF00390,PF00390,PF00390,PF00390,PF00390,PF03949,PF03949,PF03949,PF03949,PF03949,PF03949,PF03949,PF03949,PF03949,PF11051,PF11051,PF11051,PF01575,PF13452,PF01284,PF01554,PF01554,PF01554,PF01554,PF01554,PF01554,PF01554,PF01554,PF01554,PF01554,PF01554,PF03062,PF13813,PF13813,PF13813,PF13813,PF00493,PF00493,PF00493,PF00493,PF00493,PF00493,PF00493,PF00493,PF00493,PF12619,PF12619,PF14551,PF14551,PF14551,PF14551,PF09606,PF11244,PF08711,PF05669,PF05669,PF05983,PF16499,PF16499,PF16499,PF16499,PF16499,PF03547,PF05053,PF01676,PF00149,PF00149,PF00149,PF00149,PF00149,PF00149,PF00149,PF00149,PF14008,PF14008,PF02067,PF02067,PF02067,PF13801,PF13801,PF05971,PF05971,PF05971,PF05971,PF05971,PF08241,PF08241,PF08241,PF08241,PF08241,PF08241,PF08241,PF08241,PF08241,PF08241,PF08242,PF08242,PF08242,PF10294,PF10294,PF10294,PF10294,PF10294,PF05050,PF05050,PF05050,PF05050,PF13383,PF13383,PF13489,PF13489,PF13489,PF13489,PF13489,PF13578,PF13578,PF13578,PF13649,PF13649,PF13649,PF13649,PF13649,PF13649,PF13649,PF13649,PF13649,PF13649,PF13649,PF13649,PF13649,PF13649,PF13649,PF13649,PF02636,PF03141,PF13847,PF13847,PF13847,PF13847,PF13847,PF02390,PF03737,PF03737,PF03737,PF08267,PF08267,PF02475,PF02965,PF02965,PF07690,PF07690,PF07690,PF12832,PF06779,PF05631,PF05631,PF05631,PF05631,PF16983,PF16983,PF16983,PF16983,PF16983,PF02142,PF02142,PF01769,PF01769,PF03448,PF03448,PF03448,PF05653,PF05653,PF05653,PF05653,PF16796,PF16796,PF16796,PF16796,PF16796,PF16796,PF16796,PF16796,PF16796,PF16796,PF02854,PF02854,PF02854,PF00230,PF10243,PF10243,PF10243,PF10644,PF13012,PF09731,PF00153,PF00153,PF00153,PF00153,PF00153,PF00153,PF00153,PF00153,PF00153,PF00153,PF00153,PF00153,PF00153,PF00153,PF00153,PF00153,PF00153,PF00153,PF00153,PF00153,PF00153,PF00153,PF00153,PF00153,PF00153,PF00153,PF00153,PF00153,PF00153,PF01926,PF01926,PF01926,PF10433,PF10433,PF10433,PF01642,PF01642,PF01642,PF01642,PF03404,PF08569,PF08569,PF08569,PF02391,PF02391,PF06463,PF07200,PF07200,PF17175,PF17175,PF03164,PF04744,PF02493,PF02493,PF02493,PF02493,PF02493,PF02493,PF02493,PF02493,PF03473,PF01853,PF15502,PF04117,PF05712,PF05712,PF03919,PF03919,PF01331,PF01331,PF11788,PF11788,PF12795,PF12795,PF12795,PF01716,PF01716,PF01716,PF00924,PF12777,PF05063,PF05063,PF05063,PF08991,PF02536,PF02536,PF02536,PF02536,PF02219,PF02219,PF15704,PF01456,PF01456,PF01456,PF01456,PF10551,PF05192,PF00488,PF00488,PF00488,PF00488,PF00488,PF00488,PF00488,PF15879,PF15879,PF11831,PF11831,PF11831,PF11831,PF00249,PF00249,PF00249,PF00249,PF00249,PF00249,PF00249,PF00249,PF00249,PF00249,PF00249,PF13921,PF13921,PF13921,PF13921,PF13921,PF00063,PF09113,PF01849,PF05729,PF10712,PF10712,PF10712,PF10712,PF10712,PF10712,PF10712,PF10712,PF10712,PF10712,PF10712,PF10588,PF10589,PF00175,PF00175,PF00175,PF13460,PF13460,PF13460,PF13460,PF13460,PF13460,PF13460,PF13460,PF03446,PF03446,PF03446,PF03446,PF07993,PF07993,PF07994,PF07994,PF13241,PF13450,PF13450,PF13450,PF13450,PF13450,PF13450,PF13450,PF13450,PF13450,PF13450,PF13450,PF13450,PF13450,PF13450,PF13450,PF13450,PF13450,PF13450,PF13450,PF13450,PF13450,PF13450,PF13450,PF13450,PF13450,PF13454,PF13454,PF13454,PF01210,PF01513,PF01513,PF00956,PF12569,PF12569,PF01699,PF01699,PF01699,PF01699,PF01699,PF01699,PF00999,PF00999,PF00939,PF00939,PF07562,PF07562,PF07562,PF07562,PF07562,PF07562,PF07562,PF07562,PF07562,PF07562,PF07562,PF07562,PF07562,PF07562,PF07562,PF07562,PF07562,PF07562,PF16787,PF16787,PF16787,PF03801,PF00334,PF00334,PF05676,PF05536,PF05536,PF05536,PF08619,PF15273,PF15273,PF15845,PF03031,PF03460,PF03460,PF00877,PF05368,PF05368,PF01233,PF02799,PF02799,PF02799,PF01798,PF01798,PF01798,PF01798,PF04147,PF04147,PF04147,PF04147,PF04147,PF04147,PF04147,PF09420,PF05997,PF08156,PF04065,PF04065,PF04065,PF11707,PF11707,PF01566,PF03813,PF03813,PF08424,PF08424,PF08424,PF14046,PF14046,PF02136,PF03266,PF00483,PF01909,PF01909,PF15458,PF08159,PF08161,PF08161,PF03066,PF03066,PF04096,PF04096,PF03407,PF03407,PF03407,PF03407,PF03407,PF03407,PF03407,PF03407,PF03407,PF03407,PF03407,PF03407,PF03407,PF00293,PF00293,PF00293,PF09296,PF13869,PF13869,PF08911,PF08911,PF08911,PF01029,PF14772,PF14778,PF14778,PF14778,PF09349,PF09349,PF01276,PF01276,PF01276,PF01276,PF03711,PF00215,PF07047,PF07047,PF14630,PF00213,PF00213,PF00185,PF02729,PF02338,PF02338,PF02338,PF02338,PF09791,PF09791,PF00724,PF00174,PF00174,PF00174,PF01237,PF05517,PF05517,PF06581,PF00067,PF00067,PF00067,PF00067,PF00067,PF00067,PF00067,PF00067,PF00067,PF00067,PF00067,PF00067,PF00067,PF00067,PF00067,PF00067,PF00067,PF00067,PF00067,PF00067,PF14748,PF02225,PF02225,PF07691,PF04371,PF10255,PF10255,PF00291,PF00291,PF00291,PF00291,PF00291,PF00291,PF02548,PF02548,PF00024,PF00024,PF00024,PF00024,PF00024,PF14295,PF14295,PF14295,PF14295,PF14295,PF14295,PF14295,PF14295,PF14295,PF14295,PF14295,PF14295,PF14295,PF14295,PF14295,PF14295,PF14295,PF14295,PF08417,PF08417,PF08417,PF01569,PF01569,PF03828,PF03828,PF04928,PF04928,PF04755,PF04755,PF04755,PF04755,PF10609,PF02195,PF00644,PF00989,PF08447,PF08447,PF08447,PF13188,PF13426,PF13426,PF13426,PF13426,PF13426,PF13426,PF01161,PF01161,PF09341,PF09341,PF01399,PF12237,PF12237,PF12237,PF01135,PF01135,PF01135,PF02747,PF02747,PF00705,PF03462,PF03462,PF01851,PF04194,PF04194,PF04720,PF04720,PF04720,PF04720,PF00233,PF00233,PF08370,PF00800,PF12708,PF12708,PF12708,PF12708,PF12708,PF12708,PF07623,PF04191,PF04191,PF04191,PF04191,PF04191,PF04191,PF10251,PF03965,PF00805,PF00391,PF02896,PF02896,PF00311,PF00311,PF00311,PF00311,PF00311,PF00311,PF01293,PF01293,PF01293,PF01293,PF00112,PF00112,PF00112,PF00112,PF00112,PF00112,PF00112,PF00112,PF00112,PF00112,PF00112,PF01088,PF01650,PF01650,PF01650,PF01650,PF01650,PF07722,PF02902,PF03577,PF03577,PF03577,PF07910,PF01433,PF01433,PF01433,PF01433,PF05548,PF05548,PF05548,PF05548,PF05548,PF05548,PF05548,PF05548,PF05548,PF05548,PF05548,PF00246,PF00246,PF00246,PF00246,PF05193,PF05193,PF05193,PF05193,PF16187,PF00883,PF02127,PF01546,PF00557,PF00557,PF00557,PF00557,PF02074,PF02074,PF02074,PF01434,PF01434,PF01434,PF01434,PF01434,PF01434,PF01434,PF01434,PF01435,PF13402,PF13402,PF13402,PF13402,PF13402,PF13402,PF13402,PF13402,PF13402,PF13402,PF09375,PF09768,PF09768,PF00450,PF00450,PF00450,PF00450,PF00450,PF00450,PF00450,PF00450,PF00450,PF05577,PF05577,PF05577,PF05577,PF03572,PF01343,PF01343,PF00082,PF00082,PF00082,PF00082,PF00082,PF00082,PF00326,PF00326,PF00326,PF00326,PF00326,PF00326,PF00326,PF00326,PF02897,PF02897,PF02897,PF01195,PF01195,PF01195,PF01497,PF00141,PF00141,PF03742,PF04757,PF04757,PF00365,PF00294,PF00294,PF00294,PF00294,PF00294,PF00294,PF00294,PF00294,PF00294,PF02901,PF02901,PF02901,PF02901,PF07819,PF09587,PF00162,PF00162,PF02878,PF02879,PF02880,PF02880,PF00408,PF09419,PF00169,PF00169,PF09583,PF09583,PF09583,PF09583,PF09583,PF09583,PF09583,PF09583,PF16082,PF09682,PF16945,PF05597,PF05597,PF00628,PF00628,PF00628,PF02912,PF14703,PF14703,PF14703,PF14703,PF01384,PF01384,PF01384,PF01384,PF01384,PF02562,PF16209,PF00068,PF05826,PF04916,PF04916,PF00343,PF00343,PF00343,PF05721,PF05023,PF05023,PF14844,PF00388,PF11566,PF16454,PF00454,PF00454,PF05970,PF02585,PF06728,PF08320,PF15159,PF17146,PF02678,PF06201,PF00224,PF00224,PF00224,PF08016,PF00069,PF00069,PF00069,PF00069,PF00069,PF00069,PF00069,PF00069,PF00069,PF00069,PF00069,PF00069,PF00069,PF00069,PF00069,PF00069,PF00069,PF00069,PF00069,PF00069,PF00069,PF00069,PF00069,PF00069,PF00069,PF00069,PF00069,PF00069,PF00069,PF00069,PF00069,PF00069,PF00069,PF00069,PF00069,PF00069,PF00069,PF00069,PF00069,PF00069,PF00069,PF00069,PF00069,PF00069,PF00069,PF00069,PF00069,PF00069,PF00069,PF00069,PF00069,PF00069,PF00069,PF00069,PF00069,PF00069,PF00069,PF00069,PF00069,PF00069,PF00069,PF00069,PF00069,PF00069,PF00069,PF07714,PF07714,PF07714,PF07714,PF07714,PF07714,PF07714,PF07714,PF07714,PF07714,PF07714,PF07714,PF07714,PF07714,PF07714,PF07714,PF07714,PF07714,PF07714,PF07714,PF07714,PF07714,PF07714,PF07714,PF07714,PF07714,PF07714,PF07714,PF07714,PF07714,PF07714,PF07714,PF07714,PF07714,PF07714,PF07714,PF07714,PF07714,PF07714,PF07714,PF07714,PF07714,PF07714,PF07714,PF07714,PF07714,PF07714,PF07714,PF07714,PF07714,PF07714,PF07714,PF07714,PF02887,PF02887,PF02887,PF01477,PF01477,PF01238,PF03332,PF03332,PF03332,PF03332,PF01625,PF14893,PF02233,PF02233,PF02233,PF12769,PF12769,PF00348,PF00348,PF01522,PF01522,PF01522,PF01522,PF01522,PF08418,PF01558,PF01855,PF16686,PF03286,PF04508,PF04508,PF03291,PF03291,PF03291,PF00550,PF00550,PF00550,PF00550,PF00550,PF00550,PF00550,PF00550,PF00550,PF00550,PF00550,PF00550,PF00550,PF00550,PF00481,PF00481,PF00481,PF00481,PF00481,PF00481,PF00481,PF00481,PF00481,PF00481,PF00481,PF00481,PF00481,PF00481,PF00481,PF00481,PF00481,PF00481,PF00481,PF13672,PF08321,PF08321,PF01535,PF01535,PF01535,PF01535,PF01535,PF01535,PF01535,PF01535,PF01535,PF01535,PF01535,PF01535,PF01535,PF01535,PF01535,PF01535,PF01535,PF01535,PF01535,PF01535,PF01535,PF01535,PF01535,PF01535,PF01535,PF01535,PF12854,PF12854,PF12854,PF12854,PF12854,PF12854,PF12854,PF12854,PF12854,PF12854,PF12854,PF12854,PF12854,PF12854,PF12854,PF12854,PF12854,PF12854,PF12854,PF12854,PF13041,PF13041,PF13041,PF13041,PF13041,PF13041,PF13041,PF13041,PF13041,PF13041,PF13041,PF13041,PF13041,PF13041,PF13041,PF13041,PF13041,PF13041,PF13041,PF13041,PF13041,PF13041,PF13041,PF13041,PF13041,PF13041,PF13041,PF13812,PF13812,PF13812,PF13812,PF13812,PF13812,PF13812,PF13812,PF13812,PF13812,PF13812,PF13812,PF13812,PF13812,PF13812,PF13812,PF13812,PF13812,PF13812,PF13812,PF13812,PF13812,PF17177,PF17177,PF17177,PF17177,PF17177,PF17177,PF17177,PF17177,PF01239,PF01239,PF01239,PF04193,PF04193,PF01011,PF01011,PF13360,PF05033,PF05033,PF02996,PF02996,PF00432,PF00432,PF00432,PF00432,PF00432,PF00432,PF00432,PF01255,PF01255,PF01255,PF01255,PF01255,PF07929,PF07929,PF07929,PF07929,PF07929,PF07929,PF00156,PF00156,PF16101,PF16101,PF16101,PF16101,PF16101,PF03063,PF03063,PF03063,PF03063,PF00485,PF12999,PF12999,PF06325,PF06325,PF08083,PF08083,PF08083,PF08083,PF00235,PF00235,PF14447,PF14447,PF14447,PF14447,PF06607,PF06607,PF06607,PF15621,PF15621,PF05617,PF00227,PF00227,PF00227,PF00227,PF00227,PF00227,PF00227,PF00227,PF00227,PF00227,PF10584,PF10584,PF10584,PF10508,PF02983,PF00484,PF00484,PF00484,PF00160,PF00160,PF00160,PF00160,PF00160,PF00160,PF00160,PF00160,PF00160,PF00160,PF00160,PF02840,PF02840,PF02840,PF02840,PF06424,PF12230,PF08572,PF08572,PF09785,PF09785,PF03371,PF12134,PF15671,PF15671,PF15671,PF15609,PF14765,PF14765,PF14765,PF14765,PF14765,PF14765,PF14765,PF14765,PF01789,PF01789,PF01789,PF05757,PF06298,PF06298,PF01416,PF01416,PF01416,PF00849,PF14870,PF13326,PF03034,PF03034,PF02666,PF02666,PF04230,PF04230,PF04230,PF04230,PF04886,PF04886,PF04886,PF04886,PF04886,PF04886,PF04886,PF04886,PF04886,PF01329,PF01329,PF00809,PF00809,PF00809,PF00809,PF00854,PF00854,PF14306,PF07905,PF07905,PF16656,PF16656,PF06888,PF06888,PF06888,PF06888,PF01480,PF01480,PF00282,PF00282,PF02758,PF02758,PF02758,PF02758,PF00719,PF00070,PF00070,PF00070,PF00070,PF00070,PF00070,PF00070,PF07992,PF07992,PF07992,PF07992,PF07992,PF07992,PF07992,PF07992,PF07992,PF07992,PF07992,PF07992,PF07992,PF07992,PF07992,PF07992,PF07992,PF07992,PF07992,PF07992,PF07992,PF07992,PF13738,PF13738,PF13738,PF13738,PF02852,PF02852,PF02852,PF02852,PF02749,PF02749,PF10343,PF10343,PF01424,PF13902,PF00566,PF03834,PF08423,PF08423,PF08423,PF08423,PF11976,PF11976,PF11976,PF11976,PF11976,PF13881,PF13881,PF04139,PF04139,PF04712,PF04055,PF05691,PF05691,PF05691,PF05691,PF05691,PF05691,PF05691,PF08652,PF14538,PF00071,PF00071,PF00071,PF00071,PF00071,PF00071,PF00071,PF00071,PF00071,PF00071,PF00071,PF00071,PF00071,PF12768,PF02033,PF02033,PF15519,PF02341,PF00415,PF00415,PF00415,PF00415,PF00415,PF00415,PF00415,PF00415,PF00415,PF00415,PF00415,PF00415,PF00415,PF00415,PF00415,PF00415,PF00415,PF00415,PF00415,PF00415,PF00415,PF00415,PF00415,PF00415,PF13540,PF13540,PF13540,PF13540,PF13540,PF13540,PF13540,PF13540,PF13540,PF13540,PF13540,PF13540,PF13540,PF13540,PF13540,PF13540,PF13540,PF13540,PF08534,PF07808,PF04607,PF04607,PF04607,PF08646,PF08646,PF08646,PF05140,PF05140,PF04851,PF04851,PF04851,PF04851,PF03732,PF03732,PF03732,PF03732,PF03732,PF03732,PF03732,PF03732,PF03732,PF03732,PF03732,PF14223,PF14223,PF14223,PF14223,PF14223,PF14223,PF14223,PF14223,PF14223,PF14223,PF14244,PF14244,PF00472,PF00472,PF00472,PF00472,PF00472,PF05879,PF05879,PF00581,PF00581,PF00581,PF00581,PF00581,PF01694,PF01694,PF01694,PF01694,PF06479,PF01042,PF01042,PF01042,PF02867,PF00268,PF04597,PF00428,PF00428,PF00428,PF00428,PF00428,PF00428,PF00428,PF00687,PF00298,PF00298,PF03946,PF03946,PF00542,PF00542,PF16320,PF16320,PF16320,PF00238,PF00238,PF00238,PF00827,PF17135,PF17135,PF14204,PF14204,PF01280,PF00181,PF00829,PF00237,PF01776,PF17136,PF00828,PF00828,PF01777,PF01778,PF01778,PF01778,PF01779,PF00327,PF01655,PF01655,PF00471,PF00444,PF00444,PF01780,PF01781,PF00832,PF00832,PF00573,PF00347,PF00347,PF01248,PF01248,PF01248,PF01248,PF01248,PF01248,PF01248,PF01248,PF01248,PF03948,PF01281,PF01281,PF01281,PF00338,PF00416,PF00416,PF00416,PF08069,PF00366,PF01084,PF00203,PF01090,PF01599,PF01599,PF01599,PF01667,PF01200,PF01200,PF02482,PF02482,PF02482,PF00189,PF00189,PF00163,PF00163,PF00900,PF03719,PF03719,PF03719,PF03719,PF01250,PF01250,PF01092,PF00177,PF01251,PF01251,PF01251,PF01251,PF01201,PF00380,PF00380,PF14693,PF14693,PF00164,PF00355,PF00355,PF00355,PF01782,PF01782,PF01782,PF12906,PF12906,PF00848,PF04437,PF01163,PF17184,PF17184,PF04068,PF08585,PF00075,PF00075,PF00075,PF00075,PF00075,PF00075,PF00075,PF01351,PF01351,PF01138,PF01138,PF01138,PF01138,PF08228,PF01900,PF01900,PF00929,PF00940,PF00940,PF08208,PF01193,PF01193,PF13656,PF02150,PF04997,PF05000,PF04563,PF04566,PF00562,PF00562,PF03871,PF03871,PF03871,PF05158,PF05158,PF00773,PF08477,PF08477,PF08477,PF08477,PF08477,PF08477,PF08477,PF08477,PF08477,PF08477,PF08477,PF08477,PF15035,PF15035,PF15035,PF00639,PF00639,PF13616,PF03055,PF03055,PF03055,PF10602,PF10602,PF04032,PF04032,PF04032,PF04032,PF04032,PF01765,PF00076,PF00076,PF00076,PF00076,PF00076,PF00076,PF00076,PF00076,PF00076,PF00076,PF00076,PF00076,PF00076,PF00076,PF00076,PF00076,PF00076,PF00076,PF00076,PF00076,PF00076,PF00076,PF00076,PF00076,PF00076,PF00076,PF00076,PF00076,PF00076,PF00076,PF00076,PF00076,PF00076,PF00076,PF00076,PF00076,PF00076,PF00076,PF00076,PF00076,PF00076,PF00076,PF00076,PF10598,PF16367,PF16842,PF16842,PF16651,PF00398,PF00398,PF06962,PF13234,PF15459,PF15459,PF15459,PF04939,PF09243,PF09243,PF13967,PF01139,PF01139,PF01139,PF04641,PF16770,PF16770,PF09273,PF09273,PF09273,PF09273,PF09273,PF09273,PF00301,PF00301,PF02915,PF02915,PF02915,PF00665,PF00665,PF00665,PF00665,PF00665,PF00665,PF00665,PF00665,PF00665,PF00665,PF00665,PF00665,PF00665,PF00665,PF00665,PF00665,PF00665,PF00665,PF00665,PF00665,PF00665,PF00665,PF00665,PF13683,PF13683,PF13683,PF13683,PF13683,PF13683,PF13683,PF13683,PF13683,PF08284,PF08284,PF08284,PF08284,PF08284,PF00078,PF00078,PF00078,PF00078,PF00078,PF00078,PF00078,PF00078,PF00078,PF00078,PF00078,PF00078,PF00078,PF00078,PF00078,PF00078,PF00078,PF00078,PF00078,PF00078,PF00078,PF00078,PF00078,PF00078,PF00078,PF00078,PF00078,PF00078,PF00078,PF00078,PF00078,PF00078,PF00078,PF00078,PF00078,PF00078,PF00078,PF00078,PF07727,PF07727,PF07727,PF07727,PF07727,PF07727,PF07727,PF07727,PF07727,PF07727,PF07727,PF07727,PF05773,PF05773,PF02042,PF02773,PF02773,PF02772,PF02772,PF00438,PF00438,PF02574,PF02574,PF00575,PF00575,PF00575,PF03501,PF01479,PF05116,PF05116,PF05116,PF05116,PF05116,PF03399,PF03399,PF03435,PF03435,PF03435,PF07738,PF02182,PF01259,PF01259,PF01259,PF16282,PF16282,PF02037,PF02037,PF02037,PF02037,PF02037,PF02037,PF16531,PF12320,PF01172,PF01758,PF13593,PF13593,PF03110,PF03110,PF03110,PF03110,PF03110,PF03110,PF03110,PF03110,PF03110,PF03110,PF03110,PF05694,PF05694,PF05694,PF05694,PF13531,PF13531,PF13531,PF13531,PF13531,PF00497,PF05285,PF05285,PF03937,PF08491,PF08491,PF02810,PF02810,PF00995,PF00995,PF04811,PF04811,PF04811,PF04811,PF04811,PF04811,PF15469,PF15469,PF06046,PF06046,PF02889,PF02889,PF02889,PF01369,PF01369,PF01369,PF01369,PF01369,PF01369,PF01369,PF07517,PF07517,PF07517,PF07517,PF08238,PF08238,PF08238,PF08238,PF08238,PF08238,PF08238,PF08238,PF00735,PF04360,PF04360,PF03348,PF03348,PF06821,PF16275,PF16275,PF16275,PF16835,PF16835,PF16835,PF08920,PF11139,PF08209,PF08450,PF08450,PF08450,PF07093,PF07093,PF07093,PF07093,PF14633,PF13908,PF01549,PF01549,PF01549,PF01549,PF00464,PF00464,PF00464,PF00464,PF00464,PF00464,PF00464,PF00464,PF04925,PF04542,PF04545,PF04545,PF04545,PF04545,PF05565,PF02146,PF02146,PF02146,PF02146,PF02146,PF08693,PF03935,PF03935,PF03935,PF03935,PF03935,PF01466,PF03595,PF15247,PF15247,PF15247,PF05916,PF11708,PF11708,PF15341,PF15341,PF04102,PF04102,PF04102,PF14438,PF14438,PF06470,PF02463,PF02463,PF02463,PF07574,PF07574,PF01713,PF01713,PF01713,PF14938,PF05739,PF09335,PF00176,PF00176,PF00176,PF00176,PF00176,PF00176,PF00176,PF00176,PF00176,PF00176,PF00176,PF04855,PF04855,PF03357,PF03357,PF03357,PF03357,PF03357,PF07366,PF12680,PF12680,PF12680,PF12680,PF12680,PF12680,PF13474,PF13474,PF13474,PF13474,PF13474,PF13474,PF13577,PF13577,PF13577,PF13577,PF13577,PF13577,PF13577,PF02777,PF02777,PF02777,PF00081,PF00081,PF01680,PF04832,PF04832,PF04832,PF04832,PF04832,PF04832,PF04832,PF10591,PF10591,PF07780,PF06645,PF08286,PF08317,PF04130,PF04130,PF04130,PF04130,PF07228,PF05642,PF05642,PF05642,PF05642,PF00588,PF08032,PF15356,PF08243,PF03779,PF03105,PF03105,PF03105,PF00494,PF10500,PF10500,PF10500,PF10500,PF10500,PF10500,PF10500,PF10500,PF02586,PF00530,PF00530,PF00530,PF00530,PF00530,PF00530,PF00530,PF00530,PF00530,PF00530,PF00530,PF00530,PF00530,PF00530,PF00530,PF00530,PF00530,PF00530,PF00530,PF00530,PF00530,PF00530,PF00530,PF00530,PF00530,PF00530,PF00530,PF15494,PF15494,PF15494,PF15494,PF15494,PF15494,PF15494,PF15494,PF15494,PF15494,PF04086,PF04086,PF04086,PF01922,PF05022,PF05022,PF05022,PF05022,PF05022,PF00448,PF00448,PF00448,PF02881,PF02881,PF02881,PF09439,PF09439,PF00474,PF04056,PF03531,PF01740,PF02544,PF02544,PF10494,PF10494,PF16891,PF03088,PF01300,PF13607,PF02910,PF02910,PF00862,PF05843,PF05843,PF05843,PF05843,PF02657,PF00083,PF00083,PF00083,PF00083,PF00083,PF00083,PF00083,PF06800,PF01253,PF00884,PF00884,PF00685,PF00685,PF00685,PF00685,PF00685,PF00685,PF03567,PF03567,PF03567,PF03567,PF03567,PF03567,PF03567,PF03567,PF13469,PF13469,PF13469,PF13469,PF13469,PF13469,PF13469,PF01975,PF01975,PF02104,PF02104,PF05477,PF04935,PF04935,PF04935,PF01805,PF07962,PF16495,PF16495,PF02383,PF02383,PF02383,PF02383,PF00957,PF06047,PF06047,PF06047,PF06047,PF11416,PF11416,PF14523,PF14523,PF09801,PF09801,PF09801,PF00437,PF02969,PF02969,PF02969,PF02969,PF05236,PF07571,PF07571,PF04719,PF04719,PF04719,PF04177,PF04177,PF04177,PF02668,PF02668,PF02668,PF14543,PF14543,PF02970,PF07986,PF07986,PF07986,PF09247,PF03638,PF03638,PF03638,PF03638,PF03638,PF03638,PF03645,PF03645,PF10193,PF03070,PF03070,PF05099,PF03153,PF03153,PF03153,PF03153,PF02751,PF02751,PF00382,PF03847,PF12657,PF07500,PF07500,PF01702,PF01702,PF01702,PF01702,PF04858,PF04858,PF04446,PF01946,PF01946,PF01946,PF01946,PF01946,PF01946,PF01946,PF01946,PF00899,PF00899,PF00899,PF00899,PF00899,PF00899,PF00899,PF00899,PF00899,PF00899,PF00899,PF02568,PF00975,PF00975,PF00975,PF00975,PF00975,PF00975,PF00975,PF02803,PF02803,PF00108,PF00108,PF00108,PF00108,PF00108,PF00108,PF00108,PF00085,PF00085,PF00085,PF00085,PF00085,PF00085,PF00085,PF00085,PF00085,PF00085,PF00085,PF00085,PF00085,PF00085,PF00085,PF13848,PF13899,PF13905,PF03190,PF05615,PF16940,PF04278,PF04278,PF04278,PF00121,PF00121,PF02466,PF11711,PF11711,PF06068,PF06068,PF06068,PF12457,PF12457,PF12457,PF00265,PF03219,PF03219,PF03219,PF14979,PF06979,PF03647,PF03647,PF10268,PF12329,PF12325,PF12325,PF12325,PF02581,PF02581,PF00020,PF00020,PF00020,PF00020,PF00020,PF00020,PF00020,PF00020,PF00020,PF00020,PF00020,PF00020,PF00020,PF00020,PF00020,PF00020,PF00020,PF00020,PF00020,PF00020,PF00020,PF00020,PF00020,PF00020,PF00020,PF00020,PF00020,PF00020,PF00020,PF00020,PF00020,PF00020,PF00020,PF00020,PF00020,PF00020,PF00020,PF00020,PF00020,PF00020,PF00020,PF00020,PF00020,PF00020,PF08402,PF08402,PF11886,PF11886,PF11886,PF14249,PF14249,PF14249,PF06552,PF06552,PF06552,PF10568,PF16031,PF16031,PF16031,PF02919,PF16131,PF16131,PF16131,PF16131,PF16131,PF16131,PF08094,PF14811,PF04263,PF04536,PF04536,PF12555,PF00205,PF00205,PF02776,PF02776,PF02776,PF02776,PF00515,PF00515,PF00515,PF00515,PF00515,PF00515,PF00515,PF00515,PF00515,PF00515,PF00515,PF00515,PF00515,PF00515,PF00515,PF00515,PF00515,PF00515,PF00515,PF00515,PF00515,PF00515,PF00515,PF00515,PF00515,PF00515,PF00515,PF00515,PF00515,PF00515,PF00515,PF00515,PF00515,PF00515,PF00515,PF00515,PF00515,PF13374,PF13374,PF13374,PF13374,PF13374,PF13374,PF13374,PF13374,PF13374,PF13374,PF13374,PF13374,PF13374,PF13374,PF13374,PF13374,PF13374,PF13414,PF13414,PF13414,PF13414,PF13414,PF13414,PF13414,PF13414,PF13414,PF13414,PF13414,PF13414,PF13414,PF13414,PF13414,PF13414,PF13414,PF13414,PF13414,PF13414,PF13424,PF13424,PF13424,PF13424,PF13424,PF13424,PF13424,PF13424,PF13424,PF13424,PF13424,PF13424,PF13424,PF13424,PF13424,PF13424,PF13424,PF13424,PF13424,PF13424,PF13428,PF13428,PF13428,PF13428,PF13428,PF13428,PF13428,PF13428,PF13428,PF13428,PF13428,PF13428,PF13428,PF13428,PF13428,PF13428,PF13428,PF13428,PF13428,PF13428,PF13428,PF13428,PF13428,PF13428,PF13428,PF13428,PF13428,PF13428,PF13428,PF13428,PF13428,PF13428,PF13428,PF13428,PF13429,PF13429,PF13432,PF13432,PF13432,PF13432,PF13432,PF13432,PF13432,PF13432,PF13432,PF13432,PF13432,PF13432,PF13432,PF13432,PF13432,PF13432,PF13432,PF13432,PF13432,PF13432,PF13432,PF13432,PF13432,PF13432,PF13432,PF13432,PF13432,PF13432,PF13432,PF13432,PF13432,PF13432,PF13432,PF13432,PF13432,PF13432,PF13432,PF13432,PF13432,PF13431,PF13431,PF13431,PF13431,PF13431,PF13431,PF13431,PF13431,PF13431,PF13431,PF13431,PF13431,PF13431,PF13431,PF13431,PF13431,PF13431,PF13431,PF14559,PF14559,PF14559,PF14559,PF14559,PF14559,PF14559,PF14559,PF14559,PF14559,PF14559,PF14559,PF14559,PF14559,PF14559,PF14559,PF14559,PF14559,PF14559,PF14559,PF14559,PF14559,PF14559,PF14559,PF07719,PF07719,PF07719,PF07719,PF07719,PF07719,PF07719,PF07719,PF07719,PF07719,PF07719,PF07719,PF07719,PF07719,PF07719,PF07719,PF07719,PF07719,PF07719,PF07719,PF07719,PF07719,PF07719,PF07719,PF07719,PF07719,PF07719,PF07719,PF07719,PF07719,PF07719,PF07719,PF07719,PF07719,PF07719,PF07719,PF07719,PF07719,PF07719,PF07719,PF07719,PF07719,PF13174,PF13174,PF13174,PF13174,PF13174,PF13176,PF13176,PF13176,PF13176,PF13176,PF13176,PF13176,PF13176,PF13176,PF13176,PF13176,PF13176,PF13176,PF13176,PF13176,PF13176,PF13176,PF13181,PF13181,PF13181,PF13181,PF13181,PF13181,PF13181,PF13181,PF13181,PF13181,PF13181,PF13181,PF13181,PF13181,PF13181,PF13181,PF13181,PF13181,PF13181,PF13181,PF13181,PF13181,PF13181,PF13181,PF13181,PF13371,PF13371,PF13371,PF13371,PF13371,PF13371,PF13371,PF13371,PF13371,PF13371,PF13371,PF13371,PF13371,PF13371,PF13371,PF13371,PF13371,PF07926,PF07926,PF03151,PF03151,PF03151,PF03151,PF03151,PF03151,PF12214,PF12214,PF00590,PF01938,PF00923,PF02458,PF02458,PF13369,PF13369,PF13471,PF02780,PF02780,PF02780,PF00456,PF00456,PF02779,PF02779,PF02779,PF04051,PF04051,PF03896,PF07424,PF07424,PF00088,PF00088,PF00088,PF01204,PF01204,PF02358,PF02358,PF02358,PF05197,PF10396,PF00133,PF00133,PF00133,PF00133,PF00133,PF00133,PF00133,PF00133,PF00579,PF00749,PF00749,PF00749,PF00749,PF00749,PF00749,PF00750,PF09334,PF09334,PF09334,PF09334,PF09334,PF09334,PF09334,PF09334,PF00152,PF00152,PF00587,PF00587,PF01409,PF01409,PF01588,PF01588,PF01588,PF13725,PF01974,PF12928,PF03054,PF03054,PF07973,PF02092,PF05958,PF05958,PF05958,PF05958,PF05958,PF12718,PF11636,PF09534,PF03222,PF03222,PF03222,PF16198,PF01509,PF01509,PF01509,PF05887,PF00089,PF00089,PF00089,PF00089,PF00089,PF00089,PF00089,PF00089,PF00089,PF00089,PF00089,PF00089,PF00089,PF00089,PF00089,PF00089,PF00089,PF00089,PF00089,PF13365,PF13365,PF13365,PF13365,PF13365,PF13365,PF02367,PF00090,PF00090,PF15264,PF14881,PF14881,PF03953,PF16322,PF05711,PF05711,PF06087,PF06087,PF04564,PF04564,PF04564,PF04564,PF04564,PF08449,PF00627,PF00627,PF00627,PF00627,PF00627,PF00627,PF00627,PF00627,PF00627,PF00627,PF00627,PF14555,PF14555,PF16455,PF01040,PF01209,PF01209,PF01209,PF01209,PF01209,PF00240,PF00240,PF00240,PF00240,PF00240,PF00240,PF00240,PF00240,PF00240,PF00240,PF00443,PF00443,PF00443,PF00443,PF00443,PF00443,PF00443,PF00443,PF00443,PF13423,PF13423,PF02921,PF03167,PF01704,PF01704,PF05743,PF02809,PF02809,PF02809,PF02809,PF00919,PF01169,PF01169,PF01169,PF01169,PF01894,PF01458,PF01458,PF01933,PF02130,PF02696,PF03665,PF03676,PF03676,PF03676,PF03676,PF05255,PF05255,PF14681,PF00179,PF00179,PF00179,PF00179,PF00179,PF00179,PF00179,PF00179,PF00179,PF00179,PF00179,PF00179,PF01774,PF01208,PF01208,PF01208,PF01208,PF00582,PF00582,PF12436,PF12436,PF03998,PF03998,PF04003,PF04615,PF04615,PF04615,PF09384,PF04192,PF04192,PF04192,PF06862,PF02151,PF02151,PF00580,PF13361,PF13361,PF13361,PF13538,PF13538,PF03223,PF03179,PF03179,PF11698,PF11698,PF11698,PF11698,PF11698,PF03224,PF03224,PF03224,PF03224,PF03224,PF03224,PF12352,PF12352,PF12352,PF01992,PF01992,PF01992,PF01847,PF01988,PF01988,PF01988,PF01988,PF00654,PF00654,PF00654,PF00654,PF00654,PF00654,PF03762,PF03997,PF03997,PF03635,PF03635,PF09336,PF09336,PF04100,PF12816,PF02204,PF02204,PF08774,PF03302,PF03302,PF03302,PF03302,PF03302,PF03302,PF14624,PF01496,PF02020,PF12589,PF00400,PF00400,PF00400,PF00400,PF00400,PF00400,PF00400,PF00400,PF00400,PF00400,PF00400,PF00400,PF00400,PF00400,PF00400,PF00400,PF00400,PF00400,PF00400,PF00400,PF00400,PF00400,PF00400,PF00400,PF00400,PF00400,PF00400,PF00400,PF00400,PF00400,PF00400,PF00400,PF00400,PF00400,PF00400,PF00400,PF00400,PF00400,PF00400,PF00400,PF00400,PF00400,PF00400,PF00400,PF00400,PF00400,PF00400,PF00400,PF00400,PF00400,PF00400,PF00400,PF00400,PF00400,PF00400,PF00400,PF00400,PF00400,PF00400,PF00400,PF00400,PF00400,PF00400,PF00400,PF00400,PF00400,PF00400,PF00400,PF00400,PF00400,PF00400,PF00400,PF00400,PF00400,PF00400,PF00400,PF00400,PF00400,PF00400,PF00400,PF00400,PF00400,PF00400,PF10273,PF10273,PF08325,PF00110,PF03106,PF17098,PF00397,PF00397,PF00397,PF00397,PF00397,PF00397,PF00397,PF00860,PF00860,PF00860,PF04921,PF00752,PF00752,PF00752,PF08389,PF03159,PF03159,PF03159,PF03159,PF03159,PF03895,PF08755,PF08755,PF08755,PF06071,PF06071,PF08803,PF08803,PF03366,PF11106,PF05764,PF14639,PF06414,PF06414,PF06414,PF10497,PF01428,PF01428,PF01428,PF01428,PF01428,PF12861,PF12861,PF12861,PF12861,PF12861,PF12861,PF00643,PF00643,PF00643,PF00096,PF00096,PF00096,PF00096,PF16622,PF16622,PF16622,PF12756,PF12756,PF13894,PF13894,PF13894,PF13894,PF13913,PF13913,PF13913,PF13913,PF13913,PF13913,PF13913,PF13913,PF13913,PF13913,PF07967,PF00097,PF00097,PF00097,PF00097,PF00097,PF00097,PF00097,PF00097,PF00097,PF00097,PF00097,PF00097,PF00097,PF00097,PF00097,PF00097,PF13923,PF13923,PF13923,PF13923,PF13923,PF13923,PF13923,PF13923,PF13923,PF13923,PF13923,PF13923,PF13923,PF13923,PF13923,PF13923,PF13923,PF13923,PF13920,PF13920,PF13920,PF13920,PF13920,PF13920,PF13920,PF13920,PF13920,PF13920,PF13920,PF13920,PF13920,PF15227,PF15227,PF14260,PF14260,PF00642,PF00642,PF00642,PF00642,PF00642,PF00642,PF00642,PF00642,PF00642,PF00642,PF00098,PF00098,PF00098,PF00098,PF00098,PF00098,PF00098,PF00098,PF00098,PF00098,PF00098,PF00098,PF00098,PF13696,PF13696,PF13696,PF13696,PF13696,PF13917,PF13917,PF13917,PF13917,PF13917,PF14392,PF05495,PF05495,PF05495,PF07496,PF07496,PF01529,PF01529,PF01529,PF01529,PF05605,PF05605,PF05180,PF09337,PF09337,PF13771,PF13771,PF13771,PF04438,PF04438,PF06943,PF06943,PF06943,PF08790,PF08790,PF08790,PF12874,PF12874,PF01753,PF01753,PF01753,PF01753,PF01753,PF01753,PF01753,PF01753,PF01753,PF01753,PF01753,PF01753,PF01753,PF01753,PF01753,PF01753,PF01753,PF01753,PF01753,PF01753,PF01753,PF01753,PF01753,PF01753,PF01753,PF01753,PF01753,PF01753,PF01753,PF01753,PF01753,PF09297,PF01422,PF01422,PF01422,PF01422,PF15906,PF15906,PF11789,PF00645,PF00641,PF00641,PF00641,PF00641,PF00641,PF00641,PF00641,PF12678,PF12678,PF12678,PF12678,PF12678,PF12678,PF12678,PF12678,PF12678,PF12678,PF12678,PF12678,PF12678,PF16685,PF17123,PF17123,PF17123,PF17123,PF17123,PF17123,PF17123,PF17123,PF17123,PF17123,PF17123,PF17123,PF17123,PF13639,PF13639,PF13639,PF13639,PF13639,PF13639,PF13639,PF13639,PF13639,PF13639,PF13639,PF13639,PF13639,PF13639,PF13639,PF13639,PF13639,PF13639,PF14634,PF14634,PF14634,PF14634,PF14634,PF14634,PF14835,PF13445,PF13445,PF13445,PF13445,PF13445,PF13445,PF13445,PF13445,PF13445,PF13445,PF13966,PF13966,PF13966,PF13966,PF13966,PF13966,PF13966,PF13966,PF13966,PF13966,PF13966,PF13966,PF13966,PF13966,PF13966,PF13966,PF04810,PF04810,PF04810,PF04810,PF04810,PF02953,PF02953,PF11722,PF02207,PF02207,PF02207,PF14599,PF02535,PF02535,PF02535,PF02535,PF17120,PF17120,PF17120,#,,2015),,,,--domtblout,,18,
