# Supplementary material for: The genome and phenome of the green alga Chloroidium sp. UTEX 3007 reveal adaptive traits for desert acclimatization
Source: eLife. 2017 Jun 17;6:e25783. doi: 10.7554/eLife.25783 (PMC5509433; doi:10.7554/eLife.25783)
Supplement: Figure 6—source data 1. — DOI: http://dx.doi.org/10.7554/eLife.25783.020 [file elife-25783-fig6-data1.zip › algae_pfams/Chloroidium_sp_UTEX_3007.txt]

Chloroididum_sp_UTEX3077:PF00244,PF00244,PF00389,PF00389,PF02826,PF02826,PF02826,PF02826,PF02826,PF02826,PF02826,PF02826,PF02826,PF00198,PF00198,PF00198,PF00198,PF03171,PF03171,PF03171,PF13532,PF13532,PF13532,PF13640,PF13640,PF13640,PF13661,PF13563,PF13563,PF13563,PF01073,PF01073,PF01073,PF01073,PF01073,PF01073,PF01073,PF01073,PF01073,PF00725,PF00725,PF00725,PF02737,PF02737,PF03061,PF01367,PF05761,PF05761,PF05761,PF05761,PF02096,PF01591,PF01591,PF00004,PF00004,PF00004,PF00004,PF00004,PF00004,PF00004,PF00004,PF00004,PF00004,PF00004,PF00004,PF00004,PF00004,PF00004,PF00004,PF00004,PF00004,PF00004,PF00004,PF00004,PF00004,PF00004,PF00004,PF00004,PF00004,PF00004,PF00004,PF00004,PF00004,PF00004,PF00004,PF00004,PF00004,PF00004,PF00004,PF00004,PF00004,PF00004,PF00004,PF00004,PF00004,PF00004,PF00004,PF00004,PF00004,PF00004,PF00004,PF00004,PF00004,PF00004,PF00004,PF00004,PF00004,PF00004,PF00004,PF12846,PF13086,PF13086,PF13086,PF13086,PF13086,PF13086,PF13086,PF13086,PF13087,PF13087,PF13087,PF13087,PF13087,PF13087,PF13087,PF13087,PF13173,PF13175,PF13191,PF13191,PF13191,PF13191,PF13191,PF13191,PF13191,PF13191,PF13191,PF13191,PF13191,PF13191,PF13191,PF13191,PF13191,PF13191,PF13191,PF13191,PF13191,PF13191,PF13191,PF13191,PF13191,PF13191,PF13191,PF13191,PF13191,PF13191,PF13191,PF13207,PF13207,PF13207,PF13207,PF13207,PF13207,PF13207,PF13238,PF13238,PF13238,PF13238,PF13238,PF13245,PF13245,PF13245,PF13245,PF13245,PF13245,PF13245,PF13245,PF13245,PF13245,PF13245,PF13245,PF13245,PF13245,PF13245,PF13245,PF07724,PF07724,PF07724,PF07724,PF07724,PF07724,PF07724,PF07724,PF07724,PF07724,PF07724,PF07724,PF07724,PF13304,PF13304,PF13304,PF13304,PF13304,PF13401,PF13401,PF13401,PF13401,PF13401,PF13401,PF13401,PF13401,PF13401,PF13401,PF13401,PF13401,PF13401,PF13401,PF13401,PF13476,PF13476,PF13476,PF13476,PF13479,PF13481,PF13481,PF13481,PF13481,PF13481,PF13481,PF13481,PF13481,PF13481,PF13481,PF13500,PF13500,PF13500,PF13500,PF13521,PF13521,PF13521,PF13555,PF13555,PF13555,PF13555,PF13555,PF13555,PF13555,PF13555,PF13555,PF13555,PF13555,PF13555,PF13555,PF13555,PF13555,PF13555,PF13555,PF13555,PF13604,PF13604,PF13604,PF13604,PF13614,PF13614,PF13614,PF13614,PF13614,PF13614,PF13614,PF13614,PF13614,PF13614,PF13671,PF13671,PF13671,PF13671,PF13671,PF13671,PF13671,PF13671,PF13671,PF13671,PF13671,PF13671,PF13872,PF13872,PF07728,PF07728,PF07728,PF07728,PF07728,PF07728,PF07728,PF07728,PF07728,PF07728,PF07728,PF07728,PF07728,PF07728,PF07728,PF07728,PF07728,PF07728,PF07728,PF07728,PF12774,PF12775,PF16193,PF08298,PF05282,PF08142,PF08142,PF00696,PF00696,PF00696,PF00696,PF00696,PF00696,PF13520,PF01490,PF01490,PF01490,PF01490,PF01490,PF01490,PF01490,PF01490,PF01490,PF01490,PF01490,PF01490,PF01490,PF01490,PF03109,PF03109,PF03109,PF03109,PF03109,PF03109,PF03109,PF03109,PF03109,PF03109,PF03109,PF01061,PF01061,PF01061,PF01061,PF01061,PF01061,PF01061,PF12698,PF12698,PF09818,PF09818,PF00664,PF00664,PF00664,PF00664,PF00664,PF00664,PF06472,PF06472,PF06472,PF00005,PF00005,PF00005,PF00005,PF00005,PF00005,PF00005,PF00005,PF00005,PF00005,PF00005,PF00005,PF00005,PF00005,PF00005,PF00005,PF00005,PF00005,PF00005,PF00005,PF00005,PF00005,PF00005,PF00005,PF00005,PF00005,PF00005,PF00005,PF00005,PF00005,PF00005,PF00005,PF00005,PF00005,PF14510,PF16326,PF16326,PF12848,PF12848,PF00561,PF00561,PF00561,PF00561,PF00561,PF00561,PF00561,PF00561,PF00561,PF00561,PF00561,PF00561,PF00561,PF00561,PF00561,PF02230,PF02230,PF02230,PF02230,PF02230,PF02230,PF02230,PF07859,PF07859,PF07859,PF07859,PF07859,PF12697,PF12697,PF12697,PF12697,PF12697,PF12697,PF12697,PF12697,PF12697,PF12697,PF12697,PF12697,PF02517,PF02517,PF02517,PF16177,PF16177,PF16177,PF16177,PF00887,PF00887,PF00887,PF00887,PF08326,PF00871,PF00583,PF00583,PF00583,PF00583,PF00583,PF00583,PF00583,PF00583,PF00583,PF00583,PF00583,PF00583,PF00583,PF00583,PF00583,PF00583,PF13673,PF13673,PF13673,PF13673,PF13673,PF13673,PF13673,PF13673,PF13673,PF13673,PF13673,PF13673,PF00797,PF13420,PF13508,PF13508,PF13508,PF13508,PF13508,PF13508,PF13508,PF13508,PF13508,PF13508,PF13508,PF13527,PF00330,PF00330,PF00330,PF00330,PF00694,PF00694,PF01756,PF01756,PF01756,PF01648,PF01648,PF08541,PF08541,PF08541,PF01842,PF01842,PF01842,PF01842,PF01842,PF00022,PF00022,PF00022,PF00022,PF00022,PF00022,PF00022,PF00022,PF00022,PF00022,PF00022,PF13291,PF13740,PF13840,PF13840,PF00441,PF00441,PF08028,PF08028,PF08028,PF02770,PF02771,PF02771,PF02771,PF00698,PF00698,PF00698,PF00698,PF00698,PF00698,PF00698,PF09793,PF09793,PF10198,PF10199,PF01602,PF01602,PF01602,PF01602,PF01602,PF01602,PF01602,PF01602,PF01602,PF01602,PF01602,PF01602,PF00928,PF00928,PF00928,PF00928,PF00928,PF03955,PF00709,PF00709,PF00709,PF08240,PF08240,PF08240,PF08240,PF08240,PF08240,PF08240,PF08240,PF08240,PF08240,PF16884,PF13823,PF00106,PF00106,PF00106,PF00106,PF00106,PF00106,PF00106,PF00106,PF00106,PF00106,PF00106,PF00106,PF00106,PF00106,PF00106,PF00106,PF00106,PF00106,PF00106,PF00106,PF00106,PF00106,PF00106,PF00106,PF00106,PF00106,PF00106,PF00106,PF00106,PF00106,PF00106,PF00106,PF00106,PF00106,PF00106,PF00106,PF00106,PF00106,PF00106,PF00106,PF00106,PF00106,PF00106,PF00106,PF00106,PF00106,PF00106,PF00106,PF00106,PF00106,PF00106,PF00106,PF00106,PF00106,PF00106,PF00106,PF13561,PF13561,PF13561,PF13561,PF13561,PF13561,PF13561,PF13561,PF13561,PF13561,PF13561,PF13561,PF13561,PF13561,PF13561,PF13561,PF13561,PF13561,PF13561,PF13561,PF13561,PF13561,PF13561,PF13561,PF13561,PF13561,PF13561,PF13561,PF13561,PF13561,PF13561,PF13561,PF13561,PF13561,PF13561,PF13561,PF13561,PF13561,PF13561,PF13561,PF13561,PF13561,PF13561,PF13561,PF13561,PF13561,PF13561,PF13561,PF13561,PF00107,PF00107,PF00107,PF00107,PF00107,PF00107,PF00107,PF00107,PF00107,PF00107,PF00107,PF00107,PF00107,PF00107,PF00107,PF00107,PF13602,PF13602,PF13602,PF13602,PF13602,PF13602,PF13602,PF00406,PF00406,PF00406,PF00406,PF00406,PF00406,PF05221,PF05221,PF05221,PF05221,PF05221,PF00670,PF00670,PF00670,PF03747,PF03747,PF03747,PF05110,PF03969,PF03969,PF11786,PF05641,PF05641,PF09229,PF09229,PF00578,PF00578,PF00578,PF00578,PF00578,PF00578,PF00578,PF00578,PF02682,PF01808,PF01808,PF14186,PF04548,PF13772,PF13772,PF00586,PF05222,PF05222,PF11839,PF00171,PF00171,PF00171,PF00171,PF00171,PF00171,PF00171,PF00171,PF00171,PF00171,PF00171,PF00171,PF00171,PF00171,PF00171,PF00596,PF01263,PF01263,PF00248,PF00248,PF00248,PF00248,PF00248,PF00248,PF00248,PF00248,PF00248,PF00248,PF00248,PF00248,PF00248,PF00248,PF00248,PF00248,PF00248,PF02738,PF02738,PF15924,PF15924,PF08660,PF03155,PF03155,PF13949,PF13949,PF00128,PF00128,PF00128,PF00128,PF00128,PF02806,PF02806,PF06964,PF01425,PF01425,PF01425,PF01425,PF01425,PF01425,PF01425,PF01425,PF01425,PF01425,PF01425,PF01425,PF01425,PF01425,PF01425,PF02274,PF01979,PF01979,PF07969,PF07969,PF00155,PF00155,PF00155,PF00155,PF00202,PF00202,PF00202,PF00202,PF00202,PF00202,PF00202,PF00202,PF00202,PF00202,PF00202,PF00202,PF01063,PF01063,PF01063,PF00266,PF00266,PF00266,PF00266,PF00266,PF00266,PF00266,PF00266,PF00266,PF01593,PF01593,PF01593,PF01593,PF01593,PF01593,PF01593,PF01593,PF01593,PF01593,PF01593,PF01593,PF00909,PF00909,PF00909,PF00909,PF00909,PF00909,PF00909,PF00909,PF00501,PF00501,PF00501,PF00501,PF00501,PF00501,PF00501,PF00501,PF00501,PF00501,PF00501,PF00501,PF00501,PF13193,PF13193,PF13193,PF13193,PF16561,PF16561,PF16561,PF05195,PF05195,PF03256,PF08672,PF08672,PF12895,PF12895,PF12895,PF12895,PF12895,PF12895,PF12894,PF12894,PF12894,PF12894,PF12894,PF12894,PF12894,PF12894,PF12894,PF12894,PF12894,PF12894,PF12894,PF12894,PF12894,PF12894,PF12894,PF12894,PF12894,PF04049,PF00023,PF00023,PF00023,PF00023,PF00023,PF00023,PF00023,PF00023,PF00023,PF00023,PF00023,PF00023,PF00023,PF00023,PF00023,PF00023,PF00023,PF00023,PF00023,PF00023,PF00023,PF00023,PF00023,PF00023,PF00023,PF00023,PF00023,PF00023,PF00023,PF00023,PF00023,PF00023,PF00023,PF00023,PF00023,PF00023,PF00023,PF00023,PF00023,PF00023,PF00023,PF00023,PF00023,PF00023,PF00023,PF00023,PF00023,PF00023,PF12796,PF12796,PF12796,PF12796,PF12796,PF12796,PF12796,PF12796,PF12796,PF12796,PF12796,PF12796,PF12796,PF12796,PF12796,PF12796,PF12796,PF12796,PF12796,PF12796,PF12796,PF12796,PF12796,PF12796,PF12796,PF12796,PF12796,PF12796,PF12796,PF12796,PF12796,PF12796,PF12796,PF12796,PF12796,PF12796,PF13606,PF13606,PF13606,PF13606,PF13606,PF13606,PF13606,PF13606,PF13606,PF13606,PF13606,PF13606,PF13606,PF13606,PF13606,PF13606,PF13606,PF13606,PF13606,PF13606,PF13606,PF13606,PF13606,PF13606,PF13606,PF13606,PF13606,PF13606,PF13606,PF13606,PF13606,PF13606,PF13606,PF13606,PF13606,PF13606,PF13606,PF13606,PF13606,PF13606,PF13606,PF13606,PF13606,PF13637,PF13637,PF13637,PF13637,PF13637,PF13637,PF13637,PF13637,PF13637,PF13637,PF13637,PF13637,PF13637,PF13637,PF13637,PF13637,PF13637,PF13637,PF13637,PF13637,PF13637,PF13637,PF13637,PF13637,PF13637,PF13637,PF13637,PF13637,PF13637,PF13637,PF13637,PF13637,PF13637,PF13637,PF13637,PF13637,PF13637,PF13637,PF13637,PF13637,PF13637,PF13637,PF13637,PF13637,PF13637,PF13637,PF13857,PF13857,PF13857,PF13857,PF13857,PF13857,PF13857,PF13857,PF13857,PF13857,PF13857,PF13857,PF13857,PF13857,PF13857,PF13857,PF13857,PF13857,PF13857,PF13857,PF13857,PF13857,PF13857,PF13857,PF13857,PF13857,PF13857,PF13857,PF13857,PF13857,PF13857,PF13857,PF13857,PF13857,PF13857,PF13857,PF13857,PF13857,PF13857,PF13857,PF13857,PF08264,PF08264,PF08264,PF01786,PF00847,PF00847,PF00847,PF00847,PF00847,PF00847,PF00847,PF02558,PF04106,PF01636,PF01636,PF01636,PF01636,PF01636,PF01636,PF01636,PF01636,PF01636,PF01333,PF16639,PF01442,PF01442,PF01583,PF01583,PF01261,PF16399,PF16399,PF01951,PF00025,PF00025,PF00025,PF00025,PF00025,PF00025,PF00025,PF00025,PF00025,PF00025,PF00025,PF00025,PF00025,PF01412,PF01412,PF00764,PF00764,PF01960,PF01960,PF01960,PF01960,PF01960,PF03308,PF03308,PF03308,PF03308,PF03308,PF03308,PF15346,PF15346,PF08699,PF08699,PF16488,PF16488,PF16486,PF16486,PF16486,PF16486,PF03485,PF01388,PF11527,PF00514,PF00514,PF00514,PF00514,PF00514,PF00514,PF00514,PF00514,PF00514,PF00514,PF00514,PF00514,PF00514,PF00514,PF00514,PF00514,PF00514,PF00514,PF00514,PF00514,PF00514,PF00514,PF00514,PF00514,PF00514,PF00514,PF00514,PF00514,PF00514,PF04826,PF16186,PF02374,PF02374,PF02374,PF02374,PF02374,PF02374,PF02374,PF02374,PF02374,PF02374,PF02374,PF02374,PF02374,PF02374,PF01731,PF01731,PF04729,PF04729,PF04729,PF08328,PF08328,PF00733,PF00733,PF00026,PF00026,PF00026,PF06826,PF01112,PF01112,PF09668,PF13650,PF13650,PF13650,PF13650,PF13650,PF13650,PF13650,PF04952,PF04377,PF08614,PF08614,PF08614,PF08614,PF08614,PF08614,PF08614,PF08614,PF08614,PF02991,PF02222,PF02222,PF02655,PF13535,PF00231,PF00231,PF00231,PF05176,PF00006,PF00006,PF00006,PF00006,PF00006,PF00006,PF00006,PF00006,PF00306,PF00306,PF02874,PF02874,PF02874,PF16886,PF00430,PF00430,PF00137,PF01813,PF00401,PF02823,PF02823,PF04627,PF07542,PF07542,PF12921,PF06745,PF06745,PF01637,PF15632,PF15632,PF15632,PF15632,PF03029,PF03029,PF03029,PF03029,PF03029,PF03029,PF09759,PF03987,PF05448,PF00962,PF00962,PF00962,PF00962,PF00962,PF00962,PF02310,PF02607,PF01603,PF01603,PF01603,PF05290,PF01036,PF01036,PF01036,PF01426,PF01145,PF05529,PF05529,PF03114,PF07001,PF08031,PF10436,PF10436,PF13862,PF13862,PF13862,PF02138,PF02138,PF01062,PF01062,PF01062,PF17035,PF10996,PF13364,PF01212,PF13229,PF13229,PF15285,PF15285,PF08149,PF08149,PF00351,PF00351,PF00351,PF02785,PF02785,PF02785,PF00289,PF00289,PF00289,PF00289,PF00289,PF00289,PF00364,PF00364,PF00364,PF00364,PF13533,PF13533,PF13533,PF13533,PF13533,PF00653,PF03493,PF03493,PF03493,PF10046,PF10046,PF13088,PF05298,PF09825,PF09825,PF02485,PF02485,PF02485,PF02485,PF02485,PF02485,PF02485,PF02485,PF02485,PF09103,PF00533,PF07741,PF07741,PF04427,PF04427,PF04427,PF04427,PF04427,PF04427,PF03097,PF03097,PF00439,PF00439,PF00439,PF00439,PF00439,PF00439,PF07524,PF07524,PF07524,PF07524,PF07524,PF07524,PF07524,PF08381,PF03909,PF03092,PF03704,PF03704,PF00651,PF00651,PF00651,PF00651,PF00651,PF00651,PF09405,PF09073,PF09073,PF09073,PF05291,PF00170,PF00170,PF00170,PF00170,PF00170,PF00170,PF00170,PF00170,PF00170,PF00170,PF00170,PF00170,PF00170,PF07716,PF07716,PF07716,PF07716,PF07716,PF07716,PF07716,PF03131,PF03131,PF03131,PF03131,PF03131,PF03107,PF07975,PF00168,PF00168,PF00168,PF00168,PF10170,PF14159,PF15895,PF09732,PF12253,PF12253,PF12253,PF05042,PF07887,PF00262,PF00262,PF00262,PF11735,PF11735,PF01213,PF01213,PF01039,PF01039,PF01039,PF01039,PF01039,PF13620,PF01256,PF01623,PF07779,PF07779,PF16907,PF08172,PF10174,PF06241,PF06241,PF06241,PF00199,PF00199,PF13246,PF13246,PF00689,PF00689,PF00690,PF00690,PF00690,PF00690,PF00690,PF01545,PF01545,PF01545,PF02275,PF02045,PF00808,PF00808,PF00808,PF00808,PF00808,PF00808,PF00808,PF00808,PF00808,PF00808,PF00808,PF00808,PF00808,PF00808,PF00808,PF00808,PF00808,PF00808,PF01656,PF01656,PF01656,PF01656,PF01656,PF01656,PF01656,PF01656,PF09478,PF16760,PF01607,PF00686,PF00686,PF00686,PF00686,PF00686,PF00686,PF00686,PF00686,PF03423,PF02922,PF02018,PF17038,PF06564,PF00571,PF00571,PF00571,PF00571,PF15794,PF14915,PF14916,PF02933,PF03381,PF01066,PF01066,PF01066,PF01066,PF16366,PF14997,PF00150,PF00150,PF00150,PF00150,PF03040,PF03040,PF03040,PF03040,PF03040,PF10473,PF10473,PF10473,PF10473,PF10473,PF10473,PF15630,PF15630,PF15630,PF15630,PF15630,PF15630,PF15630,PF15630,PF15630,PF15630,PF15630,PF15630,PF15511,PF15511,PF15511,PF15511,PF15511,PF15511,PF15511,PF15511,PF15511,PF15511,PF15511,PF15511,PF15511,PF16574,PF15007,PF14073,PF14073,PF04734,PF04734,PF04734,PF03859,PF03859,PF03879,PF04752,PF04752,PF14645,PF00504,PF00504,PF00504,PF00504,PF00504,PF00504,PF00504,PF00504,PF00504,PF00504,PF00504,PF00504,PF00504,PF00504,PF00504,PF00504,PF00504,PF00504,PF00504,PF00504,PF00504,PF00504,PF01633,PF01633,PF01633,PF04515,PF04515,PF04515,PF12624,PF00425,PF00425,PF00425,PF00425,PF00425,PF01264,PF01264,PF01264,PF07452,PF00385,PF00385,PF00385,PF00385,PF00385,PF00385,PF00385,PF00385,PF00385,PF00385,PF00385,PF00385,PF00385,PF00385,PF12271,PF09649,PF06294,PF06294,PF08547,PF00878,PF10197,PF10197,PF10197,PF10197,PF16114,PF00285,PF00285,PF00285,PF00285,PF00285,PF01214,PF12348,PF12348,PF00637,PF00637,PF09268,PF13838,PF01394,PF01394,PF01394,PF01217,PF01217,PF01217,PF01217,PF01217,PF02487,PF02487,PF16575,PF16575,PF16575,PF16575,PF10431,PF02617,PF02617,PF05602,PF02861,PF00574,PF00574,PF00574,PF00574,PF00574,PF00574,PF00574,PF00574,PF00574,PF00574,PF10607,PF02353,PF02353,PF14617,PF14617,PF12717,PF12717,PF12717,PF12717,PF12717,PF12717,PF12922,PF12922,PF05786,PF12719,PF16858,PF00780,PF00027,PF00027,PF00027,PF00027,PF00027,PF00027,PF16418,PF00795,PF00795,PF01121,PF04733,PF04733,PF04733,PF04733,PF04733,PF04733,PF04053,PF04053,PF02629,PF02629,PF02515,PF02514,PF02514,PF02514,PF02514,PF02514,PF02492,PF02492,PF02492,PF02492,PF02492,PF07683,PF07683,PF07683,PF07683,PF01923,PF01923,PF01923,PF00135,PF06148,PF06148,PF08318,PF06419,PF00329,PF00346,PF05347,PF05347,PF05347,PF05347,PF05347,PF13233,PF13233,PF07970,PF07970,PF00127,PF01218,PF01218,PF01218,PF01218,PF01218,PF05019,PF05019,PF03232,PF03232,PF02389,PF02389,PF00115,PF00115,PF02628,PF02628,PF02628,PF02628,PF00116,PF00116,PF02790,PF02790,PF00510,PF03450,PF02672,PF07823,PF00166,PF00166,PF00166,PF00118,PF00118,PF00118,PF00118,PF00118,PF00118,PF00118,PF00118,PF00118,PF00118,PF00118,PF00118,PF00118,PF00118,PF00118,PF00118,PF00118,PF00118,PF00118,PF00118,PF00118,PF00118,PF00118,PF00118,PF00118,PF00118,PF00118,PF00118,PF02786,PF02786,PF02786,PF02786,PF02786,PF02786,PF02786,PF02786,PF02786,PF02787,PF02787,PF00988,PF00988,PF13299,PF03178,PF03178,PF03178,PF00650,PF00650,PF00650,PF00650,PF00650,PF13716,PF03765,PF05981,PF05981,PF08767,PF01985,PF01985,PF08627,PF08627,PF04969,PF04969,PF05532,PF05532,PF05532,PF05532,PF05532,PF05532,PF10075,PF10075,PF14327,PF14304,PF14304,PF04442,PF04442,PF12815,PF04818,PF04818,PF04818,PF04818,PF04818,PF09696,PF08216,PF06418,PF01148,PF01467,PF01467,PF07732,PF01082,PF02845,PF02845,PF00888,PF00888,PF00888,PF00888,PF10557,PF10557,PF10557,PF10557,PF00190,PF00190,PF00190,PF00190,PF00190,PF00190,PF08007,PF08007,PF13621,PF13621,PF03091,PF01083,PF01179,PF01179,PF01179,PF01179,PF01179,PF01179,PF02727,PF02727,PF08315,PF08312,PF08312,PF08312,PF04889,PF05328,PF08613,PF02984,PF02984,PF02984,PF02984,PF02984,PF00134,PF00134,PF00134,PF00134,PF12734,PF12734,PF12734,PF12734,PF01053,PF01053,PF01053,PF01053,PF01053,PF01053,PF01053,PF01053,PF01053,PF00839,PF00839,PF00839,PF00839,PF00839,PF00173,PF00173,PF00173,PF00173,PF00173,PF01928,PF00033,PF00033,PF13442,PF00032,PF00032,PF00032,PF13631,PF13631,PF13631,PF13631,PF00034,PF02167,PF02167,PF02167,PF01265,PF01265,PF07065,PF07065,PF08706,PF08706,PF08706,PF03982,PF00609,PF00781,PF00781,PF00793,PF01474,PF01474,PF01474,PF02733,PF02733,PF02733,PF02734,PF02734,PF07478,PF01820,PF05746,PF01266,PF01266,PF01266,PF01266,PF01266,PF01266,PF01266,PF01266,PF01266,PF01266,PF01266,PF01266,PF01266,PF01266,PF01266,PF01266,PF01266,PF01266,PF01266,PF01266,PF16901,PF10236,PF01113,PF05011,PF05011,PF16213,PF16213,PF00383,PF00383,PF11969,PF03455,PF02862,PF03345,PF09756,PF09756,PF09756,PF00270,PF00270,PF00270,PF00270,PF00270,PF00270,PF00270,PF00270,PF00270,PF00270,PF00270,PF00270,PF00270,PF00270,PF00270,PF00270,PF00270,PF00270,PF00270,PF00270,PF00270,PF00270,PF00270,PF00270,PF00270,PF00270,PF00270,PF00270,PF00270,PF00270,PF00270,PF00270,PF00270,PF06733,PF06733,PF10868,PF10868,PF01041,PF01041,PF08766,PF08766,PF08766,PF08766,PF04511,PF09737,PF09737,PF10539,PF10539,PF10539,PF16543,PF16543,PF16543,PF16543,PF16543,PF16543,PF00926,PF00926,PF08385,PF08385,PF08385,PF08393,PF08393,PF00701,PF00701,PF00701,PF02272,PF02272,PF01180,PF01180,PF01959,PF01487,PF01761,PF01761,PF01761,PF01761,PF03368,PF02966,PF02966,PF00775,PF00775,PF14226,PF14226,PF14226,PF14226,PF14226,PF14226,PF14226,PF14226,PF14226,PF14226,PF14226,PF01866,PF05103,PF01965,PF01965,PF01965,PF01738,PF01738,PF01738,PF01738,PF01738,PF01738,PF01738,PF01738,PF01738,PF01738,PF01738,PF01738,PF00751,PF03474,PF08696,PF08696,PF00226,PF00226,PF00226,PF00226,PF00226,PF00226,PF00226,PF00226,PF00226,PF00226,PF00226,PF00226,PF00226,PF00226,PF00226,PF00226,PF00226,PF00226,PF00226,PF00226,PF00226,PF00226,PF00226,PF00226,PF00226,PF00226,PF00226,PF00226,PF00226,PF00226,PF00226,PF14308,PF14308,PF01556,PF01556,PF03265,PF01035,PF03989,PF03989,PF03989,PF04679,PF04679,PF01068,PF01068,PF04675,PF04675,PF04675,PF00145,PF00875,PF00875,PF00875,PF00875,PF00875,PF00875,PF00875,PF00875,PF00476,PF00476,PF00476,PF00476,PF01612,PF01612,PF00136,PF00136,PF00136,PF00136,PF03104,PF03104,PF03104,PF04081,PF04081,PF04042,PF04042,PF04931,PF04931,PF04931,PF04931,PF04104,PF03604,PF03604,PF00521,PF01712,PF01712,PF12047,PF04124,PF04124,PF04124,PF03330,PF03330,PF05219,PF07539,PF09750,PF09750,PF01916,PF01916,PF01323,PF01323,PF02683,PF08148,PF08148,PF08148,PF08148,PF12316,PF12316,PF00782,PF00782,PF00782,PF00782,PF00782,PF00782,PF00782,PF00782,PF00035,PF00035,PF00035,PF05160,PF05160,PF06370,PF06485,PF06485,PF06485,PF06485,PF06493,PF06544,PF06544,PF06549,PF06549,PF06658,PF06658,PF06658,PF06698,PF06698,PF06698,PF06884,PF06884,PF06884,PF06916,PF06916,PF06961,PF07011,PF07011,PF07038,PF07059,PF07059,PF07059,PF07059,PF07063,PF07063,PF07080,PF07082,PF07096,PF07103,PF07223,PF07386,PF07386,PF07423,PF07423,PF07423,PF07423,PF07423,PF07466,PF07466,PF07671,PF07671,PF07671,PF07671,PF07713,PF07798,PF07896,PF07946,PF07946,PF08217,PF08354,PF08354,PF08338,PF08338,PF05585,PF08648,PF08681,PF02622,PF08819,PF09260,PF09269,PF09324,PF09347,PF09347,PF09347,PF09347,PF09347,PF09347,PF09347,PF09348,PF09348,PF09348,PF09353,PF09353,PF09353,PF09353,PF09353,PF09353,PF09353,PF09366,PF09369,PF09369,PF09418,PF02656,PF02656,PF02656,PF09745,PF09745,PF09743,PF09755,PF09755,PF09755,PF09752,PF09747,PF09837,PF09849,PF02681,PF02681,PF09996,PF10063,PF10063,PF10063,PF10094,PF10184,PF10184,PF10152,PF10152,PF10153,PF09493,PF10302,PF10302,PF10302,PF10338,PF10338,PF10350,PF10350,PF10445,PF10239,PF10615,PF03193,PF03193,PF03193,PF03193,PF03193,PF03193,PF03193,PF03193,PF03193,PF03193,PF10759,PF10869,PF10856,PF10874,PF10981,PF11069,PF11069,PF11199,PF11152,PF11152,PF11152,PF11152,PF11154,PF11154,PF11187,PF11460,PF11460,PF11267,PF11267,PF11360,PF11371,PF11539,PF11539,PF11539,PF11625,PF11630,PF11630,PF03883,PF03883,PF03883,PF11702,PF11815,PF11815,PF11833,PF11861,PF11861,PF11875,PF11891,PF11891,PF11891,PF11899,PF11899,PF11901,PF11901,PF11901,PF11913,PF11913,PF11913,PF11913,PF11913,PF11913,PF11913,PF11913,PF11913,PF11913,PF11919,PF11923,PF11923,PF11931,PF11940,PF11960,PF11960,PF11965,PF11965,PF11965,PF11995,PF11995,PF11998,PF11998,PF12004,PF12014,PF12037,PF12037,PF12037,PF12037,PF12037,PF12046,PF12046,PF12049,PF12049,PF12054,PF12070,PF12070,PF12071,PF12165,PF12263,PF12263,PF12266,PF12300,PF12300,PF12300,PF12331,PF04034,PF12481,PF12501,PF12516,PF12576,PF12585,PF12646,PF04037,PF04094,PF04134,PF13157,PF13165,PF13225,PF13225,PF04222,PF13863,PF13863,PF13863,PF13863,PF13907,PF13960,PF14018,PF14087,PF14108,PF14108,PF14229,PF14311,PF14311,PF14311,PF14311,PF14311,PF14311,PF14311,PF14311,PF14311,PF14311,PF14311,PF14311,PF14311,PF14311,PF14311,PF14311,PF14311,PF14311,PF14311,PF14311,PF14311,PF14311,PF14311,PF14311,PF14311,PF14311,PF14311,PF14311,PF14311,PF14311,PF14311,PF14311,PF14311,PF14311,PF14311,PF14311,PF14311,PF14311,PF14311,PF14311,PF14311,PF14311,PF14311,PF14311,PF14311,PF14311,PF14311,PF14311,PF14311,PF14311,PF14311,PF14362,PF14362,PF14377,PF14687,PF14687,PF14713,PF14825,PF14825,PF15012,PF15450,PF15470,PF04328,PF15752,PF15763,PF15775,PF15916,PF15999,PF15999,PF16016,PF16016,PF16059,PF04359,PF16477,PF16477,PF17137,PF04424,PF04502,PF04502,PF01883,PF04780,PF04780,PF04884,PF04884,PF04884,PF04884,PF04884,PF05057,PF05277,PF05305,PF05305,PF05346,PF05542,PF05600,PF05600,PF05600,PF05620,PF05670,PF05670,PF05705,PF05705,PF05705,PF05705,PF05801,PF05907,PF01935,PF01935,PF05915,PF05957,PF05957,PF05957,PF05957,PF05957,PF06005,PF06012,PF06025,PF06025,PF01940,PF01940,PF01940,PF01940,PF06041,PF06041,PF06041,PF06101,PF06108,PF06108,PF06155,PF06155,PF06155,PF06156,PF01947,PF06191,PF01207,PF01207,PF01207,PF06337,PF13288,PF13288,PF13288,PF02670,PF02670,PF13292,PF09742,PF01031,PF00350,PF00350,PF00350,PF00350,PF00350,PF00350,PF00350,PF00350,PF00350,PF00350,PF00350,PF03028,PF03028,PF03028,PF01221,PF01221,PF01221,PF01221,PF13815,PF00122,PF00122,PF00122,PF00122,PF00122,PF00122,PF00122,PF00122,PF00122,PF00122,PF00122,PF00122,PF00122,PF00122,PF16191,PF16191,PF00676,PF00676,PF00676,PF00676,PF00676,PF00676,PF00676,PF00676,PF16190,PF09358,PF16421,PF02319,PF02319,PF02817,PF00892,PF00892,PF00892,PF00892,PF00892,PF00892,PF00892,PF00892,PF00892,PF10238,PF10238,PF03271,PF05241,PF05241,PF05241,PF05241,PF00378,PF00378,PF00378,PF00378,PF00378,PF16113,PF16113,PF13001,PF14382,PF00036,PF00036,PF00036,PF00036,PF00036,PF00036,PF00036,PF00036,PF00036,PF00036,PF00036,PF00036,PF00036,PF00036,PF00036,PF00036,PF00036,PF00036,PF00036,PF00036,PF00036,PF00036,PF00036,PF00036,PF00036,PF00036,PF00036,PF00036,PF00036,PF00036,PF00036,PF00036,PF00036,PF00036,PF00036,PF00036,PF00036,PF00036,PF00036,PF00036,PF00036,PF00036,PF00036,PF12763,PF12763,PF12763,PF12763,PF13202,PF13202,PF13202,PF13202,PF13202,PF13202,PF13202,PF13202,PF13202,PF13202,PF13202,PF13202,PF13202,PF13202,PF13202,PF13202,PF13202,PF13202,PF13202,PF13202,PF13202,PF13202,PF13202,PF13202,PF13202,PF13202,PF13202,PF13202,PF13202,PF13202,PF13202,PF13202,PF13202,PF13202,PF13202,PF13202,PF13202,PF13405,PF13405,PF13405,PF13405,PF13405,PF13405,PF13405,PF13405,PF13405,PF13405,PF13405,PF13405,PF13405,PF13405,PF13405,PF13405,PF13405,PF13405,PF13405,PF13405,PF13405,PF13405,PF13405,PF13405,PF13405,PF13405,PF13405,PF13405,PF13405,PF13405,PF13405,PF13405,PF13405,PF13405,PF13405,PF13405,PF13405,PF13405,PF13405,PF13405,PF13405,PF13405,PF13499,PF13499,PF13499,PF13499,PF13499,PF13499,PF13499,PF13499,PF13499,PF13499,PF13499,PF13499,PF13499,PF13499,PF13499,PF13499,PF13499,PF13499,PF13499,PF13499,PF13499,PF13499,PF13499,PF13499,PF13499,PF13499,PF13499,PF13499,PF13499,PF13499,PF13499,PF13499,PF13833,PF13833,PF13833,PF13833,PF13833,PF13833,PF13833,PF13833,PF13833,PF13833,PF13833,PF13833,PF13833,PF13833,PF13833,PF13833,PF13833,PF13833,PF13833,PF13833,PF13833,PF13833,PF13833,PF13833,PF13833,PF13833,PF13833,PF13833,PF14658,PF14658,PF14658,PF14658,PF00679,PF00679,PF00679,PF00679,PF00679,PF14492,PF14492,PF14492,PF14492,PF03764,PF03764,PF03764,PF03764,PF03764,PF03764,PF01132,PF01132,PF08207,PF11957,PF00889,PF00008,PF00008,PF00008,PF00008,PF00008,PF00008,PF07974,PF07974,PF07974,PF07974,PF05470,PF05470,PF05470,PF05091,PF05091,PF06273,PF06273,PF06273,PF01873,PF08662,PF09440,PF08597,PF07541,PF07541,PF00208,PF00208,PF00208,PF00208,PF00208,PF02812,PF01448,PF01448,PF09285,PF09285,PF09285,PF09285,PF04493,PF04493,PF12242,PF00113,PF03952,PF03952,PF10163,PF01370,PF01370,PF01370,PF01370,PF01370,PF01370,PF01370,PF01370,PF01370,PF01370,PF01370,PF01370,PF01370,PF01370,PF01370,PF01370,PF01370,PF01370,PF01370,PF01370,PF01370,PF01370,PF10513,PF10513,PF00275,PF00275,PF00275,PF00275,PF14755,PF16203,PF16203,PF16203,PF03465,PF01222,PF13850,PF04137,PF04137,PF00756,PF10503,PF04800,PF04800,PF04716,PF04716,PF03081,PF03081,PF03016,PF03016,PF03016,PF03016,PF03016,PF03016,PF03016,PF03016,PF03016,PF03016,PF03372,PF03372,PF03372,PF03372,PF00646,PF00646,PF00646,PF00646,PF00646,PF00646,PF00646,PF00646,PF00646,PF00646,PF00646,PF00646,PF00646,PF12937,PF12937,PF12937,PF12937,PF12937,PF12937,PF12937,PF12937,PF12937,PF12937,PF12937,PF12937,PF12937,PF15966,PF15966,PF03807,PF07977,PF02913,PF02913,PF00667,PF00667,PF00890,PF00890,PF00890,PF00890,PF00890,PF00890,PF00890,PF00890,PF00890,PF00890,PF00890,PF00890,PF00890,PF00890,PF00890,PF00890,PF00890,PF00890,PF01494,PF01494,PF01494,PF01494,PF01494,PF01494,PF01494,PF01494,PF01494,PF01494,PF01494,PF01494,PF01494,PF01494,PF01494,PF01494,PF01494,PF01565,PF01565,PF01565,PF01565,PF01565,PF01565,PF01565,PF01565,PF01565,PF00970,PF00970,PF03441,PF03441,PF03441,PF03441,PF03441,PF03441,PF08022,PF08022,PF08022,PF08022,PF12831,PF12831,PF06574,PF08392,PF08392,PF08392,PF08392,PF08392,PF08392,PF08392,PF08392,PF08392,PF14904,PF11793,PF04750,PF04750,PF02469,PF02469,PF02469,PF02469,PF06743,PF06743,PF06743,PF06743,PF06743,PF06743,PF06743,PF06743,PF06743,PF06743,PF02259,PF02259,PF02260,PF00487,PF00487,PF00487,PF00487,PF00487,PF03405,PF03405,PF05833,PF00316,PF00316,PF00316,PF03320,PF03320,PF03320,PF04900,PF04900,PF13685,PF13685,PF01521,PF01521,PF01521,PF02421,PF02421,PF09012,PF09012,PF00111,PF00111,PF01799,PF13085,PF13510,PF00037,PF00037,PF13237,PF13370,PF13370,PF13459,PF13459,PF12838,PF00142,PF00142,PF00142,PF00142,PF00142,PF00142,PF00373,PF00373,PF09379,PF01794,PF01794,PF00210,PF00210,PF13668,PF13668,PF13668,PF13668,PF13668,PF13668,PF00762,PF08609,PF08609,PF05996,PF02906,PF02906,PF02906,PF01846,PF01846,PF01846,PF01846,PF00370,PF02181,PF02181,PF02181,PF00498,PF00498,PF00498,PF00498,PF00498,PF00498,PF01269,PF00630,PF00630,PF13332,PF09766,PF05182,PF14853,PF14853,PF14853,PF14853,PF14853,PF14853,PF14852,PF00254,PF00254,PF00254,PF00254,PF00254,PF00254,PF00254,PF01613,PF01613,PF00258,PF00258,PF00258,PF01687,PF01687,PF01687,PF14282,PF03069,PF01070,PF00743,PF00743,PF00743,PF00743,PF00743,PF00743,PF00743,PF00743,PF00041,PF00041,PF00041,PF00041,PF00041,PF00041,PF00041,PF00041,PF00041,PF11817,PF03024,PF02152,PF02152,PF02152,PF13865,PF13865,PF13865,PF13865,PF13865,PF13865,PF02911,PF00551,PF01226,PF01226,PF01226,PF06963,PF08445,PF08445,PF08445,PF08445,PF08445,PF08445,PF08445,PF08445,PF09725,PF09725,PF04422,PF03881,PF03881,PF03881,PF03959,PF03959,PF03959,PF03959,PF03959,PF07837,PF01268,PF01268,PF01268,PF01268,PF01268,PF01728,PF01728,PF01728,PF01728,PF01728,PF01580,PF10415,PF04632,PF15993,PF05965,PF05964,PF00503,PF00503,PF00503,PF00503,PF01585,PF01585,PF01585,PF01585,PF01585,PF01585,PF01585,PF01585,PF12656,PF12656,PF12656,PF12656,PF12656,PF12656,PF02660,PF02660,PF02781,PF02781,PF00479,PF00479,PF00479,PF13185,PF13975,PF13975,PF13975,PF13975,PF13975,PF13975,PF13975,PF01762,PF10509,PF13802,PF01071,PF02844,PF13851,PF13851,PF13851,PF13851,PF00320,PF00320,PF00320,PF00117,PF00117,PF00117,PF00117,PF00310,PF00310,PF00310,PF13522,PF13537,PF02637,PF02637,PF02263,PF02263,PF04189,PF04189,PF08704,PF08704,PF07842,PF06320,PF04551,PF04551,PF04107,PF04107,PF04107,PF04107,PF01597,PF01597,PF01571,PF01571,PF01571,PF08669,PF01150,PF02347,PF00996,PF00996,PF00996,PF00996,PF00996,PF00996,PF00996,PF03009,PF16363,PF16363,PF16363,PF16363,PF16363,PF16363,PF16363,PF16363,PF16363,PF16363,PF16363,PF16363,PF16363,PF16529,PF16529,PF16529,PF16529,PF02212,PF00626,PF01408,PF01408,PF08544,PF01134,PF01134,PF13932,PF13932,PF03227,PF00120,PF00120,PF02686,PF02685,PF02685,PF00462,PF00462,PF00462,PF00462,PF00462,PF00462,PF05201,PF01645,PF04898,PF04898,PF04898,PF04898,PF14845,PF14845,PF00274,PF00274,PF00274,PF00274,PF00274,PF00274,PF00274,PF00274,PF00274,PF00274,PF00534,PF00534,PF00534,PF00534,PF00534,PF00534,PF00535,PF00535,PF00535,PF00535,PF00535,PF00535,PF00591,PF02885,PF00232,PF00232,PF00232,PF07944,PF07944,PF07944,PF07944,PF01373,PF01373,PF00704,PF00704,PF00703,PF00703,PF00728,PF00933,PF01055,PF01055,PF01055,PF01055,PF01055,PF01055,PF01055,PF01055,PF01055,PF00251,PF01301,PF01301,PF01301,PF01074,PF01074,PF01074,PF01074,PF01074,PF07748,PF02449,PF01532,PF01532,PF01532,PF01532,PF01532,PF01532,PF01532,PF01532,PF01532,PF01532,PF03200,PF16923,PF02324,PF02446,PF02446,PF02446,PF02446,PF00759,PF00759,PF00759,PF00759,PF00759,PF00759,PF00759,PF00759,PF00759,PF13641,PF13641,PF13641,PF13704,PF13704,PF13704,PF00982,PF00982,PF13506,PF03901,PF03901,PF03901,PF05637,PF05637,PF13439,PF13439,PF13844,PF13844,PF13844,PF13896,PF08323,PF08323,PF08323,PF08323,PF08323,PF09258,PF13733,PF01501,PF01501,PF01075,PF05686,PF05686,PF05686,PF05686,PF05686,PF05686,PF05686,PF05686,PF05686,PF01697,PF01697,PF01697,PF01697,PF01697,PF01697,PF01697,PF01697,PF01697,PF01697,PF01697,PF01697,PF01697,PF01697,PF01697,PF13524,PF13692,PF13692,PF13692,PF13692,PF13632,PF13579,PF00903,PF00903,PF07250,PF07250,PF12810,PF04488,PF04488,PF04488,PF04488,PF13718,PF13718,PF09787,PF14829,PF11904,PF11904,PF02800,PF02800,PF02800,PF02800,PF00044,PF00044,PF00044,PF02893,PF01465,PF07172,PF07172,PF01184,PF01184,PF01184,PF01184,PF01025,PF01025,PF00255,PF00255,PF00255,PF00255,PF03917,PF03917,PF00043,PF00043,PF00043,PF13410,PF13410,PF13410,PF13410,PF13410,PF13410,PF14497,PF14497,PF14834,PF16865,PF17171,PF02798,PF02798,PF02798,PF02798,PF02798,PF13409,PF13409,PF13409,PF13409,PF13409,PF13409,PF13417,PF13417,PF13417,PF13417,PF13417,PF13417,PF13417,PF13417,PF13417,PF13417,PF13167,PF01018,PF00009,PF00009,PF00009,PF00009,PF00009,PF00009,PF00009,PF00009,PF00009,PF00009,PF00009,PF00009,PF00009,PF00009,PF03144,PF03144,PF03144,PF03144,PF03144,PF03144,PF03144,PF03144,PF03144,PF03143,PF03143,PF03143,PF03143,PF14578,PF04670,PF04670,PF04670,PF04670,PF00211,PF00625,PF00625,PF08152,PF08152,PF08152,PF08152,PF05419,PF01493,PF02213,PF02213,PF02213,PF01019,PF01019,PF01019,PF01019,PF01019,PF01019,PF01019,PF03457,PF03457,PF03457,PF03457,PF03457,PF03457,PF03457,PF04408,PF04408,PF12710,PF12710,PF12710,PF13419,PF13419,PF13419,PF01809,PF14518,PF14518,PF16123,PF08663,PF02183,PF02183,PF02183,PF02183,PF02183,PF02183,PF01725,PF04388,PF04849,PF04849,PF15196,PF05066,PF09378,PF09378,PF09378,PF02184,PF02184,PF10394,PF02518,PF02518,PF02518,PF02518,PF02518,PF02518,PF13589,PF13589,PF08214,PF07818,PF00955,PF00955,PF00955,PF00955,PF01543,PF01517,PF13328,PF13328,PF02985,PF02985,PF02985,PF02985,PF02985,PF02985,PF02985,PF02985,PF02985,PF02985,PF02985,PF02985,PF02985,PF02985,PF02985,PF02985,PF02985,PF02985,PF02985,PF02985,PF02985,PF02985,PF02985,PF02985,PF02985,PF02985,PF02985,PF02985,PF02985,PF02985,PF02985,PF13646,PF13646,PF13646,PF13646,PF13646,PF13646,PF13646,PF13646,PF13646,PF13646,PF13646,PF13646,PF13646,PF13646,PF13646,PF13646,PF13646,PF13646,PF13646,PF13513,PF13513,PF13513,PF13513,PF13513,PF13513,PF13513,PF13513,PF13513,PF13513,PF13513,PF13513,PF13513,PF00632,PF00632,PF00632,PF00632,PF00632,PF12661,PF00271,PF00271,PF00271,PF00271,PF00271,PF00271,PF00271,PF00271,PF00271,PF00271,PF00271,PF00271,PF00271,PF00271,PF00271,PF00271,PF00271,PF00271,PF00271,PF00271,PF00271,PF00271,PF00271,PF00271,PF00271,PF00271,PF00271,PF13307,PF13307,PF13625,PF13871,PF13871,PF13871,PF13871,PF13871,PF13871,PF05127,PF05127,PF02602,PF06969,PF06126,PF03121,PF13804,PF00132,PF00132,PF00132,PF00132,PF00132,PF00132,PF14602,PF14602,PF14602,PF00349,PF04209,PF04209,PF03129,PF03129,PF00633,PF00730,PF00730,PF14520,PF03486,PF03486,PF03486,PF03486,PF03486,PF03486,PF03486,PF03486,PF03486,PF03486,PF03486,PF03486,PF03486,PF03486,PF03486,PF07569,PF08797,PF08797,PF01634,PF01634,PF00512,PF00815,PF00125,PF00125,PF00125,PF00125,PF00125,PF00125,PF00125,PF00125,PF00125,PF00125,PF00125,PF00125,PF00125,PF00125,PF00125,PF00125,PF00125,PF00125,PF00125,PF00125,PF00125,PF00125,PF00125,PF16211,PF16211,PF16211,PF16211,PF00850,PF00850,PF00850,PF00850,PF00850,PF00977,PF00300,PF00300,PF00300,PF00300,PF00300,PF00300,PF00300,PF00300,PF00300,PF00300,PF00300,PF00300,PF00300,PF00300,PF00300,PF00300,PF00328,PF01230,PF02110,PF02110,PF02110,PF00010,PF13437,PF13437,PF03006,PF03006,PF03006,PF00403,PF00403,PF00403,PF00682,PF00682,PF00505,PF00505,PF00505,PF00505,PF00505,PF00505,PF00505,PF00505,PF00505,PF09011,PF09011,PF09011,PF09011,PF09011,PF09011,PF09011,PF09011,PF09011,PF08540,PF08540,PF08540,PF01154,PF04812,PF01844,PF01844,PF13392,PF13392,PF13395,PF14279,PF14279,PF14279,PF14279,PF14279,PF00046,PF00046,PF00046,PF05920,PF05920,PF00742,PF02301,PF03328,PF15226,PF04982,PF04982,PF01627,PF09613,PF07529,PF07529,PF07529,PF07743,PF00447,PF00011,PF00011,PF00011,PF00011,PF01430,PF00012,PF00012,PF00012,PF00012,PF00012,PF00012,PF00012,PF00012,PF00012,PF00012,PF00012,PF00012,PF00012,PF00012,PF00012,PF00012,PF00012,PF00012,PF00012,PF00012,PF00012,PF00012,PF00012,PF00012,PF00012,PF00012,PF00012,PF00012,PF00183,PF00183,PF00183,PF00183,PF13384,PF13384,PF13384,PF13463,PF13463,PF14493,PF03221,PF03221,PF03221,PF13745,PF02538,PF00702,PF00702,PF00702,PF00702,PF00702,PF00702,PF00702,PF00702,PF00702,PF00702,PF00702,PF00702,PF00702,PF08282,PF08282,PF08282,PF08282,PF08282,PF08282,PF08282,PF08282,PF08282,PF12146,PF12146,PF12146,PF12146,PF12146,PF12146,PF12146,PF12146,PF12146,PF12146,PF12146,PF12146,PF12146,PF12146,PF12146,PF12146,PF12146,PF12146,PF12146,PF12146,PF12146,PF12146,PF13344,PF13242,PF13242,PF13242,PF03030,PF01749,PF01749,PF01749,PF03810,PF03810,PF03810,PF03810,PF03810,PF03810,PF03810,PF03810,PF01485,PF01485,PF01485,PF01485,PF01485,PF00463,PF00463,PF00463,PF01614,PF01614,PF04140,PF04140,PF11987,PF01008,PF01008,PF01008,PF01008,PF01008,PF01008,PF04760,PF04760,PF00707,PF00707,PF00707,PF00707,PF05198,PF05198,PF01652,PF01652,PF05004,PF10498,PF08365,PF00475,PF04762,PF04762,PF07400,PF07400,PF09238,PF01787,PF01450,PF01450,PF01450,PF00920,PF07991,PF00478,PF00478,PF00478,PF00478,PF00817,PF00817,PF00817,PF00817,PF00817,PF00817,PF00817,PF00817,PF15761,PF04156,PF04156,PF04156,PF03941,PF04227,PF04227,PF08246,PF08246,PF08246,PF08246,PF00459,PF00459,PF00459,PF00459,PF05770,PF05770,PF05770,PF05770,PF05770,PF06090,PF02920,PF02920,PF00520,PF00520,PF07885,PF06415,PF06415,PF06415,PF04979,PF04979,PF01745,PF00612,PF00612,PF00612,PF00612,PF00612,PF01007,PF01007,PF01007,PF01007,PF00857,PF00857,PF00180,PF00180,PF00180,PF00180,PF00180,PF00180,PF00180,PF00180,PF01128,PF01128,PF03398,PF03398,PF03398,PF01695,PF01695,PF01695,PF01695,PF01695,PF01695,PF01695,PF01695,PF06246,PF06246,PF06246,PF06246,PF01398,PF01398,PF01398,PF01398,PF16471,PF02373,PF02373,PF02373,PF02373,PF02373,PF02373,PF02373,PF02373,PF02375,PF02375,PF02099,PF15312,PF07693,PF07693,PF10541,PF14662,PF14662,PF14662,PF14662,PF14662,PF14662,PF16197,PF16197,PF16197,PF16197,PF12309,PF06293,PF06293,PF06293,PF06293,PF06293,PF06293,PF06293,PF01344,PF01344,PF01344,PF01344,PF01344,PF01344,PF01344,PF01344,PF01344,PF01344,PF01344,PF01344,PF01344,PF07646,PF07646,PF07646,PF07646,PF07646,PF07646,PF07646,PF07646,PF13415,PF13415,PF13415,PF13415,PF13415,PF13415,PF13415,PF13415,PF13415,PF13415,PF13415,PF13415,PF13418,PF13418,PF13418,PF13418,PF13418,PF13418,PF13418,PF13418,PF13418,PF13418,PF13418,PF13854,PF13854,PF13854,PF13854,PF13854,PF13854,PF13964,PF13964,PF13964,PF13964,PF13964,PF13964,PF13964,PF13964,PF13964,PF13964,PF13964,PF13964,PF13964,PF13964,PF13964,PF13964,PF00109,PF00109,PF00109,PF00109,PF00109,PF00109,PF00109,PF00109,PF00109,PF00109,PF00109,PF00109,PF00109,PF00109,PF00109,PF00109,PF00109,PF00109,PF00109,PF00109,PF00109,PF00109,PF00109,PF02801,PF02801,PF02801,PF02801,PF02801,PF02801,PF02801,PF02801,PF02801,PF02801,PF02801,PF02801,PF02801,PF02801,PF02801,PF00013,PF00013,PF07650,PF07650,PF15985,PF14714,PF10357,PF14531,PF14531,PF14531,PF00225,PF00225,PF00225,PF00225,PF00225,PF00225,PF00225,PF00225,PF00225,PF00225,PF00225,PF00225,PF00225,PF00225,PF00225,PF00225,PF00225,PF00225,PF00225,PF00225,PF00225,PF00225,PF00225,PF00467,PF00467,PF08659,PF08659,PF08659,PF08659,PF08659,PF08659,PF08659,PF08659,PF08659,PF08659,PF08659,PF08659,PF08659,PF08659,PF08659,PF08659,PF08659,PF08659,PF08659,PF08659,PF12936,PF08433,PF08433,PF10241,PF10241,PF13434,PF02705,PF02705,PF02705,PF02705,PF02705,PF05383,PF05383,PF00753,PF12706,PF12706,PF12706,PF13483,PF13691,PF00961,PF00961,PF14528,PF06291,PF00053,PF13385,PF13385,PF02450,PF02450,PF04072,PF02866,PF02866,PF02866,PF02866,PF02866,PF02866,PF02866,PF00056,PF00056,PF00056,PF00056,PF00056,PF00056,PF00056,PF00056,PF00056,PF02615,PF02615,PF04004,PF04004,PF04004,PF06421,PF06421,PF06421,PF07766,PF09127,PF00549,PF02834,PF02834,PF09585,PF01764,PF01764,PF01764,PF01764,PF01764,PF01764,PF01764,PF01764,PF13472,PF13472,PF13472,PF13942,PF00305,PF08513,PF04791,PF04791,PF01451,PF13774,PF13774,PF13774,PF13774,PF13774,PF13774,PF05362,PF02190,PF02190,PF04525,PF15847,PF04970,PF04172,PF04172,PF01462,PF00560,PF00560,PF00560,PF00560,PF00560,PF00560,PF00560,PF00560,PF00560,PF00560,PF00560,PF00560,PF00560,PF00560,PF00560,PF00560,PF00560,PF00560,PF00560,PF00560,PF00560,PF00560,PF00560,PF00560,PF00560,PF00560,PF00560,PF00560,PF00560,PF12799,PF12799,PF12799,PF12799,PF12799,PF12799,PF12799,PF12799,PF12799,PF12799,PF12799,PF12799,PF12799,PF12799,PF12799,PF12799,PF12799,PF12799,PF12799,PF12799,PF12799,PF12799,PF12799,PF12799,PF12799,PF12799,PF12799,PF12799,PF12799,PF12799,PF12799,PF12799,PF12799,PF12799,PF12799,PF12799,PF12799,PF12799,PF12799,PF12799,PF12799,PF12799,PF12799,PF12799,PF12799,PF12799,PF12799,PF12799,PF12799,PF12799,PF12799,PF12799,PF12799,PF12799,PF12799,PF12799,PF12799,PF12799,PF12799,PF12799,PF12799,PF12799,PF12799,PF12799,PF12799,PF12799,PF12799,PF12799,PF12799,PF12799,PF12799,PF12799,PF12799,PF12799,PF12799,PF12799,PF12799,PF12799,PF12799,PF12799,PF12799,PF12799,PF12799,PF12799,PF12799,PF12799,PF12799,PF12799,PF12799,PF12799,PF12799,PF13306,PF13306,PF13516,PF13516,PF13516,PF13516,PF13516,PF13516,PF13516,PF13516,PF13516,PF13516,PF13516,PF13516,PF13516,PF13516,PF13516,PF13516,PF13516,PF13516,PF13516,PF13516,PF13516,PF13516,PF13516,PF13516,PF13516,PF13516,PF13516,PF13516,PF13516,PF13516,PF13516,PF13516,PF13516,PF13516,PF13855,PF13855,PF13855,PF13855,PF13855,PF13855,PF13855,PF13855,PF13855,PF13855,PF13855,PF13855,PF13855,PF13855,PF13855,PF13855,PF13855,PF13855,PF13855,PF13855,PF13855,PF13855,PF13855,PF13855,PF13855,PF13855,PF13855,PF13855,PF13855,PF13855,PF13855,PF13855,PF13855,PF13855,PF13855,PF13855,PF13855,PF13855,PF13855,PF13855,PF13855,PF13855,PF13855,PF13855,PF13855,PF13855,PF13855,PF13855,PF13855,PF13855,PF13855,PF13855,PF13855,PF13855,PF13855,PF13855,PF13855,PF13855,PF13855,PF13855,PF13855,PF13855,PF13855,PF13855,PF14580,PF14580,PF14580,PF01423,PF01423,PF01423,PF01423,PF01423,PF01423,PF01423,PF01423,PF01423,PF01423,PF01423,PF01423,PF01423,PF01423,PF01423,PF01423,PF01423,PF01423,PF06741,PF03194,PF03194,PF00206,PF00206,PF00206,PF00206,PF00206,PF00206,PF00206,PF00206,PF00206,PF05834,PF05834,PF05834,PF03641,PF03641,PF01476,PF01476,PF01476,PF01476,PF03466,PF02401,PF02401,PF02401,PF07687,PF07687,PF02847,PF12464,PF08311,PF08311,PF08311,PF02545,PF02545,PF14437,PF14437,PF01454,PF04112,PF04874,PF01274,PF01274,PF01274,PF00390,PF00390,PF00390,PF00390,PF00390,PF03949,PF03949,PF03949,PF03949,PF03949,PF03949,PF03949,PF02330,PF01047,PF12802,PF01284,PF06391,PF01554,PF01554,PF01554,PF01554,PF01554,PF05292,PF05292,PF12341,PF00493,PF00493,PF00493,PF00493,PF00493,PF00493,PF00493,PF00493,PF12619,PF09739,PF09739,PF09739,PF14551,PF14551,PF14551,PF14551,PF04678,PF15501,PF09748,PF06333,PF08638,PF08638,PF11221,PF06179,PF08711,PF08711,PF08711,PF08711,PF05669,PF05669,PF16499,PF16499,PF16499,PF16499,PF16499,PF16499,PF16499,PF16499,PF16499,PF16499,PF16499,PF01875,PF01875,PF01875,PF03547,PF05053,PF05053,PF02411,PF02411,PF02411,PF01676,PF01676,PF00149,PF00149,PF00149,PF00149,PF14008,PF14008,PF14008,PF14008,PF01439,PF05971,PF08241,PF08241,PF08241,PF08241,PF08241,PF08241,PF08241,PF08241,PF08241,PF08241,PF08241,PF08241,PF08241,PF08241,PF08241,PF08241,PF08241,PF08241,PF08241,PF08241,PF08241,PF08241,PF08242,PF08242,PF08242,PF08242,PF08242,PF08242,PF08242,PF08242,PF08242,PF08242,PF08242,PF08242,PF09445,PF09445,PF09445,PF09445,PF10294,PF10294,PF10294,PF10294,PF10294,PF10294,PF10294,PF10294,PF10294,PF10294,PF12847,PF12847,PF00891,PF00891,PF00891,PF00891,PF00891,PF00891,PF00891,PF00891,PF05050,PF05050,PF05050,PF05050,PF05050,PF13383,PF13383,PF13383,PF13489,PF13489,PF13489,PF13489,PF13489,PF13489,PF13489,PF13489,PF13489,PF13489,PF13578,PF13649,PF13649,PF13649,PF13649,PF13649,PF13649,PF13649,PF13649,PF13649,PF13649,PF13649,PF13649,PF13649,PF13649,PF13649,PF13649,PF13649,PF13649,PF13649,PF13649,PF13649,PF13649,PF13649,PF13649,PF13649,PF13649,PF13649,PF13649,PF13649,PF13649,PF13649,PF13649,PF13649,PF13649,PF02636,PF02636,PF02636,PF01596,PF01596,PF13847,PF13847,PF13847,PF13847,PF13847,PF13847,PF13847,PF13847,PF13847,PF13847,PF13847,PF13847,PF13847,PF13847,PF13847,PF13847,PF13679,PF10017,PF10017,PF02390,PF02390,PF02390,PF02390,PF02390,PF01795,PF01795,PF05891,PF05891,PF05891,PF10672,PF10672,PF02598,PF02598,PF02598,PF01189,PF01189,PF01189,PF01189,PF01189,PF02475,PF06838,PF02965,PF06991,PF07690,PF07690,PF07690,PF07690,PF07690,PF07690,PF07690,PF07690,PF07690,PF07690,PF07690,PF07690,PF07690,PF05977,PF06779,PF05631,PF07109,PF07109,PF01078,PF01078,PF01078,PF01078,PF01078,PF01078,PF01078,PF01078,PF05653,PF05653,PF05653,PF16796,PF16796,PF16796,PF16796,PF16796,PF16796,PF16796,PF16796,PF16796,PF16796,PF16796,PF16796,PF12929,PF01187,PF01187,PF01187,PF02854,PF02854,PF02854,PF02854,PF02854,PF02854,PF09090,PF00230,PF00230,PF00230,PF09140,PF09140,PF09140,PF09140,PF04212,PF04212,PF04212,PF04212,PF13012,PF00153,PF00153,PF00153,PF00153,PF00153,PF00153,PF00153,PF00153,PF00153,PF00153,PF00153,PF00153,PF00153,PF00153,PF00153,PF00153,PF00153,PF00153,PF00153,PF00153,PF00153,PF00153,PF00153,PF00153,PF00153,PF00153,PF00153,PF00153,PF00153,PF00153,PF00153,PF00153,PF00153,PF00153,PF00153,PF00153,PF00153,PF00153,PF00153,PF00153,PF00153,PF00153,PF00153,PF05308,PF02405,PF01926,PF01926,PF01926,PF01926,PF01926,PF01926,PF01926,PF01926,PF01926,PF01926,PF01926,PF01926,PF01926,PF10433,PF10433,PF03962,PF03962,PF03962,PF12631,PF07657,PF08569,PF08569,PF02391,PF03637,PF06463,PF00994,PF00994,PF00994,PF00994,PF07200,PF07200,PF07200,PF03454,PF03453,PF04603,PF04603,PF17175,PF03164,PF14228,PF14228,PF02493,PF02493,PF02493,PF02493,PF02493,PF02493,PF02493,PF02493,PF02493,PF02493,PF03473,PF03473,PF03473,PF03476,PF03476,PF00635,PF12554,PF01853,PF01853,PF03650,PF03650,PF15502,PF04006,PF04006,PF04006,PF06723,PF06723,PF06723,PF06723,PF13888,PF05712,PF05712,PF03919,PF11788,PF11788,PF16053,PF13378,PF13378,PF12795,PF12795,PF16682,PF00924,PF12777,PF12777,PF12777,PF12777,PF12777,PF12777,PF12777,PF05063,PF14013,PF14013,PF02536,PF02536,PF02536,PF02219,PF02219,PF02219,PF02219,PF05175,PF05175,PF05175,PF05175,PF05175,PF05175,PF05175,PF05175,PF05175,PF02416,PF02416,PF05405,PF08245,PF01927,PF01927,PF08676,PF01624,PF01624,PF01624,PF05188,PF05188,PF05188,PF05192,PF05190,PF05190,PF00488,PF00488,PF00488,PF00488,PF15879,PF00249,PF00249,PF00249,PF00249,PF00249,PF00249,PF00249,PF00249,PF00249,PF00249,PF00249,PF00249,PF13921,PF13921,PF13921,PF13921,PF13921,PF13921,PF00063,PF00063,PF00063,PF00063,PF00063,PF00063,PF09112,PF07942,PF07942,PF07942,PF10237,PF01849,PF01849,PF01849,PF05729,PF05729,PF05729,PF05729,PF05729,PF05729,PF10712,PF10712,PF10712,PF10712,PF10712,PF10785,PF00146,PF00146,PF00146,PF10589,PF10589,PF00175,PF00175,PF00175,PF00175,PF00175,PF00175,PF00175,PF00175,PF00175,PF13460,PF13460,PF13460,PF13460,PF13460,PF13460,PF13460,PF13460,PF13460,PF13460,PF13460,PF13460,PF13460,PF13460,PF13460,PF13460,PF13460,PF13460,PF13460,PF13460,PF13460,PF13460,PF13460,PF13460,PF13460,PF13460,PF13460,PF03446,PF03446,PF03446,PF03446,PF03446,PF03447,PF07993,PF07993,PF07993,PF07993,PF07993,PF07993,PF08030,PF08030,PF08030,PF13450,PF13450,PF13450,PF13450,PF13450,PF13450,PF13450,PF13450,PF13450,PF13450,PF13450,PF13450,PF13450,PF13450,PF13450,PF13450,PF13450,PF13454,PF13454,PF13454,PF07479,PF07479,PF07479,PF07479,PF07479,PF01210,PF01210,PF01210,PF01210,PF01210,PF02540,PF14303,PF14303,PF00956,PF00956,PF00956,PF00956,PF00956,PF00956,PF04095,PF12569,PF12569,PF12569,PF00999,PF00999,PF00999,PF00999,PF00931,PF15492,PF15492,PF00334,PF00334,PF00334,PF00334,PF00334,PF10249,PF10187,PF10187,PF10187,PF03391,PF05536,PF13283,PF08712,PF08712,PF08153,PF02211,PF04097,PF04097,PF04097,PF03031,PF03031,PF01106,PF01106,PF01592,PF01077,PF01077,PF03460,PF05640,PF10565,PF03060,PF05368,PF05368,PF05368,PF05368,PF05368,PF05368,PF05368,PF05368,PF05368,PF05368,PF05368,PF05368,PF05368,PF02799,PF02799,PF03715,PF03715,PF03715,PF06813,PF01798,PF01798,PF04135,PF04147,PF04147,PF05997,PF05997,PF08156,PF08156,PF05048,PF04153,PF04153,PF04153,PF03813,PF03813,PF03813,PF03813,PF08424,PF08424,PF08415,PF08415,PF13945,PF10358,PF10358,PF16863,PF16863,PF02136,PF03266,PF00483,PF00483,PF01909,PF12804,PF15458,PF09340,PF08161,PF08133,PF16725,PF04096,PF07575,PF03407,PF03407,PF03407,PF03407,PF03407,PF03407,PF03407,PF03407,PF03407,PF03407,PF03407,PF03407,PF03407,PF03407,PF04142,PF04142,PF04142,PF04142,PF14050,PF00293,PF13869,PF14815,PF07460,PF07460,PF07460,PF11715,PF11894,PF11894,PF11894,PF13874,PF04121,PF14772,PF14772,PF05991,PF14736,PF10250,PF10250,PF07717,PF07717,PF08206,PF02100,PF09349,PF01276,PF01276,PF00215,PF07047,PF07047,PF03169,PF03169,PF03169,PF03169,PF03169,PF07034,PF07034,PF14629,PF02072,PF07282,PF07282,PF07282,PF02784,PF02784,PF07020,PF07020,PF07272,PF00213,PF02566,PF04756,PF04756,PF04756,PF00185,PF02338,PF02338,PF02338,PF09791,PF09791,PF00724,PF00148,PF00148,PF00148,PF00148,PF01237,PF01237,PF01237,PF01237,PF01237,PF01237,PF01237,PF01237,PF01237,PF01237,PF01237,PF04062,PF14549,PF05517,PF00067,PF00067,PF00067,PF00067,PF00067,PF00067,PF00067,PF00067,PF00067,PF00067,PF00067,PF00067,PF00067,PF00067,PF00067,PF00067,PF00067,PF00067,PF00067,PF00067,PF00067,PF00067,PF00067,PF00067,PF14748,PF14748,PF14748,PF02225,PF08223,PF05375,PF04371,PF04371,PF03985,PF03985,PF10255,PF02671,PF02089,PF02089,PF02089,PF00291,PF00291,PF00291,PF00291,PF00291,PF00291,PF00291,PF00291,PF00291,PF00291,PF00291,PF00291,PF00291,PF00291,PF07145,PF07145,PF07145,PF07145,PF02569,PF02569,PF02548,PF02548,PF14295,PF14295,PF14295,PF01569,PF01569,PF01507,PF03828,PF03828,PF04928,PF04755,PF04755,PF04755,PF04755,PF04755,PF04755,PF04755,PF04755,PF04755,PF10609,PF10609,PF10609,PF10609,PF10609,PF10609,PF10609,PF10609,PF10609,PF10609,PF10609,PF10609,PF10609,PF10609,PF10609,PF10609,PF10609,PF01508,PF13188,PF13426,PF01734,PF04721,PF02170,PF02170,PF02170,PF14812,PF02229,PF02229,PF02229,PF02229,PF02229,PF01399,PF01399,PF01399,PF01135,PF01135,PF01135,PF01135,PF01135,PF08369,PF08369,PF03462,PF04194,PF04194,PF00233,PF00233,PF06422,PF00800,PF00800,PF00595,PF00595,PF00595,PF13180,PF13180,PF13180,PF13180,PF15275,PF03965,PF00805,PF00311,PF00311,PF04258,PF04258,PF04258,PF04258,PF04258,PF00112,PF00112,PF00112,PF00112,PF00112,PF01088,PF01088,PF01088,PF01650,PF01650,PF00656,PF00656,PF03051,PF03051,PF03051,PF07722,PF07722,PF03416,PF07910,PF07910,PF05903,PF05903,PF01433,PF01433,PF01433,PF01433,PF00413,PF00246,PF00246,PF00675,PF00675,PF00675,PF00675,PF00675,PF00675,PF00675,PF00675,PF05193,PF05193,PF05193,PF16187,PF16187,PF00883,PF00883,PF00883,PF02127,PF02127,PF01546,PF01546,PF00814,PF00814,PF00557,PF00557,PF00557,PF00557,PF00557,PF04389,PF04389,PF01432,PF01432,PF01432,PF01432,PF02074,PF02074,PF01434,PF01434,PF01434,PF01434,PF01434,PF01434,PF01434,PF01434,PF05343,PF09768,PF09768,PF00450,PF00450,PF00450,PF00450,PF00450,PF00450,PF00450,PF00450,PF02129,PF10502,PF05577,PF03572,PF03572,PF03572,PF10459,PF01343,PF01343,PF01343,PF02016,PF00082,PF00082,PF00082,PF00082,PF00082,PF00082,PF00082,PF00082,PF00082,PF00082,PF00082,PF00082,PF07230,PF00326,PF00326,PF00326,PF00326,PF00326,PF00326,PF00326,PF02897,PF02897,PF02897,PF02897,PF01195,PF01195,PF01327,PF01327,PF01327,PF13714,PF06732,PF15786,PF03742,PF03742,PF09262,PF09262,PF09263,PF09263,PF05648,PF05648,PF04695,PF04695,PF04614,PF04614,PF04757,PF00294,PF00294,PF00294,PF00294,PF00294,PF00294,PF00294,PF09070,PF07819,PF07819,PF07819,PF00342,PF00342,PF00342,PF00162,PF00162,PF00162,PF00162,PF00162,PF00162,PF00162,PF02878,PF02878,PF02878,PF02880,PF00408,PF09419,PF01471,PF01471,PF00169,PF00169,PF00628,PF00628,PF00628,PF00628,PF00628,PF00628,PF00628,PF16866,PF16866,PF03660,PF14703,PF14703,PF01384,PF01384,PF01384,PF01384,PF01384,PF01384,PF01384,PF09423,PF09423,PF16655,PF10143,PF10143,PF00343,PF00343,PF00343,PF00343,PF08543,PF08543,PF08543,PF00124,PF00124,PF00124,PF00124,PF00124,PF00124,PF05721,PF05721,PF05721,PF02567,PF02567,PF02567,PF02567,PF14844,PF08567,PF00454,PF00454,PF00454,PF00454,PF00454,PF00454,PF00454,PF00454,PF02585,PF08190,PF17146,PF14875,PF01504,PF01504,PF02678,PF02678,PF05726,PF05726,PF06201,PF06201,PF06201,PF00224,PF00224,PF00224,PF00224,PF00224,PF00224,PF00224,PF00224,PF16808,PF00069,PF00069,PF00069,PF00069,PF00069,PF00069,PF00069,PF00069,PF00069,PF00069,PF00069,PF00069,PF00069,PF00069,PF00069,PF00069,PF00069,PF00069,PF00069,PF00069,PF00069,PF00069,PF00069,PF00069,PF00069,PF00069,PF00069,PF00069,PF00069,PF00069,PF00069,PF00069,PF00069,PF00069,PF00069,PF00069,PF00069,PF00069,PF00069,PF00069,PF00069,PF00069,PF00069,PF00069,PF00069,PF00069,PF00069,PF00069,PF00069,PF00069,PF00069,PF00069,PF00069,PF00069,PF00069,PF00069,PF00069,PF00069,PF00069,PF00069,PF00069,PF00069,PF00069,PF00069,PF00069,PF00069,PF00069,PF00069,PF00069,PF00069,PF00069,PF00069,PF00069,PF00069,PF00069,PF00069,PF00069,PF00069,PF00069,PF00069,PF00069,PF00069,PF00069,PF00069,PF00069,PF00069,PF00069,PF00069,PF00069,PF00069,PF00069,PF00069,PF00069,PF00069,PF00069,PF00069,PF00069,PF00069,PF00069,PF00069,PF00069,PF00069,PF00069,PF00069,PF00069,PF00069,PF00069,PF00069,PF00069,PF00069,PF00069,PF00069,PF00069,PF00069,PF00069,PF00069,PF00069,PF00069,PF00069,PF00069,PF00069,PF00069,PF00069,PF00069,PF00069,PF00069,PF00069,PF00069,PF00069,PF00069,PF00069,PF00069,PF00069,PF00069,PF00069,PF00069,PF00069,PF00069,PF00069,PF00069,PF00069,PF07714,PF07714,PF07714,PF07714,PF07714,PF07714,PF07714,PF07714,PF07714,PF07714,PF07714,PF07714,PF07714,PF07714,PF07714,PF07714,PF07714,PF07714,PF07714,PF07714,PF07714,PF07714,PF07714,PF07714,PF07714,PF07714,PF07714,PF07714,PF07714,PF07714,PF07714,PF07714,PF07714,PF07714,PF07714,PF07714,PF07714,PF07714,PF07714,PF07714,PF07714,PF07714,PF07714,PF07714,PF07714,PF07714,PF07714,PF07714,PF07714,PF07714,PF07714,PF07714,PF07714,PF07714,PF07714,PF07714,PF07714,PF07714,PF07714,PF07714,PF07714,PF07714,PF07714,PF07714,PF07714,PF07714,PF07714,PF07714,PF07714,PF07714,PF07714,PF07714,PF07714,PF07714,PF07714,PF07714,PF07714,PF07714,PF07714,PF07714,PF07714,PF04749,PF03126,PF03126,PF05287,PF05287,PF03332,PF01679,PF01679,PF01679,PF01679,PF01625,PF01625,PF01625,PF01625,PF01625,PF01625,PF13231,PF08645,PF03726,PF02233,PF01357,PF01357,PF01743,PF01743,PF03364,PF03364,PF10604,PF10604,PF00348,PF00348,PF14667,PF14667,PF08485,PF08485,PF01459,PF16966,PF01379,PF00280,PF04508,PF04508,PF00550,PF00550,PF00550,PF00550,PF00550,PF00550,PF00550,PF00550,PF00550,PF00550,PF00550,PF00550,PF00550,PF00550,PF00550,PF00550,PF00550,PF00550,PF00481,PF00481,PF00481,PF00481,PF00481,PF00481,PF00481,PF00481,PF00481,PF01326,PF01326,PF01535,PF01535,PF01535,PF01535,PF01535,PF01535,PF01535,PF01535,PF01535,PF01535,PF01535,PF01535,PF01535,PF01535,PF01535,PF01535,PF01535,PF01535,PF01535,PF01535,PF01535,PF01535,PF01535,PF12854,PF12854,PF12854,PF12854,PF12854,PF12854,PF12854,PF12854,PF12854,PF12854,PF12854,PF12854,PF12854,PF12854,PF12854,PF12854,PF12854,PF12854,PF12854,PF12854,PF12854,PF12854,PF12854,PF12854,PF13041,PF13041,PF13041,PF13041,PF13041,PF13041,PF13041,PF13041,PF13041,PF13041,PF13041,PF13041,PF13041,PF13041,PF13041,PF13041,PF13041,PF13041,PF13041,PF13041,PF13041,PF13041,PF13041,PF13041,PF13041,PF13041,PF13041,PF13041,PF13812,PF13812,PF13812,PF13812,PF13812,PF13812,PF13812,PF13812,PF13812,PF13812,PF13812,PF13812,PF13812,PF13812,PF13812,PF13812,PF13812,PF13812,PF17177,PF17177,PF17177,PF17177,PF17177,PF17177,PF17177,PF04193,PF03208,PF03208,PF09372,PF02996,PF02996,PF02996,PF02996,PF01920,PF07156,PF07156,PF00432,PF00432,PF00432,PF00432,PF00432,PF00432,PF01255,PF01255,PF01255,PF01255,PF01255,PF01080,PF07929,PF07929,PF00156,PF13793,PF08707,PF08707,PF08707,PF08707,PF08707,PF09250,PF09250,PF16101,PF16101,PF16101,PF16101,PF16101,PF16101,PF16101,PF16101,PF16101,PF00485,PF00485,PF13015,PF06325,PF06325,PF06325,PF06325,PF06325,PF06325,PF05185,PF05185,PF15240,PF08083,PF00235,PF00235,PF14446,PF14446,PF14446,PF14447,PF14447,PF14447,PF14447,PF14447,PF14447,PF14447,PF14447,PF16953,PF09180,PF09180,PF00227,PF00227,PF00227,PF00227,PF00227,PF00227,PF00227,PF00227,PF00227,PF00227,PF00227,PF00227,PF00227,PF00227,PF10584,PF10584,PF04683,PF00361,PF00361,PF00361,PF00361,PF00361,PF00662,PF00662,PF00484,PF01619,PF00160,PF00160,PF00160,PF00160,PF00160,PF00160,PF00160,PF00160,PF00160,PF00160,PF00160,PF00160,PF00160,PF02840,PF02840,PF06424,PF08572,PF03371,PF03371,PF03371,PF14765,PF14765,PF00223,PF00223,PF00223,PF02531,PF02531,PF02605,PF05479,PF00737,PF00737,PF01788,PF01789,PF01789,PF01789,PF01789,PF01789,PF01789,PF01789,PF05757,PF05757,PF04725,PF07123,PF01416,PF01416,PF00849,PF00849,PF00849,PF00421,PF00421,PF00421,PF14870,PF13326,PF13326,PF13326,PF03244,PF04046,PF04012,PF04012,PF04839,PF07636,PF03034,PF02666,PF12738,PF12738,PF12738,PF00809,PF00809,PF00809,PF00809,PF00809,PF04387,PF04387,PF04387,PF04387,PF04387,PF14566,PF14566,PF00854,PF00381,PF00367,PF01472,PF01472,PF01472,PF14306,PF09409,PF09409,PF09409,PF00806,PF00806,PF00806,PF16656,PF16656,PF16656,PF16656,PF16656,PF16656,PF01480,PF00855,PF00855,PF00787,PF00787,PF02436,PF02436,PF00282,PF00282,PF00282,PF00282,PF00282,PF00282,PF01243,PF01243,PF12900,PF13883,PF13883,PF13883,PF00719,PF00719,PF00719,PF00719,PF00070,PF00070,PF00070,PF00070,PF00070,PF00070,PF00070,PF00070,PF07992,PF07992,PF07992,PF07992,PF07992,PF07992,PF07992,PF07992,PF07992,PF07992,PF07992,PF07992,PF07992,PF07992,PF07992,PF07992,PF07992,PF07992,PF07992,PF07992,PF07992,PF07992,PF07992,PF13738,PF13738,PF13738,PF13738,PF13738,PF13738,PF13738,PF13738,PF13738,PF13738,PF02852,PF02852,PF02852,PF02852,PF08880,PF01729,PF01729,PF02749,PF02749,PF10343,PF10343,PF10343,PF01424,PF01424,PF13890,PF07019,PF00566,PF00566,PF00566,PF00566,PF00566,PF03215,PF03215,PF04825,PF08423,PF08423,PF08423,PF08423,PF08423,PF08423,PF11976,PF11976,PF11976,PF11976,PF11976,PF11976,PF11976,PF11976,PF13881,PF13881,PF13881,PF04055,PF04055,PF04055,PF05691,PF05691,PF05691,PF05691,PF05691,PF05691,PF00638,PF00638,PF08373,PF08373,PF08373,PF14538,PF00071,PF00071,PF00071,PF00071,PF00071,PF00071,PF00071,PF00071,PF00071,PF00071,PF00071,PF00071,PF00071,PF00071,PF00071,PF00071,PF00071,PF00071,PF00071,PF00071,PF00071,PF00071,PF00071,PF14663,PF14663,PF12234,PF12234,PF12234,PF12338,PF02033,PF00415,PF00415,PF00415,PF00415,PF00415,PF00415,PF00415,PF00415,PF00415,PF00415,PF00415,PF00415,PF00415,PF00415,PF00415,PF00415,PF00415,PF00415,PF00415,PF00415,PF00415,PF00415,PF00415,PF00415,PF00415,PF00415,PF00415,PF00415,PF00415,PF00415,PF00415,PF00415,PF00415,PF00415,PF00415,PF00415,PF13540,PF13540,PF13540,PF13540,PF13540,PF13540,PF13540,PF13540,PF13540,PF13540,PF13540,PF13540,PF13540,PF13540,PF13540,PF13540,PF13540,PF13540,PF13540,PF13540,PF13540,PF13540,PF13540,PF13540,PF13540,PF13540,PF13540,PF13540,PF13540,PF05183,PF05183,PF05183,PF05183,PF05183,PF05183,PF00154,PF00154,PF00154,PF00154,PF08534,PF08534,PF08534,PF08534,PF08534,PF08534,PF08534,PF07807,PF07807,PF07807,PF04582,PF03248,PF05140,PF05140,PF04851,PF04851,PF04851,PF04851,PF04851,PF03732,PF03732,PF03732,PF00472,PF00472,PF00472,PF00472,PF16658,PF04506,PF05879,PF05879,PF05879,PF05879,PF00581,PF00581,PF00581,PF00581,PF00581,PF00581,PF01694,PF01694,PF01694,PF07498,PF05914,PF04950,PF04950,PF04950,PF04950,PF00445,PF14622,PF01042,PF01042,PF01042,PF08584,PF02867,PF00268,PF00268,PF00428,PF00428,PF00428,PF00428,PF00428,PF00687,PF00687,PF00687,PF00687,PF00687,PF00687,PF00687,PF00687,PF00298,PF00298,PF03946,PF03946,PF00542,PF00542,PF00542,PF00542,PF00542,PF16320,PF16320,PF16320,PF16320,PF16320,PF00572,PF00572,PF01294,PF01294,PF00238,PF00238,PF00827,PF00252,PF00252,PF17135,PF17135,PF01775,PF01775,PF00861,PF00861,PF00861,PF14204,PF01280,PF01280,PF00181,PF00181,PF00181,PF00181,PF01157,PF00829,PF00829,PF00237,PF00237,PF00237,PF01776,PF00276,PF01246,PF01246,PF01246,PF16906,PF16906,PF00828,PF00828,PF00828,PF01777,PF00830,PF01778,PF01779,PF01779,PF03947,PF03947,PF03947,PF03947,PF03947,PF03947,PF00297,PF00297,PF00297,PF00297,PF00297,PF00327,PF08079,PF01197,PF00468,PF00468,PF01247,PF01780,PF00573,PF00573,PF00935,PF00281,PF00281,PF00347,PF03868,PF01248,PF01248,PF01248,PF01248,PF01281,PF00338,PF00411,PF00411,PF00411,PF00416,PF00416,PF08069,PF08069,PF00886,PF00886,PF00886,PF00366,PF00366,PF00366,PF00366,PF00833,PF00203,PF01090,PF00318,PF01649,PF03297,PF03297,PF01200,PF01200,PF04758,PF01015,PF00189,PF00189,PF00189,PF00163,PF00900,PF00900,PF00333,PF00333,PF00333,PF03719,PF03719,PF00177,PF00177,PF01251,PF00380,PF00380,PF14693,PF00164,PF00164,PF00164,PF00834,PF06026,PF06026,PF06026,PF06026,PF00355,PF00355,PF00355,PF12906,PF12906,PF12906,PF12906,PF00848,PF00848,PF00848,PF04437,PF01163,PF01163,PF09202,PF09202,PF08167,PF16099,PF04321,PF04321,PF00075,PF00075,PF00075,PF01351,PF01138,PF01138,PF01138,PF01138,PF01138,PF03725,PF03725,PF00929,PF00929,PF00929,PF00910,PF00910,PF08208,PF08208,PF01000,PF01000,PF01193,PF13656,PF08292,PF08292,PF04997,PF04997,PF04997,PF00623,PF05000,PF05000,PF04998,PF04998,PF04998,PF04992,PF04992,PF04992,PF04990,PF04563,PF04563,PF04563,PF04563,PF04561,PF04561,PF04561,PF04561,PF04565,PF00562,PF00562,PF00562,PF00562,PF00562,PF00562,PF04560,PF04560,PF01191,PF03870,PF05158,PF05158,PF05158,PF05132,PF00773,PF00773,PF13375,PF13375,PF03259,PF08477,PF08477,PF08477,PF08477,PF08477,PF08477,PF08477,PF08477,PF08477,PF08477,PF08477,PF08477,PF08477,PF08477,PF08477,PF08477,PF08477,PF08477,PF08477,PF08477,PF08477,PF08477,PF08477,PF08477,PF08477,PF08477,PF08477,PF15035,PF00639,PF13616,PF08621,PF08621,PF03055,PF03055,PF03055,PF03055,PF03055,PF03055,PF03055,PF08375,PF10602,PF10602,PF10602,PF01765,PF01765,PF12614,PF00076,PF00076,PF00076,PF00076,PF00076,PF00076,PF00076,PF00076,PF00076,PF00076,PF00076,PF00076,PF00076,PF00076,PF00076,PF00076,PF00076,PF00076,PF00076,PF00076,PF00076,PF00076,PF00076,PF00076,PF00076,PF00076,PF00076,PF00076,PF00076,PF00076,PF00076,PF00076,PF00076,PF00076,PF00076,PF00076,PF00076,PF00076,PF00076,PF00076,PF00076,PF00076,PF00076,PF00076,PF00076,PF00076,PF00076,PF00076,PF00076,PF00076,PF00076,PF00076,PF00076,PF00076,PF00076,PF00076,PF00076,PF00076,PF00076,PF00076,PF00076,PF00076,PF00076,PF00076,PF00076,PF00076,PF04059,PF16367,PF16367,PF16367,PF16367,PF16367,PF16367,PF16367,PF15628,PF00398,PF00398,PF00398,PF06962,PF06962,PF13234,PF13234,PF13234,PF13234,PF13234,PF08524,PF12923,PF16294,PF09243,PF02714,PF02714,PF02714,PF04479,PF01137,PF01137,PF01139,PF01139,PF01139,PF01139,PF01139,PF01139,PF05189,PF05189,PF04641,PF04641,PF04641,PF10363,PF10363,PF10363,PF08512,PF09273,PF09273,PF09273,PF00016,PF02788,PF00101,PF00301,PF00301,PF05496,PF05496,PF05496,PF05496,PF05496,PF05496,PF05496,PF00665,PF00665,PF00665,PF00665,PF00665,PF00665,PF00665,PF00077,PF08284,PF08284,PF00078,PF00078,PF00078,PF00078,PF00078,PF00078,PF00078,PF02042,PF02042,PF08642,PF08642,PF08642,PF02574,PF02574,PF02574,PF02574,PF00575,PF00575,PF00575,PF00575,PF00575,PF00575,PF00575,PF00575,PF00575,PF00575,PF03501,PF01479,PF01479,PF01479,PF05116,PF05116,PF05116,PF05116,PF05116,PF05116,PF03399,PF03435,PF03435,PF03435,PF07738,PF07738,PF02182,PF12767,PF16950,PF16950,PF01536,PF01536,PF01342,PF02037,PF02037,PF02037,PF02037,PF02037,PF02037,PF02037,PF02037,PF02037,PF06487,PF13867,PF13867,PF03489,PF03343,PF16531,PF09368,PF09368,PF09368,PF04000,PF03629,PF03629,PF06426,PF06426,PF06426,PF09377,PF01758,PF01758,PF01758,PF01758,PF01758,PF13593,PF13593,PF13593,PF13593,PF13593,PF05694,PF05694,PF05694,PF05694,PF16709,PF05285,PF05285,PF05285,PF00375,PF03937,PF02810,PF00995,PF00995,PF00995,PF00995,PF00995,PF00995,PF00995,PF12932,PF03908,PF04815,PF04811,PF04811,PF04811,PF04811,PF04811,PF15469,PF15469,PF06046,PF03911,PF02889,PF02889,PF02889,PF01369,PF01369,PF01369,PF01369,PF07517,PF07517,PF00344,PF04628,PF08238,PF01641,PF01118,PF01118,PF01118,PF02774,PF04520,PF04520,PF04520,PF08059,PF08059,PF00735,PF00735,PF03348,PF02403,PF02403,PF06821,PF06821,PF06821,PF00856,PF00856,PF00856,PF00856,PF00856,PF00856,PF00856,PF00856,PF00856,PF16275,PF08209,PF08209,PF08450,PF08450,PF08450,PF08450,PF08450,PF08450,PF08450,PF08450,PF07093,PF07093,PF07093,PF14633,PF01488,PF01488,PF01549,PF00464,PF00464,PF00464,PF00464,PF00464,PF00464,PF00464,PF10516,PF06650,PF06650,PF03876,PF03876,PF00158,PF00158,PF00158,PF14532,PF14532,PF04542,PF04539,PF04539,PF04402,PF08295,PF04938,PF02146,PF02146,PF02146,PF16740,PF01202,PF02731,PF01466,PF01466,PF03931,PF05916,PF09111,PF11708,PF11708,PF11708,PF15341,PF15341,PF14438,PF15477,PF15477,PF02463,PF02463,PF02463,PF02463,PF02463,PF02463,PF02463,PF02463,PF15785,PF09346,PF09346,PF06003,PF01713,PF01713,PF01713,PF14938,PF14938,PF14938,PF14938,PF14938,PF14712,PF14712,PF05739,PF09335,PF09335,PF09335,PF09335,PF09335,PF09335,PF09335,PF09335,PF09335,PF00176,PF00176,PF00176,PF00176,PF00176,PF00176,PF00176,PF00176,PF00176,PF00176,PF00176,PF00176,PF00176,PF00176,PF00176,PF03357,PF03357,PF03357,PF03357,PF03357,PF03357,PF03357,PF03357,PF01174,PF01174,PF12680,PF12680,PF02777,PF02777,PF00081,PF03619,PF03619,PF03619,PF15902,PF15901,PF15901,PF04832,PF04832,PF04832,PF04832,PF04832,PF04832,PF04832,PF04832,PF10591,PF10591,PF06645,PF06703,PF08317,PF08317,PF08317,PF08317,PF08317,PF04130,PF04130,PF04130,PF04130,PF04130,PF04130,PF04130,PF04130,PF04130,PF01564,PF01564,PF08234,PF07228,PF07228,PF02590,PF02590,PF02590,PF00588,PF00588,PF08644,PF08243,PF14632,PF14632,PF13243,PF13243,PF13249,PF13249,PF00494,PF00494,PF00494,PF00494,PF10500,PF10500,PF02586,PF02586,PF02586,PF04086,PF02290,PF00448,PF00448,PF00448,PF00448,PF00448,PF00448,PF00448,PF00448,PF02881,PF16969,PF16969,PF16969,PF05486,PF09439,PF09439,PF09439,PF09439,PF09439,PF09439,PF09439,PF02978,PF02978,PF02978,PF17004,PF04056,PF04056,PF04722,PF01740,PF12638,PF16891,PF16891,PF16891,PF08232,PF10266,PF10266,PF10266,PF10266,PF10266,PF10266,PF10266,PF03088,PF03088,PF03088,PF02516,PF02516,PF01300,PF02910,PF02910,PF05843,PF05843,PF02657,PF00083,PF00083,PF00083,PF00083,PF00083,PF00083,PF00083,PF00083,PF00083,PF00083,PF00083,PF00083,PF00083,PF00083,PF00083,PF00083,PF01253,PF01253,PF03846,PF00916,PF00916,PF13469,PF02104,PF05477,PF05477,PF01805,PF01805,PF01805,PF07962,PF02201,PF02201,PF02201,PF16496,PF16496,PF15233,PF15233,PF00957,PF00957,PF00957,PF00957,PF06047,PF06047,PF00804,PF00437,PF00437,PF00437,PF00437,PF16535,PF02969,PF02969,PF02969,PF02969,PF02969,PF02969,PF02969,PF02969,PF02969,PF02969,PF14929,PF05236,PF05236,PF05236,PF07571,PF00902,PF00902,PF09734,PF02668,PF02668,PF02668,PF02668,PF01925,PF09728,PF14543,PF14543,PF03134,PF03134,PF00352,PF00352,PF00352,PF07202,PF03638,PF03638,PF03638,PF03638,PF03638,PF03638,PF03638,PF03638,PF03645,PF00838,PF03848,PF03148,PF10193,PF05386,PF05386,PF03849,PF03849,PF03849,PF03850,PF03847,PF05793,PF05793,PF01096,PF01096,PF07500,PF07500,PF07500,PF07500,PF01702,PF04858,PF04858,PF02882,PF04446,PF14413,PF01946,PF01946,PF01946,PF01946,PF01946,PF01946,PF01946,PF01946,PF01964,PF01964,PF01964,PF01964,PF00899,PF00899,PF00899,PF00899,PF00899,PF00899,PF00899,PF00899,PF00899,PF05690,PF17124,PF00975,PF00975,PF02803,PF00108,PF00108,PF00085,PF00085,PF00085,PF00085,PF00085,PF00085,PF00085,PF00085,PF00085,PF00085,PF00085,PF00085,PF00085,PF00085,PF00085,PF13098,PF13098,PF13899,PF13905,PF13905,PF13905,PF13905,PF03190,PF02597,PF11732,PF00585,PF02926,PF02926,PF00303,PF00303,PF16940,PF16940,PF16940,PF04278,PF01833,PF01833,PF00121,PF02466,PF02466,PF02466,PF04821,PF08623,PF08623,PF06068,PF06068,PF06068,PF06068,PF06068,PF06068,PF06068,PF06068,PF12457,PF12457,PF12457,PF01108,PF03219,PF03219,PF03219,PF03219,PF03219,PF07534,PF09072,PF10520,PF14802,PF15192,PF03647,PF10267,PF12329,PF12329,PF12325,PF02581,PF06552,PF06552,PF06552,PF06552,PF01131,PF01131,PF01131,PF01131,PF02919,PF01751,PF01751,PF13662,PF16898,PF16131,PF16131,PF13868,PF13868,PF13868,PF05724,PF05724,PF02775,PF02775,PF00205,PF00515,PF00515,PF00515,PF00515,PF00515,PF00515,PF00515,PF00515,PF00515,PF00515,PF00515,PF00515,PF00515,PF00515,PF00515,PF00515,PF00515,PF00515,PF00515,PF00515,PF00515,PF00515,PF00515,PF00515,PF00515,PF00515,PF00515,PF00515,PF00515,PF00515,PF00515,PF00515,PF00515,PF00515,PF00515,PF00515,PF00515,PF00515,PF00515,PF00515,PF00515,PF00515,PF00515,PF00515,PF00515,PF00515,PF00515,PF00515,PF00515,PF00515,PF00515,PF00515,PF00515,PF00515,PF00515,PF00515,PF00515,PF00515,PF00515,PF00515,PF00515,PF00515,PF00515,PF00515,PF00515,PF00515,PF00515,PF00515,PF00515,PF00515,PF00515,PF00515,PF00515,PF00515,PF00515,PF00515,PF13374,PF13374,PF13374,PF13374,PF13374,PF13374,PF13374,PF13374,PF13374,PF13374,PF13374,PF13374,PF13374,PF13374,PF13374,PF13374,PF13374,PF13374,PF13374,PF13374,PF13374,PF13374,PF13374,PF13374,PF13374,PF13374,PF13374,PF13374,PF13374,PF13374,PF13374,PF13374,PF13374,PF13374,PF13374,PF13374,PF13374,PF13374,PF13374,PF13414,PF13414,PF13414,PF13414,PF13414,PF13414,PF13414,PF13414,PF13414,PF13414,PF13414,PF13414,PF13414,PF13414,PF13414,PF13414,PF13414,PF13414,PF13414,PF13414,PF13414,PF13414,PF13414,PF13414,PF13414,PF13414,PF13414,PF13414,PF13414,PF13414,PF13414,PF13414,PF13414,PF13414,PF13414,PF13414,PF13414,PF13414,PF13414,PF13414,PF13414,PF13414,PF13414,PF13414,PF13414,PF13414,PF13414,PF13414,PF13414,PF13424,PF13424,PF13424,PF13424,PF13424,PF13424,PF13424,PF13424,PF13424,PF13424,PF13424,PF13424,PF13424,PF13424,PF13424,PF13424,PF13424,PF13424,PF13424,PF13424,PF13424,PF13424,PF13424,PF13424,PF13424,PF13424,PF13424,PF13424,PF13424,PF13424,PF13424,PF13424,PF13424,PF13424,PF13424,PF13424,PF13424,PF13424,PF13424,PF13424,PF13424,PF13428,PF13428,PF13428,PF13428,PF13428,PF13428,PF13428,PF13428,PF13428,PF13428,PF13428,PF13428,PF13428,PF13428,PF13428,PF13428,PF13428,PF13428,PF13428,PF13428,PF13428,PF13428,PF13428,PF13428,PF13428,PF13428,PF13428,PF13428,PF13428,PF13428,PF13428,PF13428,PF13428,PF13428,PF13428,PF13428,PF13428,PF13428,PF13428,PF13428,PF13428,PF13428,PF13428,PF13428,PF13428,PF13428,PF13428,PF13428,PF13428,PF13428,PF13428,PF13428,PF13428,PF13428,PF13428,PF13428,PF13428,PF13428,PF13428,PF13428,PF13428,PF13428,PF13428,PF13428,PF13428,PF13428,PF13428,PF13428,PF13428,PF13429,PF13429,PF13429,PF13429,PF13432,PF13432,PF13432,PF13432,PF13432,PF13432,PF13432,PF13432,PF13432,PF13432,PF13432,PF13432,PF13432,PF13432,PF13432,PF13432,PF13432,PF13432,PF13432,PF13432,PF13432,PF13432,PF13432,PF13432,PF13432,PF13432,PF13432,PF13432,PF13432,PF13432,PF13432,PF13432,PF13432,PF13432,PF13432,PF13431,PF13431,PF13431,PF13431,PF13431,PF13431,PF13431,PF13431,PF13431,PF13431,PF13431,PF13431,PF13431,PF13431,PF13431,PF13431,PF13431,PF13431,PF13431,PF13431,PF13431,PF13431,PF13431,PF13431,PF13431,PF13431,PF13431,PF13431,PF13431,PF13431,PF13431,PF13431,PF13431,PF13431,PF13431,PF13431,PF13431,PF14559,PF14559,PF14559,PF14559,PF14559,PF14559,PF14559,PF14559,PF14559,PF14559,PF14559,PF14559,PF14559,PF14559,PF14559,PF14559,PF14559,PF14559,PF14559,PF14559,PF14559,PF14559,PF14559,PF14559,PF14559,PF14559,PF14559,PF07719,PF07719,PF07719,PF07719,PF07719,PF07719,PF07719,PF07719,PF07719,PF07719,PF07719,PF07719,PF07719,PF07719,PF07719,PF07719,PF07719,PF07719,PF07719,PF07719,PF07719,PF07719,PF07719,PF07719,PF07719,PF07719,PF07719,PF07719,PF07719,PF07719,PF07719,PF07719,PF07719,PF07719,PF07719,PF07719,PF07719,PF07719,PF07719,PF07719,PF07719,PF07719,PF07719,PF07719,PF07719,PF07719,PF07719,PF07719,PF07719,PF07719,PF07719,PF07719,PF07719,PF07719,PF07719,PF07719,PF07719,PF07719,PF07719,PF07719,PF07719,PF07719,PF07719,PF07719,PF07719,PF07719,PF07719,PF07719,PF07719,PF07719,PF07719,PF07719,PF07719,PF07719,PF07719,PF07719,PF07719,PF07719,PF07719,PF07719,PF07719,PF07719,PF07719,PF07721,PF07721,PF07721,PF07721,PF13174,PF13174,PF13174,PF13174,PF13174,PF13174,PF13174,PF13174,PF13174,PF13174,PF13174,PF13174,PF13174,PF13174,PF13174,PF13174,PF13174,PF13174,PF13174,PF13174,PF13176,PF13176,PF13176,PF13176,PF13176,PF13176,PF13176,PF13176,PF13176,PF13176,PF13176,PF13176,PF13176,PF13176,PF13176,PF13176,PF13176,PF13176,PF13176,PF13176,PF13176,PF13176,PF13176,PF13176,PF13176,PF13176,PF13176,PF13176,PF13176,PF13176,PF13176,PF13176,PF13176,PF13176,PF13176,PF13176,PF13176,PF13176,PF13176,PF13176,PF13176,PF13176,PF13176,PF13176,PF13176,PF13176,PF13181,PF13181,PF13181,PF13181,PF13181,PF13181,PF13181,PF13181,PF13181,PF13181,PF13181,PF13181,PF13181,PF13181,PF13181,PF13181,PF13181,PF13181,PF13181,PF13181,PF13181,PF13181,PF13181,PF13181,PF13181,PF13181,PF13181,PF13181,PF13181,PF13181,PF13181,PF13181,PF13181,PF13181,PF13181,PF13181,PF13181,PF13181,PF13181,PF13181,PF13181,PF13181,PF13181,PF13181,PF13181,PF13181,PF13181,PF13181,PF13181,PF13181,PF13181,PF13181,PF13181,PF13181,PF13181,PF13181,PF13181,PF13181,PF13181,PF13181,PF13371,PF13371,PF13371,PF13371,PF13371,PF13371,PF13371,PF13371,PF13371,PF13371,PF13371,PF13371,PF13371,PF13371,PF13371,PF13371,PF13371,PF07926,PF07926,PF03151,PF03151,PF03151,PF00590,PF00590,PF01963,PF01963,PF01963,PF03798,PF03798,PF00923,PF00923,PF00923,PF00923,PF00923,PF00923,PF00923,PF01709,PF13369,PF02780,PF02780,PF02780,PF02780,PF02780,PF00456,PF00456,PF02779,PF02779,PF02779,PF02779,PF02779,PF02779,PF04754,PF00576,PF04051,PF04051,PF04051,PF03896,PF03546,PF01204,PF01204,PF02358,PF02358,PF02358,PF05697,PF02254,PF02254,PF02254,PF02254,PF02254,PF02005,PF02005,PF02005,PF02005,PF03966,PF05206,PF05206,PF05206,PF00133,PF00133,PF00133,PF00133,PF00133,PF00133,PF00133,PF00579,PF00749,PF00749,PF00749,PF00749,PF00749,PF00749,PF00750,PF00750,PF00750,PF01406,PF01406,PF01406,PF09334,PF09334,PF09334,PF09334,PF09334,PF13603,PF00152,PF00152,PF00152,PF00152,PF00152,PF00152,PF00152,PF00587,PF00587,PF00587,PF00587,PF00587,PF01411,PF01411,PF01409,PF01409,PF01409,PF01409,PF01409,PF02091,PF02091,PF13393,PF13393,PF13393,PF13393,PF13393,PF01588,PF01588,PF01588,PF13725,PF13725,PF08303,PF08303,PF03054,PF03054,PF02092,PF02092,PF02092,PF05958,PF05958,PF00261,PF00261,PF00261,PF00261,PF05731,PF05731,PF03222,PF03222,PF16198,PF16198,PF00089,PF00089,PF00089,PF00089,PF13365,PF13365,PF13365,PF13365,PF13365,PF13365,PF13365,PF13365,PF13365,PF13365,PF13365,PF02367,PF02367,PF02367,PF01166,PF01167,PF01167,PF00091,PF03953,PF11717,PF06087,PF02580,PF04564,PF04564,PF04564,PF04564,PF04564,PF04564,PF04564,PF04564,PF04564,PF04564,PF10597,PF10596,PF14732,PF00627,PF00627,PF14555,PF14555,PF14555,PF14555,PF14555,PF14555,PF14555,PF14555,PF10585,PF10585,PF10585,PF01040,PF01040,PF01209,PF01209,PF01209,PF01209,PF01209,PF01209,PF01209,PF01209,PF00240,PF00240,PF00240,PF00240,PF00240,PF00240,PF00240,PF00240,PF00240,PF00240,PF00240,PF00240,PF00240,PF00240,PF00240,PF03981,PF03981,PF14075,PF00789,PF00789,PF00789,PF00789,PF00443,PF00443,PF00443,PF00443,PF00443,PF00443,PF00443,PF00443,PF00443,PF00443,PF00443,PF00443,PF13423,PF13423,PF13423,PF13423,PF13423,PF13423,PF02271,PF02271,PF02320,PF02320,PF02921,PF06427,PF06427,PF06427,PF05743,PF03152,PF03152,PF10408,PF03671,PF02809,PF02809,PF02809,PF11543,PF00919,PF03649,PF03649,PF01169,PF01169,PF01169,PF01169,PF01169,PF01169,PF01169,PF01170,PF01170,PF01205,PF02130,PF02694,PF02696,PF01594,PF15749,PF15749,PF04050,PF04050,PF14681,PF14681,PF14681,PF14681,PF00179,PF00179,PF00179,PF00179,PF00179,PF00179,PF00179,PF00179,PF00179,PF00179,PF00179,PF10441,PF07168,PF07168,PF01014,PF01014,PF01208,PF01208,PF01208,PF01208,PF01208,PF09753,PF04871,PF04869,PF00582,PF00582,PF00582,PF00582,PF14533,PF14533,PF04003,PF04003,PF04003,PF08625,PF08625,PF04615,PF04615,PF09384,PF09384,PF09384,PF04192,PF04192,PF06862,PF06862,PF06862,PF10395,PF03851,PF02151,PF02151,PF00580,PF00580,PF00580,PF00580,PF13361,PF13361,PF13538,PF13538,PF13538,PF13538,PF03223,PF03179,PF11698,PF03224,PF12352,PF12352,PF12352,PF12352,PF12352,PF12352,PF12755,PF11916,PF10458,PF10458,PF01992,PF01992,PF01992,PF01991,PF01991,PF15231,PF07137,PF07137,PF07137,PF08553,PF07015,PF08487,PF01988,PF01988,PF01988,PF07884,PF09446,PF03517,PF03517,PF00654,PF00654,PF00654,PF00654,PF00654,PF00654,PF00654,PF00654,PF00654,PF00654,PF16909,PF16909,PF16910,PF16910,PF04841,PF04841,PF09454,PF09454,PF03997,PF03997,PF03997,PF03635,PF10367,PF09336,PF09325,PF09325,PF08700,PF12816,PF09359,PF13519,PF13519,PF05762,PF01496,PF01496,PF01496,PF07814,PF14744,PF00400,PF00400,PF00400,PF00400,PF00400,PF00400,PF00400,PF00400,PF00400,PF00400,PF00400,PF00400,PF00400,PF00400,PF00400,PF00400,PF00400,PF00400,PF00400,PF00400,PF00400,PF00400,PF00400,PF00400,PF00400,PF00400,PF00400,PF00400,PF00400,PF00400,PF00400,PF00400,PF00400,PF00400,PF00400,PF00400,PF00400,PF00400,PF00400,PF00400,PF00400,PF00400,PF00400,PF00400,PF00400,PF00400,PF00400,PF00400,PF00400,PF00400,PF00400,PF00400,PF00400,PF00400,PF00400,PF00400,PF00400,PF00400,PF00400,PF00400,PF00400,PF00400,PF00400,PF00400,PF00400,PF00400,PF00400,PF00400,PF00400,PF00400,PF00400,PF00400,PF00400,PF00400,PF00400,PF00400,PF00400,PF00400,PF00400,PF00400,PF00400,PF00400,PF00400,PF00400,PF00400,PF05701,PF08536,PF08536,PF08536,PF08325,PF13943,PF15613,PF15613,PF15613,PF17098,PF00397,PF00397,PF00397,PF06013,PF06013,PF06013,PF06013,PF06013,PF06013,PF00860,PF00860,PF00860,PF04921,PF04921,PF00193,PF09280,PF09280,PF00867,PF00867,PF00867,PF12813,PF00752,PF00752,PF00752,PF08389,PF03159,PF03159,PF06505,PF09811,PF09811,PF02575,PF02575,PF08755,PF08755,PF08755,PF10674,PF07444,PF06071,PF06071,PF06071,PF06071,PF03366,PF02542,PF02542,PF02325,PF03878,PF03226,PF05764,PF14268,PF16697,PF16697,PF16697,PF16697,PF16697,PF08571,PF08571,PF14005,PF09588,PF09588,PF04366,PF04366,PF04366,PF04146,PF04146,PF12732,PF12732,PF12732,PF12732,PF12732,PF12732,PF00102,PF13350,PF13350,PF13350,PF13350,PF06414,PF06414,PF06414,PF06414,PF06414,PF06414,PF06414,PF01428,PF01428,PF12861,PF12861,PF02892,PF02892,PF02892,PF00643,PF00643,PF00643,PF00096,PF00096,PF00096,PF00096,PF12756,PF12756,PF12756,PF12756,PF12756,PF15269,PF12171,PF12171,PF13913,PF13913,PF13913,PF00097,PF00097,PF00097,PF00097,PF00097,PF00097,PF00097,PF00097,PF00097,PF00097,PF00097,PF00097,PF00097,PF13923,PF13923,PF13923,PF13923,PF13923,PF13923,PF13923,PF13923,PF13923,PF13923,PF13923,PF13923,PF13923,PF13920,PF13920,PF13920,PF13920,PF13920,PF13920,PF13920,PF13920,PF13920,PF13920,PF13920,PF13920,PF13920,PF13920,PF13920,PF13920,PF13920,PF13920,PF15227,PF15227,PF15227,PF15227,PF15227,PF15227,PF00642,PF00642,PF00642,PF00642,PF00642,PF00642,PF00642,PF00642,PF00642,PF14608,PF00098,PF00098,PF00098,PF00098,PF00098,PF00098,PF00098,PF13917,PF14787,PF05207,PF05207,PF05207,PF07496,PF07496,PF07496,PF01529,PF05605,PF06839,PF06839,PF09337,PF09337,PF09337,PF13771,PF13832,PF05551,PF08790,PF12874,PF12874,PF01753,PF11789,PF15446,PF00641,PF00641,PF00641,PF00641,PF00641,PF00641,PF00641,PF12678,PF12678,PF12678,PF12678,PF12678,PF12678,PF16685,PF17123,PF17123,PF17123,PF17123,PF17123,PF17123,PF17123,PF13639,PF13639,PF13639,PF13639,PF13639,PF13639,PF13639,PF13639,PF13639,PF13639,PF13639,PF13639,PF13639,PF13639,PF13639,PF13639,PF13639,PF13639,PF13639,PF14570,PF14634,PF14634,PF14634,PF14634,PF14634,PF14634,PF14634,PF14634,PF14634,PF14634,PF14634,PF14634,PF14634,PF14634,PF14634,PF14634,PF13901,PF13901,PF13445,PF13445,PF13445,PF13445,PF13445,PF13445,PF13445,PF13445,PF13445,PF13445,PF13445,PF13445,PF11781,PF11781,PF17026,PF04810,PF04810,PF04810,PF04810,PF02135,PF02135,PF02135,PF06220,PF02148,PF02148,PF02148,PF02148,PF03367,PF02535,PF02535,PF02535,PF02535,PF02535,PF17120,PF17120,PF17120,PF16916,PF16916,#,,,,,,A,,,# [ok],,,--------------------,,,,,,,,,,,,,,,,,,,,,,,,,,,,,,,,,,,,,,,,,,,,,,,,,,,,,,,,,,,,,,,,,,,,,,,,,,,,,,,,,,,,,,,,,,,,,,,,,,,,,,,,,,,,,,,,,,,,,,,,,,,,,,,,,,,,,,,,,,,,,,,,,,,,,,,,,,,,,,,,,,,,,,,,,,,,,,,,,,,,,,,,,,,,,,,,,,,,,,,,,,,,,,,,,,,,,,,,,,,,,,,,,,,,,,,,,,,,,,,,,,,,,,,,,,,,,,,,,,,,,,,,,,,,,,,,,,,,,,,,,,,,,,,,,,,,,,,,,,,,,,,,,,,,,,,,,,,,,,,,,,,,,,,,,,,,,,,,,,,,,,,,,,,,,,,,,,,,,,,,,,,,,,,,,,,,,,,,,,,,,,,,,,,,,,,,,,,,,,,,,,,,,,,,,,,,,,,,,,,,,,,,,,,,,,,,,,,,,,,,,,,,,,,,,,,,,,,,,,,,,,,,,,,,,,,,,,,,,,,,,,,,,,,,,,,,,,,,,,,,,,,,,,,,,,,,,,,,,,,,,,,,,,,,,,,,,,,,,,,,,,,,,,,,,,,,,,,,,,,,,,,,,,,,,,,,,,,,,,,,,,,,,,,,,,,,,,,,,,,,,,,,,,,,,,,,,,,,,,,,,,,,,,,,,,,,,,,,,,,,,,,,,,,,,,,,,,,,,,,,,,,,,,,,,,,,,,,,,,,,,,,,,,,,,,,,,,,,,,,,,,,,,,,,,,,,,,,,,,,,,,,,,,,,,,,,,,,,,,,,,,,,,,,,,,,,,,,,,,,,,,,,,,,,,,,,,,,,,,,,,,,,,,,,,,,,,,,,,,,,,,,,,,,,,,,,,,,,,,,,,,,,,,,,,,,,,,,,,,,,,,,,,,,,,,,,,,,,,,,,,,,,,,,,,,,,,,,,,,,,,,,,,,,,,,,,,,,,,,,,,,,,,,,,,,,,,,,,,,,,,,,,,,,,,,,,,,,,,,,,,,,,,,,,,,,,,,,,,,,,,,,,,,,,,,,,,,,,,,,,,,,,,,,,,,,,,,,,,,,,,,,,,,,,,,,,,,,,,,,,,,,,,,,,,,,,,,,,,,,,,,,,,,,,,,,,,,,,,,,,,,,,,,,,,,,,,,,,,,,,,,,,,,,,,,,,,,,,,,,,,,,,,,,,,,,,,,,,,,,,,,,,,,,,,,,,,,,,,,,,,,,,,,,,,,,,,,,,,,,,,,,,,,,,,,,,,,,,,,,,,,,,,,,,,,,,,,,,,,,,,,,,,,,,,,,,,,,,,,,,,,,,,,,,,,,,,,,,,,,,,,,,,,,,,,,,,,,,,,,,,,,,,,,,,,,,,,,,,,,,,,,,,,,,,,,,,,,,,,,,,,,,,,,,,,,,,,,,,,,,,,,,,,,,,,,,,,,,,,,,,,,,,,,,,,,,,,,,,,,,,,,,,,,,,,,,,,,,,,,,,,,,,,,,,,,,,,,,,,,,,,,,,,,,,,,,,,,,,,,,,,,,,,,,,,,,,,,,,,,,,,,,,,,,,,,,,,,,,,,,,,,,,,,,,,,,,,,,,,,,,,,,,,,,,,,,,,,,,,,,,,,,,,,,,,,,,,,,,,,,,,,,,,,,,,,,,,,,,,,,,,,,,,,,,,,,,,,,,,,,,,,,,,,,,,,,,,,,,,,,,,,,,,,,,,,,,,,,,,,,,,,,,,,,,,,,,,,,,,,,,,,,,,,,,,,,,,,,,,,,,,,,,,,,,,,,,,,,,,,,,,,,,,,,,,,,,,,,,,,,,,,,,,,,,,,,,,,,,,,,,,,,,,,,,,,,,,,,,,,,,,,,,,,,,,,,,,,,,,,,,,,,,,,,,,,,,,,,,,,,,,,,,,,,,,,,,,,,,,,,,,,,,,,,,,,,,,,,,,,,,,,,,,,,,,,,,,,,,,,,,,,,,,,,,,,,,,,,,,,,,,,,,,,,,,,,,,,,,,,,,,,,,,,,,,,,,,,,,,,,,,,,,,,,,,,,,,,,,,,,,,,,,,,,,,,,,,,,,,,,,,,,,,,,,,,,,,,,,,,,,,,,,,,,,,,,,,,,,,,,,,,,,,,,,,,,,,,,,,,,,,,,,,,,,,,,,,,,,,,,,,,,,,,,,,,,,,,,,,,,,,,,,,,,,,,,,,,,,,,,,,,,,,,,,,,,,,,,,,,,,,,,,,,,,,,,,,,,,,,,,,,,,,,,,,,,,,,,,,,,,,,,,,,,,,,,,,,,,,,,,,,,,,,,,,,,,,,,,,,,,,,,,,,,,,,,,,,,,,,,,,,,,,,,,,,,,,,,,,,,,,,,,,,,,,,,,,,,,,,,,,,,,,,,,,,,,,,,,,,,,,,,,,,,,,,,,,,,,,,,,,,,,,,,,,,,,,,,,,,,,,,,,,,,,,,,,,,,,,,,,,,,,,,,,,,,,,,,,,,,,,,,,,,,,,,,,,,,,,,,,,,,,,,,,,,,,,,,,,,,,,,,,,,,,,,,,,,,,,,,,,,,,,,,,,,,,,,,,,,,,,,,,,,,,,,,,,,,,,,,,,,,,,,,,,,,,,,,,,,,,,,,,,,,,,,,,,,,,,,,,,,,,,,,,,,,,,,,,,,,,,,,,,,,,,,,,,,,,,,,,,,,,,,,,,,,,,,,,,,,,,,,,,,,,,,,,,,,,,,,,,,,,,,,,,,,,,,,,,,,,,,,,,,,,,,,,,,,,,,,,,,,,,,,,,,,,,,,,,,,,,,,,,,,,,,,,,,,,,,,,,,,,,,,,,,,,,,,,,,,,,,,,,,,,,,,,,,,,,,,,,,,,,,,,,,,,,,,,,,,,,,,,,,,,,,,,,,,,,,,,,,,,,,,,,,,,,,,,,,,,,,,,,,,,,,,,,,,,,,,,,,,,,,,,,,,,,,,,,,,,,,,,,,,,,,,,,,,,,,,,,,,,,,,,,,,,,,,,,,,,,,,,,,,,,,,,,,,,,,,,,,,,,,,,,,,,,,,,,,,,,,,,,,,,,,,,,,,,,,,,,,,,,,,,,,,,,,,,,,,,,,,,,,,,,,,,,,,,,,,,,,,,,,,,,,,,,,,,,,,,,,,,,,,,,,,,,,,,,,,,,,,,,,,,,,,,,,,,,,,,,,,,,,,,,,,,,,,,,,,,,,,,,,,,,,,,,,,,,,,,,,,,,,,,,,,,,,,,,,,,,,,,,,,,,,,,,,,,,,,,,,,,,,,,,,,,,,,,,,,,,,,,,,,,,,,,,,,,,,,,,,,,,,,,,,,,,,,,,,,,,,,,,,,,,,,,,,,,,,,,,,,,,,,,,,,,,,,,,,,,,,,,,,,,,,,,,,,,,,,,,,,,,,,,,,,,,,,,,,,,,,,,,,,,,,,,,,,,,,,,,,,,,,,,,,,,,,,,,,,,,,,,,,,,,,,,,,,,,,,,,,,,,,,,,,,,,,,,,,,,,,,,,,,,,,,,,,,,,,,,,,,,,,,,,,,,,,,,,,,,,,,,,,,,,,,,,,,,,,,,,,,,,,,,,,,,,,,,,,,,,,,,,,,,,,,,,,,,,,,,,,,,,,,,,,,,,,,,,,,,,,,,,,,,,,,,,,,,,,,,,,,,,,,,,,,,,,,,,,,,,,,,,,,,,,,,,,,,,,,,,,,,,,,,,,,,,,,,,,,,,,,,,,,,,,,,,,,,,,,,,,,,,,,,,,,,,,,,,,,,,,,,,,,,,,,,,,,,,,,,,,,,,,,,,,,,,,,,,,,,,,,,,,,,,,,,,,,,,,,,,,,,,,,,,,,,,,,,,,,,,,,,,,,,,,,,,,,,,,,,,,,,,,,,,,,,,,,,,,,,,,,,,,,,,,,,,,,,,,,,,,,,,,,,,,,,,,,,,,,,,,,,,,,,,,,,,,,,,,,,,,,,,,,,,,,,,,,,,,,,,,,,,,,,,,,,,,,,,,,,,,,,,,,,,,,,,,,,,,,,,,,,,,,,,,,,,,,,,,,,,,,,,,,,,,,,,,,,,,,,,,,,,,,,,,,,,,,,,,,,,,,,,,,,,,,,,,,,,,,,,,,,,,,,,,,,,,,,,,,,,,,,,,,,,,,,,,,,,,,,,,,,,,,,,,,,,,,,,,,,,,,,,,,,,,,,,,,,,,,,,,,,,,,,,,,,,,,,,,,,,,,,,,,,,,,,,,,,,,,,,,,,,,,,,,,,,,,,,,,,,,,,,,,,,,,,,,,,,,,,,,,,,,,,,,,,,,,,,,,,,,,,,,,,,,,,,,,,,,,,,,,,,,,,,,,,,,,,,,,,,,,,,,,,,,,,,,,,,,,,,,,,,,,,,,,,,,,,,,,,,,,,,,,,,,,,,,,,,,,,,,,,,,,,,,,,,,,,,,,,,,,,,,,,,,,,,,,,,,,,,,,,,,,,,,,,,,,,,,,,,,,,,,,,,,,,,,,,,,,,,,,,,,,,,,,,,,,,,,,,,,,,,,,,,,,,,,,,,,,,,,,,,,,,,,,,,,,,,,,,,,,,,,,,,,,,,,,,,,,,,,,,,,,,,,,,,,,,,,,,,,,,,,,,,,,,,,,,,,,,,,,,,,,,,,,,,,,,,,,,,,,,,,,,,,,,,,,,,,,,,,,,,,,,,,,,,,,,,,,,,,,,,,,,,,,,,,,,,,,,,,,,,,,,,,,,,,,,,,,,,,,,,,,,,,,,,,,,,,,,,,,,,,,,,,,,,,,,,,,,,,,,,,,,,,,,,,,,,,,,,,,,,,,,,,,,,,,,,,,,,,,,,,,,,,,,,,,,,,,,,,,,,,,,,,,,,,,,,,,,,,,,,,,,,,,,,,,,,,,,,,,,,,,,,,,,,,,,,,,,,,,,,,,,,,,,,,,,,,,,,,,,,,,,,,,,,,,,,,,,,,,,,,,,,,,,,,,,,,,,,,,,,,,,,,,,,,,,,,,,,,,,,,,,,,,,,,,,,,,,,,,,,,,,,,,,,,,,,,,,,,,,,,,,,,,,,,,,,,,,,,,,,,,,,,,,,,,,,,,,,,,,,,,,,,,,,,,,,,,,,,,,,,,,,,,,,,,,,,,,,,,,,,,,,,,,,,,,,,,,,,,,,,,,,,,,,,,,,,,,,,,,,,,,,,,,,,,,,,,,,,,,,,,,,,,,,,,,,,,,,,,,,,,,,,,,,,,,,,,,,,,,,,,,,,,,,,,,,,,,,,,,,,,,,,,,,,,,,,,,,,,,,,,,,,,,,,,,,,,,,,,,,,,,,,,,,,,,,,,,,,,,,,,,,,,,,,,,,,,,,,,,,,,,,,,,,,,,,,,,,,,,,,,,,,,,,,,,,,,,,,,,,,,,,,,,,,,,,,,,,,,,,,,,,,,,,,,,,,,,,,,,,,,,,,,,,,,,,,,,,,,,,,,,,,,,,,,,,,,,,,,,,,,,,,,,,,,,,,,,,,,,,,,,,,,,,,,,,,,,,,,,,,,,,,,,,,,,,,,,,,,,,,,,,,,,,,,,,,,,,,,,,,,,,,,,,,,,,,,,,,,,,,,,,,,,,,,,,,,,,,,,,,,,,,,,,,,,,,,,,,,,,,,,,,,,,,,,,,,,,,,,,,,,,,,,,,,,,,,,,,,,,,,,,,,,,,,,,,,,,,,,,,,,,,,,,,,,,,,,,,,,,,,,,,,,,,,,,,,,,,,,,,,,,,,,,,,,,,,,,,,,,,,,,,,,,,,,,,,,,,,,,,,,,,,,,,,,,,,,,,,,,,,,,,,,,,,,,,,,,,,,,,,,,,,,,,,,,,,,,,,,,,,,,,,,,,,,,,,,,,,,,,,,,,,,,,,,,,,,,,,,,,,,,,,,,,,,,,,,,,,,,,,,,,,,,,,,,,,,,,,,,,,,,,,,,,,,,,,,,,,,,,,,,,,,,,,,,,,,,,,,,,,,,,,,,,,,,,,,,,,,,,,,,,,,,,,,,,,,,,,,,,,,,,,,,,,,,,,,,,,,,,,,,,,,,,,,,,,,,,,,,,,,,,,,,,,,,,,,,,,,,,,,,,,,,,,,,,,,,,,,,,,,,,,,,,,,,,,,,,,,,,,,,,,,,,,,,,,,,,,,,,,,,,,,,,,,,,,,,,,,,,,,,,,,,,,,,,,,,,,,,,,,,,,,,,,,,,,,,,,,,,,,,,,,,,,,,,,,,,,,,,,,,,,,,,,,,,,,,,,,,,,,,,,,,,,,,,,,,,,,,,,,,,,,,,,,,,,,,,,,,,,,,,,,,,,,,,,,,,,,,,,,,,,,,,,,,,,,,,,,,,,,,,,,,,,,,,,,,,,,,,,,,,,,,,,,,,,,,,,,,,,,,,,,,,,,,,,,,,,,,,,,,,,,,,,,,,,,,,,,,,,,,,,,,,,,,,,,,,,,,,,,,,,,,,,,,,,,,,,,,,,,,,,,,,,,,,,,,,,,,,,,,,,,,,,,,,,,,,,,,,,,,,,,,,,,,,,,,,,,,,,,,,,,,,,,,,,,,,,,,,,,,,,,,,,,,,,,,,,,,,,,,,,,,,,,,,,,,,,,,,,,,,,,,,,,,,,,,,,,,,,,,,,,,,,,,,,,,,,,,,,,,,,,,,,,,,,,,,,,,,,,,,,,,,,,,,,,,,,,,,,,,,,,,,,,,,,,,,,,,,,,,,,,,,,,,,,,,,,,,,,,,,,,,,,,,,,,,,,,,,,,,,,,,,,,,,,,,,,,,,,,,,,,,,,,,,,,,,,,,,,,,,,,,,,,,,,,,,,,,,,,,,,,,,,,,,,,,,,,,,,,,,,,,,,,,,,,,,,,,,,,,,,,,,,,,,,,,,,,,,,,,,,,,,,,,,,,,,,,,,,,,,,,,,,,,,,,,,,,,,,,,,,,,,,,,,,,,,,,,,,,,,,,,,,,,,,,,,,,,,,,,,,,,,,,,,,,,,,,,,,,,,,,,,,,,,,,,,,,,,,,,,,,,,,,,,,,,,,,,,,,,,,,,,,,,,,,,,,,,,,,,,,,,,,,,,,,,,,,,,,,,,,,,,,,,,,,,,,,,,,,,,,,,,,,,,,,,,,,,,,,,,,,,,,,,,,,,,,,,,,,,,,,,,,,,,,,,,,,,,,,,,,,,,,,,,,,,,,,,,,,,,,,,,,,,,,,,,,,,,,,,,,,,,,,,,,,,,,,,,,,,,,,,,,,,,,,,,,,,,,,,,,,,,,,,,,,,,,,,,,,,,,,,,,,,,,,,,,,,,,,,,,,,,,,,,,,,,,,,,,,,,,,,,,,,,,,,,,,,,,,,,,,,,,,,,,,,,,,,,,,,,,,,,,,,,,,,,,,,,,,,,,,,,,,,,,,,,,,,,,,,,,,,,,,,,,,,,,,,,,,,,,,,,,,,,,,,,,,,,,,,,,,,,,,,,,,,,,,,,,,,,,,,,,,,,,,,,,,,,,,,,,,,,,,,,,,,,,,,,,,,,,,,,,,,,,,,,,,,,,,,,,,,,,,,,,,,,,,,,,,,,,,,,,,,,,,,,,,,,,,,,,,,,,,,,,,,,,,,,,,,,,,,,,,,,,,,,,,,,,,,,,,,,,,,,,,,,,,,,,,,,,,,,,,,,,,,,,,,,,,,,,,,,,,,,,,,,,,,,,,,,,,,,,,,,,,,,,,,,,,,,,,,,,,,,,,,,,,,,,,,,,,,,,,,,,,,,,,,,,,,,,,,,,,,,,,,,,,,,,,,,,,,,,,,,,,,,,,,,,,,,,,,,,,,,,,,,,,,,,,,,,,,,,,,,,,,,,,,,,,,,,,,,,,,,,,,,,,,,,,,,,,,,,,,,,,,,,,,,,,,,,,,,,,,,,,,,,,,,,,,,,,,,,,,,,,,,,,,,,,,,,,,,,,,,,,,,,,,,,,,,,,,,,,,,,,,,,,,,,,,,,,,,,,,,,,,,,,,,,,,,,,,,,,,,,,,,,,,,,,,,,,,,,,,,,,,,,,,,,,,,,,,,,,,,,,,,,,,,,,,,,,,,,,,,,,,,,,,,,,,,,,,,,,,,,,,,,,,,,,,,,,,,,,,,,,,,,,,,,,,,,,,,,,,,,,,,,,,,,,,,,,,,,,,,,,,,,,,,,,,,,,,,,,,,,,,,,,,,,,,,,,,,,,,,,,,,,,,,,,,,,,,,,,,,,,,,,,,,,,,,,,,,,,,,,,,,,,,,,,,,,,,,,,,,,,,,,,,,,,,,,,,,,,,,,,,,,,,,,,,,,,,,,,,,,,,,,,,,,,,,,,,,,,,,,,,,,,,,,,,,,,,,,,,,,,,,,,,,,,,,,,,,,,,,,,,,,,,,,,,,,,,,,,,,,,,,,,,,,,,,,,,,,,,,,,,,,,,,,,,,,,,,,,,,,,,,,,,,,,,,,,,,,,,,,,,,,,,,,,,,,,,,,,,,,,,,,,,,,,,,,,,,,,,,,,,,,,,,,,,,,,,,,,,,,,,,,,,,,,,,,,,,,,,,,,,,,,,,,,,,,,,,,,,,,,,,,,,,,,,,,,,,,,,,,,,,,,,,,,,,,,,,,,,,,,,,,,,,,,,,,,,,,,,,,,,,,,,,,,,,,,,,,,,,,,,,,,,,,,,,,,,,,,,,,,,,,,,,,,,,,,,,,,,,,,,,,,,,,,,,,,,,,,,,,,,,,,,,,,,,,,,,,,,,,,,,,,,,,,,,,,,,,,,,,,,,,,,,,,,,,,,,,,,,,,,,,,,,,,,,,,,,,,,,,,,,,,,,,,,,,,,,,,,,,,,,,,,,,,,,,,,,,,,,,,,,,,,,,,,,,,,,,,,,,,,,,,,,,,,,,,,,,,,,,,,,,,,,,,,,,,,,,,,,,,,,,,,,,,,,,,,,,,,,,,,,,,,,,,,,,,,,,,,,,,,,,,,,,,,,,,,,,,,,,,,,,,,,,,,,,,,,,,,,,,,,,,,,,,,,,,,,,,,,,,,,,,,,,,,,,,,,,,,,,,,,,,,,,,,,,,,,,,,,,,,,,,,,,,,,,,,,,,,,,,,,,,,,,,,,,,,,,,,,,,,,,,,,,,,,,,,,,,,,,,,,,,,,,,,,,,,,,,,,,,,,,,,,,,,,,,,,,,,,,,,,,,,,,,,,,,,,,,,,,,,,,,,,,,,,,,,,,,,,,,,,,,,,,,,,,,,,,,,,,,,,,,,,,,,,,,,,,,,,,,,,,,,,,,,,,,,,,,,,,,,,,,,,,,,,,,,,,,,,,,,,,,,,,,,,,,,,,,,,,,,,,,,,,,,,,,,,,,,,,,,,,,,,,,,,,,,,,,,,,,,,,,,,,,,,,,,,,,,,,,,,,,,,,,,,,,,,,,,,,,,,,,,,,,,,,,,,,,,,,,,,,,,,,,,,,,,,,,,,,,,,,,,,,,,,,,,,,,,,,,,,,,,,,,,,,,,,,,,,,,,,,,,,,,,,,,,,,,,,,,,,,,,,,,,,,,,,,,,,,,,,,,,,,,,,,,,,,,,,,,,,,,,,,,,,,,,,,,,,,,,,,,,,,,,,,,,,,,,,,,,,,,,,,,,,,,,,,,,,,,,,,,,,,,,,,,,,,,,,,,,,,,,,,,,,,,,,,,,,,,,,,,,,,,,,,,,,,,,,,,,,,,,,,,,,,,,,,,,,,,,,,,,,,,,,,,,,,,,,,,,,,,,,,,,,,,,,,,,,,,,,,,,,,,,,,,,,,,,,,,,,,,,,,,,,,,,,,,,,,,,,,,,,,,,,,,,,,,,,,,,,,,,,,,,,,,,,,,,,,,,,,,,,,,,,,,,,,,,,,,,,,,,,,,,,,,,,,,,,,,,,,,,,,,,,,,,,,,,,,,,,,,,,,,,,,,,,,,,,,,,,,,,,,,,,,,,,,,,,,,,,,,,,,,,,,,,,,,,,,,,,,,,,,,,,,,,,,,,,,,,,,,,,,,,,,,,,,,,,,,,,,,,,,,,,,,,,,,,,,,,,,,,,,,,,,,,,,,,,,,,,,,,,,,,,,,,,,,,,,,,,,,,,,,,,,,,,,,,,,,,,,,,,,,,,,,,,,,,,,,,,,,,,,,,,,,,,,,,,,,,,,,,,,,,,,,,,,,,,,,,,,,,,,,,,,,,,,,,,,,,,,,,,,,,,,,,,,,,,,,,,,,,,,,,,,,,,,,#,,,,,,hmmsearch,,,
