# Supplementary material for: The genome and phenome of the green alga Chloroidium sp. UTEX 3007 reveal adaptive traits for desert acclimatization
Source: eLife. 2017 Jun 17;6:e25783. doi: 10.7554/eLife.25783 (PMC5509433; doi:10.7554/eLife.25783)
Supplement: Figure 6—source data 1. — DOI: http://dx.doi.org/10.7554/eLife.25783.020 [file elife-25783-fig6-data1.zip › algae_pfams/Coccomyxa_C169.txt]

Coccomyxa_sp_C169:PF10417,PF10417,PF00389,PF00389,PF00389,PF00389,PF00389,PF00389,PF00389,PF02826,PF02826,PF02826,PF02826,PF02826,PF02826,PF02826,PF02826,PF02826,PF02826,PF02826,PF02826,PF02826,PF02826,PF00198,PF00198,PF00198,PF00198,PF00198,PF16078,PF01257,PF01257,PF03171,PF03171,PF03171,PF03171,PF03171,PF13532,PF13640,PF13640,PF13640,PF13640,PF13640,PF13640,PF13640,PF13640,PF13640,PF13661,PF13759,PF13563,PF13563,PF13563,PF01073,PF01073,PF01073,PF01073,PF01073,PF01073,PF01073,PF01073,PF01073,PF01073,PF01073,PF00725,PF00725,PF00725,PF02737,PF02737,PF04419,PF04419,PF04419,PF03061,PF03061,PF03061,PF13279,PF13622,PF01367,PF02739,PF05761,PF05761,PF05761,PF00393,PF00004,PF00004,PF00004,PF00004,PF00004,PF00004,PF00004,PF00004,PF00004,PF00004,PF00004,PF00004,PF00004,PF00004,PF00004,PF00004,PF00004,PF00004,PF00004,PF00004,PF00004,PF00004,PF00004,PF00004,PF00004,PF00004,PF00004,PF00004,PF00004,PF00004,PF00004,PF00004,PF00004,PF00004,PF00004,PF00004,PF00004,PF00004,PF00004,PF00004,PF00004,PF00004,PF00004,PF00004,PF00004,PF00004,PF13086,PF13086,PF13086,PF13086,PF13086,PF13086,PF13086,PF13086,PF13086,PF13086,PF13086,PF13087,PF13087,PF13087,PF13087,PF13087,PF13087,PF13087,PF13087,PF13087,PF13087,PF13173,PF13173,PF13173,PF13173,PF13173,PF13175,PF13175,PF13175,PF13175,PF13175,PF13175,PF13191,PF13191,PF13191,PF13191,PF13191,PF13191,PF13191,PF13191,PF13191,PF13191,PF13191,PF13191,PF13191,PF13191,PF13191,PF13191,PF13191,PF13191,PF13191,PF13191,PF13191,PF13191,PF13191,PF13191,PF13191,PF13191,PF13191,PF13191,PF13191,PF13191,PF13191,PF13191,PF13191,PF13207,PF13207,PF13207,PF13207,PF13207,PF13207,PF13207,PF13207,PF13207,PF13207,PF13207,PF13207,PF13238,PF13238,PF13238,PF13238,PF13238,PF13238,PF13238,PF13238,PF13238,PF13238,PF13245,PF13245,PF13245,PF13245,PF13245,PF13245,PF13245,PF13245,PF13245,PF13245,PF13245,PF13245,PF13245,PF13245,PF13245,PF13245,PF13245,PF13245,PF13245,PF13245,PF13245,PF13245,PF07724,PF07724,PF07724,PF07724,PF07724,PF13304,PF13304,PF13304,PF13304,PF13304,PF13304,PF13304,PF13304,PF13304,PF13304,PF13304,PF13304,PF13304,PF13304,PF13304,PF13401,PF13401,PF13401,PF13401,PF13401,PF13401,PF13401,PF13401,PF13401,PF13401,PF13401,PF13401,PF13401,PF13401,PF13401,PF13401,PF13476,PF13476,PF13476,PF13476,PF13476,PF13476,PF13476,PF13476,PF13476,PF13476,PF13476,PF13481,PF13481,PF13481,PF13481,PF13481,PF13481,PF13481,PF13481,PF13481,PF13481,PF13481,PF13481,PF13481,PF13500,PF13500,PF13500,PF13500,PF13514,PF13521,PF13521,PF13521,PF13521,PF13521,PF13521,PF13521,PF13521,PF13521,PF13555,PF13555,PF13555,PF13555,PF13555,PF13555,PF13555,PF13555,PF13555,PF13555,PF13555,PF13555,PF13555,PF13555,PF07726,PF13604,PF13604,PF13604,PF13604,PF13604,PF13604,PF13604,PF13604,PF13604,PF13604,PF13614,PF13614,PF13671,PF13671,PF13671,PF13671,PF13671,PF13671,PF13671,PF13671,PF13671,PF13671,PF13872,PF13872,PF13872,PF13872,PF13872,PF13872,PF13872,PF13872,PF13872,PF13872,PF13872,PF07728,PF07728,PF07728,PF07728,PF07728,PF07728,PF07728,PF07728,PF07728,PF07728,PF07728,PF07728,PF07728,PF07728,PF12774,PF12774,PF12774,PF12775,PF12775,PF12775,PF12780,PF12780,PF12781,PF13339,PF13339,PF00696,PF00696,PF00696,PF00696,PF00696,PF00696,PF00696,PF00696,PF00696,PF00696,PF00696,PF00696,PF00324,PF00324,PF00324,PF00324,PF13520,PF13520,PF13520,PF13520,PF13520,PF13520,PF13520,PF13520,PF01490,PF01490,PF01490,PF01490,PF01490,PF01490,PF01490,PF01490,PF01490,PF01490,PF01490,PF01490,PF01490,PF01490,PF01490,PF01490,PF12430,PF03109,PF03109,PF03109,PF03109,PF03109,PF03109,PF03109,PF03109,PF03109,PF03109,PF03109,PF01061,PF01061,PF01061,PF01061,PF01061,PF01061,PF01061,PF01061,PF01061,PF01061,PF01061,PF01061,PF01061,PF01061,PF01061,PF01061,PF01061,PF12698,PF12698,PF09818,PF09818,PF09818,PF00664,PF00664,PF06472,PF06472,PF06472,PF06472,PF06472,PF00005,PF00005,PF00005,PF00005,PF00005,PF00005,PF00005,PF00005,PF00005,PF00005,PF00005,PF00005,PF00005,PF00005,PF00005,PF00005,PF00005,PF00005,PF00005,PF00005,PF00005,PF00005,PF00005,PF00005,PF00005,PF00005,PF00005,PF00005,PF00005,PF00005,PF00005,PF00005,PF00005,PF00005,PF00005,PF00005,PF00005,PF00005,PF00005,PF00005,PF00005,PF00005,PF14510,PF14510,PF14510,PF16326,PF16326,PF12848,PF00561,PF00561,PF00561,PF00561,PF00561,PF00561,PF00561,PF00561,PF00561,PF00561,PF00561,PF00561,PF00561,PF00561,PF00561,PF00561,PF00561,PF00561,PF00561,PF00561,PF00561,PF00561,PF02230,PF07859,PF07859,PF07859,PF08386,PF08386,PF08386,PF12697,PF12697,PF12697,PF12697,PF12697,PF12697,PF12697,PF12697,PF12697,PF12697,PF12697,PF12697,PF12697,PF12697,PF12697,PF12697,PF12697,PF12697,PF12697,PF12697,PF12697,PF12697,PF12697,PF15420,PF02517,PF02517,PF02517,PF02517,PF03992,PF03992,PF16177,PF16177,PF16177,PF00887,PF00887,PF00887,PF00887,PF03255,PF08326,PF00871,PF00871,PF00871,PF00583,PF00583,PF00583,PF00583,PF00583,PF00583,PF00583,PF00583,PF00583,PF00583,PF00583,PF00583,PF13673,PF13673,PF13673,PF13673,PF13673,PF13673,PF13673,PF13673,PF05301,PF13302,PF13302,PF13420,PF13508,PF13508,PF13508,PF13508,PF13508,PF13508,PF13527,PF13527,PF14542,PF03767,PF12689,PF00330,PF00330,PF00330,PF00694,PF00694,PF01648,PF08541,PF01842,PF01842,PF01842,PF01842,PF01842,PF00022,PF00022,PF00022,PF00022,PF00022,PF00022,PF00022,PF00022,PF00022,PF00022,PF00022,PF00022,PF00022,PF00022,PF00022,PF00022,PF00022,PF00022,PF00022,PF00022,PF00022,PF13291,PF13710,PF13710,PF13710,PF13710,PF13710,PF13710,PF13740,PF13740,PF13740,PF13740,PF13740,PF13740,PF01643,PF01643,PF00441,PF00441,PF08028,PF02770,PF02770,PF02770,PF02770,PF02771,PF02771,PF14749,PF00698,PF00698,PF00698,PF00698,PF00698,PF00698,PF00698,PF00698,PF01757,PF01757,PF01757,PF09793,PF10199,PF01602,PF01602,PF01602,PF01602,PF01602,PF01602,PF01602,PF01602,PF01602,PF01602,PF01602,PF01602,PF00928,PF00928,PF04528,PF01295,PF00709,PF08240,PF08240,PF08240,PF08240,PF08240,PF08240,PF16884,PF16884,PF16884,PF00106,PF00106,PF00106,PF00106,PF00106,PF00106,PF00106,PF00106,PF00106,PF00106,PF00106,PF00106,PF00106,PF00106,PF00106,PF00106,PF00106,PF00106,PF00106,PF00106,PF00106,PF00106,PF00106,PF00106,PF00106,PF00106,PF00106,PF00106,PF00106,PF00106,PF00106,PF00106,PF00106,PF00106,PF00106,PF00106,PF00106,PF00106,PF00106,PF00106,PF00106,PF00106,PF00106,PF00106,PF00106,PF00106,PF00106,PF00106,PF00106,PF00106,PF00106,PF00106,PF00106,PF00106,PF00106,PF00106,PF00106,PF00106,PF00106,PF00106,PF00106,PF00106,PF00106,PF00106,PF00106,PF00106,PF00106,PF00106,PF00106,PF00106,PF00106,PF00106,PF00106,PF00106,PF00106,PF00106,PF00106,PF00106,PF00106,PF00106,PF00106,PF00106,PF00106,PF00106,PF00106,PF00106,PF00106,PF00106,PF00106,PF00106,PF00106,PF00106,PF00106,PF00106,PF00106,PF00106,PF00106,PF00106,PF00106,PF00106,PF00106,PF00106,PF00106,PF00106,PF00106,PF00106,PF00106,PF13561,PF13561,PF13561,PF13561,PF13561,PF13561,PF13561,PF13561,PF13561,PF13561,PF13561,PF13561,PF13561,PF13561,PF13561,PF13561,PF13561,PF13561,PF13561,PF13561,PF13561,PF13561,PF13561,PF13561,PF13561,PF13561,PF13561,PF13561,PF13561,PF13561,PF13561,PF13561,PF13561,PF13561,PF13561,PF13561,PF13561,PF13561,PF13561,PF13561,PF13561,PF13561,PF13561,PF13561,PF13561,PF13561,PF13561,PF13561,PF13561,PF13561,PF13561,PF13561,PF13561,PF13561,PF13561,PF13561,PF13561,PF13561,PF13561,PF13561,PF13561,PF13561,PF13561,PF13561,PF13561,PF13561,PF13561,PF13561,PF13561,PF13561,PF13561,PF13561,PF13561,PF13561,PF13561,PF13561,PF13561,PF13561,PF13561,PF13561,PF13561,PF13561,PF13561,PF13561,PF13561,PF13561,PF13561,PF13561,PF13561,PF13561,PF13561,PF13561,PF13561,PF13561,PF13561,PF13561,PF13561,PF13561,PF13561,PF13561,PF13561,PF13561,PF00107,PF00107,PF00107,PF00107,PF00107,PF00107,PF00107,PF00107,PF00107,PF00107,PF00107,PF00107,PF00107,PF00107,PF13602,PF13602,PF13602,PF13602,PF11559,PF11559,PF11559,PF11559,PF00406,PF00406,PF00406,PF00406,PF00406,PF00406,PF00406,PF00406,PF00406,PF00406,PF05191,PF05221,PF00670,PF00670,PF08132,PF03969,PF03969,PF03969,PF03969,PF11786,PF11786,PF05641,PF05641,PF05641,PF09229,PF09229,PF09229,PF00578,PF00578,PF00578,PF00578,PF00578,PF00578,PF00578,PF00578,PF00578,PF00578,PF00578,PF00578,PF13911,PF13911,PF13911,PF13911,PF02626,PF08327,PF08327,PF01808,PF01808,PF01808,PF01808,PF14186,PF14186,PF14186,PF00731,PF00731,PF00586,PF02769,PF02769,PF10469,PF01262,PF01262,PF01262,PF00842,PF01168,PF01168,PF01918,PF08027,PF08027,PF00171,PF00171,PF00171,PF00171,PF00171,PF00171,PF00171,PF00171,PF00171,PF00171,PF00171,PF00171,PF00171,PF00171,PF01263,PF01263,PF01263,PF01263,PF00248,PF00248,PF00248,PF00248,PF00248,PF00248,PF00248,PF00248,PF00248,PF00248,PF00248,PF00248,PF00248,PF00248,PF00248,PF00248,PF01315,PF01315,PF02738,PF02738,PF02738,PF02738,PF02738,PF08660,PF08660,PF05208,PF03155,PF03155,PF03155,PF13949,PF13949,PF13949,PF11744,PF11744,PF06401,PF00128,PF00128,PF00128,PF00128,PF00128,PF02806,PF07821,PF07821,PF07821,PF06964,PF06964,PF10369,PF02948,PF02948,PF02948,PF02948,PF02948,PF02948,PF02948,PF02948,PF02948,PF02948,PF02948,PF02948,PF02948,PF02948,PF02948,PF02948,PF02948,PF02948,PF02948,PF02948,PF02948,PF02948,PF02948,PF02948,PF02948,PF02948,PF02948,PF01425,PF01425,PF01425,PF01425,PF01425,PF01425,PF01425,PF01425,PF01425,PF01425,PF01425,PF02274,PF02274,PF02274,PF01979,PF01979,PF04909,PF04909,PF07969,PF07969,PF00155,PF00155,PF00155,PF00155,PF00155,PF00155,PF00155,PF00155,PF00155,PF00155,PF00155,PF00155,PF00155,PF00202,PF00202,PF00202,PF00202,PF00202,PF00202,PF00202,PF00202,PF01063,PF01063,PF00266,PF00266,PF00266,PF00266,PF00266,PF00266,PF00266,PF00266,PF00266,PF01593,PF01593,PF01593,PF01593,PF01593,PF01593,PF01593,PF01593,PF01593,PF01593,PF01593,PF01593,PF01593,PF01593,PF00909,PF00909,PF00909,PF00909,PF00909,PF00909,PF00501,PF00501,PF00501,PF00501,PF00501,PF00501,PF00501,PF00501,PF00501,PF00501,PF00501,PF00501,PF00501,PF00501,PF00501,PF00501,PF00501,PF00501,PF00501,PF00501,PF00501,PF00501,PF00501,PF00501,PF00501,PF00501,PF13193,PF13193,PF13193,PF13193,PF05195,PF05195,PF12859,PF03256,PF03256,PF08672,PF12895,PF12895,PF12895,PF12895,PF12895,PF12895,PF12895,PF12895,PF12895,PF12895,PF12895,PF12895,PF12895,PF12895,PF12895,PF12895,PF12895,PF12895,PF12895,PF12896,PF12896,PF12894,PF12894,PF12894,PF12894,PF12894,PF12894,PF12894,PF12894,PF12894,PF12894,PF12894,PF12894,PF12894,PF12894,PF12894,PF12894,PF12894,PF12894,PF12894,PF12894,PF12894,PF12894,PF12894,PF12894,PF12894,PF12894,PF12894,PF12894,PF12894,PF12894,PF12894,PF12894,PF12894,PF12894,PF12894,PF12894,PF12894,PF12894,PF12894,PF12894,PF12894,PF12894,PF12894,PF12894,PF12894,PF12894,PF12894,PF12894,PF12894,PF12894,PF12894,PF12894,PF12894,PF12894,PF12894,PF12894,PF12894,PF12894,PF12894,PF12894,PF12894,PF12894,PF12894,PF12862,PF04049,PF04049,PF00023,PF00023,PF00023,PF00023,PF00023,PF00023,PF00023,PF00023,PF00023,PF00023,PF00023,PF00023,PF00023,PF00023,PF00023,PF00023,PF00023,PF00023,PF00023,PF00023,PF00023,PF00023,PF00023,PF00023,PF00023,PF00023,PF00023,PF00023,PF00023,PF00023,PF00023,PF00023,PF00023,PF00023,PF00023,PF00023,PF00023,PF00023,PF00023,PF00023,PF00023,PF00023,PF00023,PF00023,PF00023,PF00023,PF00023,PF00023,PF00023,PF00023,PF00023,PF00023,PF00023,PF00023,PF00023,PF00023,PF00023,PF00023,PF00023,PF00023,PF00023,PF00023,PF00023,PF00023,PF00023,PF00023,PF00023,PF00023,PF00023,PF00023,PF00023,PF00023,PF00023,PF00023,PF00023,PF00023,PF00023,PF00023,PF00023,PF00023,PF00023,PF00023,PF12796,PF12796,PF12796,PF12796,PF12796,PF12796,PF12796,PF12796,PF12796,PF12796,PF12796,PF12796,PF12796,PF12796,PF12796,PF12796,PF12796,PF12796,PF12796,PF12796,PF12796,PF12796,PF12796,PF12796,PF12796,PF12796,PF12796,PF12796,PF12796,PF12796,PF12796,PF12796,PF12796,PF12796,PF12796,PF12796,PF12796,PF12796,PF12796,PF12796,PF12796,PF12796,PF12796,PF12796,PF12796,PF12796,PF12796,PF12796,PF12796,PF12796,PF12796,PF12796,PF12796,PF12796,PF12796,PF12796,PF12796,PF12796,PF12796,PF12796,PF12796,PF12796,PF12796,PF13606,PF13606,PF13606,PF13606,PF13606,PF13606,PF13606,PF13606,PF13606,PF13606,PF13606,PF13606,PF13606,PF13606,PF13606,PF13606,PF13606,PF13606,PF13606,PF13606,PF13606,PF13606,PF13606,PF13606,PF13606,PF13606,PF13606,PF13606,PF13606,PF13606,PF13606,PF13606,PF13606,PF13606,PF13606,PF13606,PF13606,PF13606,PF13606,PF13606,PF13606,PF13606,PF13606,PF13606,PF13606,PF13606,PF13606,PF13606,PF13606,PF13606,PF13606,PF13606,PF13606,PF13606,PF13606,PF13606,PF13606,PF13606,PF13606,PF13606,PF13606,PF13606,PF13606,PF13606,PF13606,PF13606,PF13606,PF13606,PF13606,PF13606,PF13606,PF13606,PF13606,PF13606,PF13606,PF13606,PF13606,PF13606,PF13606,PF13606,PF13606,PF13606,PF13606,PF13606,PF13606,PF13606,PF13637,PF13637,PF13637,PF13637,PF13637,PF13637,PF13637,PF13637,PF13637,PF13637,PF13637,PF13637,PF13637,PF13637,PF13637,PF13637,PF13637,PF13637,PF13637,PF13637,PF13637,PF13637,PF13637,PF13637,PF13637,PF13637,PF13637,PF13637,PF13637,PF13637,PF13637,PF13637,PF13637,PF13637,PF13637,PF13637,PF13637,PF13637,PF13637,PF13637,PF13637,PF13637,PF13637,PF13637,PF13637,PF13637,PF13637,PF13637,PF13637,PF13637,PF13637,PF13637,PF13637,PF13637,PF13637,PF13637,PF13637,PF13637,PF13637,PF13637,PF13637,PF13637,PF13637,PF13637,PF13637,PF13637,PF13637,PF13637,PF13637,PF13637,PF13637,PF13637,PF13637,PF13637,PF13637,PF13637,PF13637,PF13637,PF13637,PF13857,PF13857,PF13857,PF13857,PF13857,PF13857,PF13857,PF13857,PF13857,PF13857,PF13857,PF13857,PF13857,PF13857,PF13857,PF13857,PF13857,PF13857,PF13857,PF13857,PF13857,PF13857,PF13857,PF13857,PF13857,PF13857,PF13857,PF13857,PF13857,PF13857,PF13857,PF13857,PF13857,PF13857,PF13857,PF13857,PF13857,PF13857,PF13857,PF13857,PF13857,PF13857,PF13857,PF13857,PF13857,PF13857,PF13857,PF13857,PF13857,PF13857,PF13857,PF13857,PF13857,PF13857,PF13857,PF13857,PF13857,PF13857,PF13857,PF13857,PF13857,PF13857,PF13857,PF13857,PF13857,PF07651,PF04715,PF01786,PF01786,PF01786,PF00847,PF00847,PF00847,PF00847,PF00847,PF00847,PF00847,PF00847,PF00847,PF00847,PF00847,PF00847,PF00847,PF00847,PF00847,PF00847,PF00847,PF00847,PF00847,PF00847,PF02558,PF02558,PF08546,PF04110,PF04110,PF04110,PF04111,PF04111,PF04111,PF04111,PF04111,PF01636,PF01636,PF01636,PF01636,PF01636,PF01636,PF01636,PF01636,PF01636,PF01636,PF01636,PF01636,PF01636,PF01636,PF01442,PF01442,PF07464,PF07464,PF09769,PF09769,PF09769,PF01583,PF01583,PF01583,PF01261,PF16399,PF16399,PF01951,PF03079,PF07275,PF07275,PF00025,PF00025,PF00025,PF00025,PF00025,PF00025,PF00025,PF00025,PF00025,PF00025,PF00025,PF00025,PF00025,PF00025,PF01412,PF01412,PF01412,PF01960,PF01960,PF01960,PF01960,PF01960,PF01960,PF01960,PF01960,PF03308,PF03308,PF16488,PF16488,PF16488,PF16488,PF16487,PF16487,PF03485,PF01388,PF01388,PF01388,PF01388,PF01388,PF01388,PF00514,PF00514,PF00514,PF00514,PF00514,PF00514,PF00514,PF00514,PF00514,PF00514,PF00514,PF00514,PF00514,PF00514,PF00514,PF00514,PF00514,PF00514,PF00514,PF00514,PF00514,PF00514,PF00514,PF00514,PF00514,PF00514,PF00514,PF00514,PF00514,PF00514,PF00514,PF00514,PF00514,PF00514,PF00514,PF00514,PF00514,PF00514,PF00514,PF00514,PF00514,PF00514,PF00514,PF00514,PF00514,PF00514,PF00514,PF04826,PF04826,PF04959,PF02374,PF02374,PF02374,PF02374,PF04266,PF04729,PF04729,PF04729,PF15780,PF14698,PF14698,PF00733,PF00733,PF00733,PF00733,PF00026,PF00026,PF00026,PF00026,PF00026,PF00026,PF00026,PF00710,PF00710,PF01112,PF01112,PF01112,PF09668,PF13650,PF13650,PF13650,PF13650,PF13650,PF13650,PF13650,PF13650,PF08614,PF08614,PF08614,PF08614,PF08614,PF08614,PF08614,PF08614,PF08614,PF08614,PF11700,PF02991,PF09333,PF09333,PF08442,PF08442,PF08442,PF00231,PF00231,PF05176,PF00006,PF00006,PF00006,PF00006,PF00006,PF00006,PF02874,PF02874,PF02874,PF02874,PF02874,PF16886,PF16886,PF16886,PF00430,PF00430,PF00137,PF00137,PF01813,PF05680,PF01990,PF04911,PF06745,PF06745,PF01637,PF01637,PF03029,PF03029,PF03029,PF03029,PF03029,PF01171,PF01171,PF09830,PF03154,PF03154,PF09759,PF09759,PF09759,PF12547,PF03987,PF03708,PF02137,PF02137,PF00962,PF00962,PF00962,PF00962,PF09713,PF09713,PF09713,PF06522,PF02362,PF02362,PF03484,PF03484,PF08840,PF07707,PF04513,PF04513,PF01152,PF01152,PF01152,PF01152,PF01036,PF01036,PF01036,PF01103,PF01103,PF01103,PF01103,PF01426,PF01145,PF01145,PF01145,PF01145,PF05529,PF07001,PF07001,PF06968,PF08031,PF08031,PF08031,PF08031,PF05700,PF10436,PF10436,PF13862,PF13862,PF01869,PF14439,PF14439,PF02138,PF02138,PF01062,PF01062,PF01062,PF00144,PF00144,PF01212,PF01212,PF01212,PF13229,PF13229,PF13229,PF13229,PF13229,PF13229,PF13229,PF13229,PF13229,PF13229,PF13229,PF02929,PF10404,PF10405,PF16640,PF16640,PF16640,PF16640,PF16640,PF06859,PF00351,PF02785,PF02785,PF02785,PF02785,PF00289,PF00364,PF00364,PF00364,PF00364,PF00364,PF13533,PF00936,PF00936,PF00936,PF01722,PF01722,PF01722,PF08145,PF10512,PF10512,PF10512,PF03099,PF09825,PF09825,PF09825,PF09825,PF09825,PF09825,PF02485,PF02485,PF02485,PF02485,PF02485,PF02485,PF02485,PF02485,PF02485,PF02485,PF07576,PF09169,PF09103,PF00533,PF00533,PF00533,PF00533,PF16589,PF16589,PF16589,PF06113,PF06113,PF06113,PF04427,PF04427,PF04427,PF04427,PF04427,PF03097,PF03097,PF00439,PF00439,PF00439,PF00439,PF00439,PF00439,PF07524,PF07524,PF07524,PF07524,PF03909,PF03909,PF05432,PF05432,PF05432,PF16716,PF16716,PF16716,PF03092,PF03092,PF03704,PF00651,PF00651,PF00651,PF00651,PF00651,PF02214,PF09405,PF09405,PF09073,PF09073,PF09073,PF09073,PF09073,PF09073,PF09073,PF00170,PF00170,PF00170,PF00170,PF00170,PF00170,PF00170,PF00170,PF00170,PF00170,PF00170,PF00170,PF00170,PF00170,PF07716,PF07716,PF07716,PF07716,PF00130,PF07649,PF07649,PF07975,PF00168,PF00168,PF00168,PF00168,PF00168,PF00168,PF00168,PF00168,PF00168,PF00168,PF00168,PF14159,PF14159,PF04857,PF04857,PF04857,PF12253,PF07888,PF05042,PF05042,PF07887,PF07887,PF00262,PF00262,PF00262,PF08603,PF08603,PF01302,PF01302,PF01213,PF01213,PF01213,PF01039,PF01039,PF01039,PF01039,PF01039,PF01039,PF01039,PF01039,PF01039,PF13620,PF13620,PF13620,PF13620,PF00194,PF00194,PF01256,PF01256,PF01256,PF01256,PF07779,PF07779,PF08172,PF06241,PF00199,PF00199,PF00199,PF00199,PF00199,PF00199,PF00199,PF00199,PF06628,PF13246,PF00689,PF00689,PF00689,PF00690,PF00690,PF00690,PF01545,PF01545,PF01545,PF01545,PF01693,PF01693,PF14798,PF00808,PF00808,PF00808,PF00808,PF00808,PF00808,PF00808,PF00808,PF00808,PF00808,PF00808,PF00808,PF00808,PF00808,PF00808,PF00808,PF00808,PF00808,PF00808,PF00808,PF00808,PF01656,PF01656,PF01656,PF01656,PF01656,PF01903,PF01903,PF16760,PF16760,PF16760,PF16760,PF01607,PF00686,PF00686,PF00686,PF00686,PF00686,PF02922,PF02922,PF02922,PF02922,PF02922,PF02922,PF00571,PF00571,PF00571,PF00571,PF00571,PF00571,PF00571,PF00571,PF00571,PF00571,PF09490,PF16516,PF16516,PF16516,PF14915,PF14915,PF02754,PF06203,PF06203,PF04505,PF04505,PF01130,PF01130,PF09507,PF02724,PF02724,PF02724,PF02724,PF02724,PF02724,PF02933,PF02933,PF02933,PF02359,PF02359,PF09079,PF16050,PF02611,PF01066,PF01066,PF16366,PF00150,PF00150,PF00150,PF00150,PF00150,PF00150,PF00150,PF00150,PF00150,PF00150,PF03040,PF03040,PF10473,PF10473,PF10473,PF10473,PF10473,PF10473,PF10473,PF05837,PF15630,PF15630,PF15630,PF15630,PF15630,PF15630,PF15630,PF15630,PF15511,PF15511,PF15511,PF15511,PF15511,PF15511,PF15511,PF15511,PF15511,PF15511,PF15511,PF15511,PF15511,PF15007,PF14197,PF14197,PF17045,PF17045,PF17045,PF17045,PF17045,PF17045,PF05875,PF05875,PF04734,PF03859,PF03859,PF03879,PF03879,PF00307,PF04752,PF02431,PF16035,PF16035,PF16035,PF16036,PF16036,PF02797,PF02797,PF02797,PF06747,PF01739,PF01739,PF00187,PF02415,PF02415,PF02415,PF02415,PF02415,PF02415,PF02415,PF02415,PF02415,PF02415,PF02415,PF13541,PF13541,PF00504,PF00504,PF00504,PF00504,PF00504,PF00504,PF00504,PF00504,PF00504,PF00504,PF00504,PF00504,PF00504,PF00504,PF00504,PF00504,PF00504,PF00504,PF00504,PF00504,PF00504,PF00504,PF00504,PF00504,PF00504,PF00504,PF00504,PF00504,PF00504,PF00504,PF00504,PF00504,PF00504,PF00504,PF11098,PF11098,PF01633,PF01633,PF04515,PF04515,PF04515,PF12624,PF12624,PF12624,PF12624,PF00425,PF00425,PF00425,PF00425,PF07452,PF07452,PF07452,PF07452,PF07452,PF02417,PF00385,PF00385,PF00385,PF00385,PF00385,PF00385,PF00385,PF00385,PF00385,PF06294,PF08547,PF08547,PF08547,PF10197,PF10197,PF10197,PF10197,PF10197,PF00285,PF00285,PF00285,PF01111,PF12348,PF12348,PF12348,PF12348,PF12348,PF12348,PF00637,PF01217,PF01217,PF01217,PF01217,PF02487,PF16575,PF16575,PF10431,PF10431,PF10431,PF10431,PF10431,PF02617,PF02617,PF05602,PF05602,PF02861,PF02861,PF02861,PF02861,PF02861,PF02861,PF00574,PF00574,PF00574,PF00574,PF00574,PF00574,PF00574,PF00574,PF00574,PF00574,PF00574,PF00574,PF00574,PF00574,PF00574,PF00574,PF00574,PF00574,PF00574,PF00574,PF00574,PF10607,PF10607,PF02353,PF02353,PF02353,PF02353,PF08583,PF08583,PF08583,PF14617,PF14617,PF14617,PF14617,PF12717,PF12717,PF12717,PF12717,PF12717,PF12717,PF12717,PF12717,PF12717,PF12717,PF12717,PF12922,PF05786,PF05786,PF16858,PF06278,PF06278,PF00027,PF00027,PF00027,PF00027,PF00027,PF00027,PF00027,PF00027,PF00027,PF16415,PF00795,PF00795,PF00795,PF00795,PF00795,PF00795,PF00795,PF00795,PF00795,PF01121,PF01121,PF01121,PF01121,PF01121,PF14806,PF04733,PF04733,PF04733,PF04053,PF04053,PF04053,PF02629,PF13380,PF01144,PF01144,PF02515,PF02515,PF02515,PF02515,PF02515,PF02514,PF02514,PF02514,PF02514,PF02514,PF06209,PF02492,PF02492,PF02492,PF02492,PF02492,PF02492,PF02492,PF07683,PF07683,PF07683,PF01923,PF01923,PF01923,PF01923,PF01923,PF15296,PF00135,PF04187,PF04187,PF04187,PF00241,PF08318,PF06419,PF10191,PF10191,PF15862,PF15862,PF15862,PF01410,PF01391,PF01391,PF01391,PF01391,PF01391,PF01391,PF01391,PF01391,PF01391,PF01391,PF01391,PF01391,PF01391,PF01391,PF01391,PF01391,PF01391,PF01391,PF01391,PF01391,PF01391,PF01391,PF01391,PF01391,PF01391,PF01391,PF01391,PF01391,PF01391,PF01391,PF01391,PF01391,PF01391,PF01391,PF01391,PF01391,PF01391,PF01391,PF01391,PF01391,PF01484,PF01512,PF01512,PF01512,PF01512,PF05347,PF05347,PF05347,PF05347,PF05347,PF05347,PF13233,PF00668,PF00668,PF03602,PF07970,PF07970,PF07002,PF06957,PF01218,PF01218,PF01218,PF01218,PF05019,PF05019,PF05019,PF03232,PF03232,PF03311,PF14705,PF05051,PF02046,PF02672,PF02672,PF02672,PF02672,PF08144,PF08144,PF08144,PF00166,PF00166,PF00166,PF00166,PF00166,PF00166,PF00166,PF00166,PF00166,PF00118,PF00118,PF00118,PF00118,PF00118,PF00118,PF00118,PF00118,PF00118,PF00118,PF00118,PF00118,PF00118,PF00118,PF00118,PF00118,PF00118,PF00118,PF00118,PF00118,PF00118,PF00118,PF00118,PF00118,PF00118,PF00118,PF00118,PF00118,PF00118,PF02786,PF02786,PF00988,PF13299,PF13299,PF11718,PF03178,PF03178,PF07254,PF00650,PF00650,PF00650,PF00650,PF00650,PF00650,PF00650,PF00650,PF00650,PF00650,PF00650,PF00650,PF03765,PF02537,PF05981,PF05981,PF05981,PF16189,PF16189,PF16189,PF09030,PF09030,PF08767,PF08767,PF08627,PF08627,PF04969,PF04969,PF04969,PF04969,PF04969,PF04969,PF04969,PF00313,PF00313,PF10075,PF04442,PF04818,PF04818,PF04818,PF08216,PF01148,PF01148,PF01148,PF01148,PF01467,PF01467,PF01467,PF04808,PF07731,PF07731,PF07732,PF01082,PF02845,PF02845,PF02845,PF02845,PF02845,PF00888,PF00888,PF00888,PF00888,PF00888,PF03556,PF00190,PF00190,PF00190,PF00190,PF00190,PF00190,PF07883,PF07883,PF07883,PF07883,PF07883,PF07883,PF07883,PF05899,PF08007,PF12852,PF13621,PF13621,PF13621,PF13621,PF13621,PF13621,PF03091,PF03091,PF03932,PF01179,PF01179,PF01179,PF01179,PF01179,PF01179,PF02728,PF02728,PF08315,PF08312,PF04677,PF04677,PF04676,PF04676,PF04889,PF16860,PF02560,PF02560,PF02560,PF05328,PF04199,PF02984,PF02984,PF00134,PF00134,PF00134,PF00134,PF00134,PF00031,PF01053,PF01053,PF01053,PF01053,PF01053,PF01053,PF01053,PF01053,PF01053,PF00839,PF00839,PF00839,PF00839,PF00839,PF00839,PF00839,PF00839,PF00839,PF00839,PF00839,PF00839,PF00173,PF00173,PF00173,PF00173,PF00173,PF00173,PF00173,PF00173,PF00173,PF01928,PF01928,PF02224,PF00033,PF13442,PF13442,PF00283,PF00283,PF00284,PF00284,PF00032,PF00032,PF00032,PF00032,PF13631,PF01265,PF02322,PF07065,PF07065,PF03982,PF03982,PF03982,PF03982,PF03982,PF03982,PF00609,PF00609,PF00609,PF00781,PF00781,PF00781,PF00793,PF01474,PF01474,PF01474,PF01474,PF01474,PF01474,PF01474,PF01474,PF02733,PF05746,PF05746,PF01266,PF01266,PF01266,PF01266,PF01266,PF01266,PF01266,PF01266,PF01266,PF01266,PF01266,PF01266,PF01266,PF01266,PF01266,PF01266,PF01266,PF01266,PF01266,PF07213,PF07213,PF05173,PF01113,PF01113,PF01113,PF01678,PF01678,PF01682,PF08147,PF16213,PF16213,PF16213,PF16213,PF00383,PF00383,PF00383,PF00383,PF00383,PF00383,PF08211,PF08211,PF05026,PF05026,PF11969,PF10172,PF07592,PF02791,PF00270,PF00270,PF00270,PF00270,PF00270,PF00270,PF00270,PF00270,PF00270,PF00270,PF00270,PF00270,PF00270,PF00270,PF00270,PF00270,PF00270,PF00270,PF00270,PF00270,PF00270,PF00270,PF00270,PF00270,PF00270,PF00270,PF00270,PF00270,PF00270,PF00270,PF00270,PF00270,PF00270,PF00270,PF00270,PF00270,PF00270,PF06733,PF06733,PF06733,PF06733,PF06733,PF01041,PF01041,PF01041,PF01041,PF08766,PF08766,PF08766,PF08766,PF08766,PF08766,PF08766,PF08766,PF08766,PF00610,PF04511,PF09737,PF09737,PF09737,PF09737,PF09737,PF10539,PF04127,PF00926,PF00926,PF08385,PF08385,PF08385,PF08385,PF08385,PF08385,PF08385,PF08385,PF08385,PF08385,PF08385,PF08385,PF08393,PF08393,PF08393,PF08393,PF08393,PF08393,PF08393,PF08393,PF00701,PF00701,PF00701,PF02272,PF01180,PF01180,PF01180,PF01180,PF01180,PF01959,PF01487,PF01487,PF01487,PF01487,PF01487,PF01761,PF01761,PF03368,PF04922,PF16864,PF14226,PF14226,PF14226,PF14226,PF14226,PF14226,PF14226,PF01866,PF01866,PF01866,PF01866,PF01902,PF04977,PF04977,PF04977,PF04977,PF05103,PF01965,PF01965,PF01965,PF01965,PF01965,PF01965,PF01738,PF01738,PF01738,PF01738,PF01738,PF03474,PF03474,PF03474,PF08826,PF00226,PF00226,PF00226,PF00226,PF00226,PF00226,PF00226,PF00226,PF00226,PF00226,PF00226,PF00226,PF00226,PF00226,PF00226,PF00226,PF00226,PF00226,PF00226,PF00226,PF00226,PF00226,PF00226,PF00226,PF00226,PF00226,PF00226,PF00226,PF00226,PF00226,PF00226,PF00226,PF00226,PF00226,PF00226,PF00226,PF00226,PF14308,PF01556,PF01556,PF01556,PF01556,PF01556,PF00684,PF03265,PF03265,PF03265,PF08713,PF01035,PF01035,PF03989,PF00204,PF00204,PF00204,PF00986,PF01068,PF04675,PF00145,PF01119,PF01119,PF00875,PF00875,PF00875,PF00875,PF00476,PF00476,PF00476,PF12254,PF12254,PF01612,PF01612,PF01612,PF01612,PF01612,PF00136,PF00136,PF00136,PF00136,PF03104,PF10108,PF04042,PF10391,PF04931,PF02481,PF14966,PF03604,PF03604,PF00521,PF00521,PF00521,PF00521,PF14709,PF12047,PF08123,PF16924,PF03330,PF03330,PF03330,PF03330,PF03330,PF05186,PF06371,PF06371,PF07522,PF09750,PF09750,PF09750,PF01916,PF01323,PF01323,PF01323,PF01323,PF01323,PF01984,PF01984,PF01984,PF08148,PF08148,PF08148,PF00782,PF00782,PF00035,PF00035,PF00035,PF05160,PF06244,PF06267,PF01956,PF06417,PF06454,PF06454,PF06485,PF06485,PF06485,PF06485,PF06549,PF06565,PF06565,PF06565,PF06565,PF06565,PF06592,PF06658,PF06658,PF06658,PF06724,PF06749,PF06749,PF06799,PF06799,PF06803,PF06842,PF06856,PF06863,PF06863,PF06863,PF06884,PF06884,PF06884,PF06916,PF06916,PF06966,PF06966,PF06972,PF07059,PF07082,PF07082,PF07142,PF07160,PF07160,PF07312,PF07312,PF07368,PF07368,PF07386,PF07423,PF07423,PF07466,PF07466,PF07466,PF07466,PF07466,PF07466,PF07466,PF07466,PF07551,PF07551,PF02582,PF02582,PF07599,PF07599,PF07618,PF07643,PF07754,PF07847,PF07847,PF07798,PF07800,PF07800,PF07855,PF02594,PF07933,PF07950,PF08217,PF08213,PF08410,PF08410,PF08538,PF08555,PF08560,PF08560,PF08574,PF08576,PF08590,PF08592,PF02622,PF02622,PF08819,PF08848,PF08848,PF08856,PF08856,PF08952,PF08952,PF08952,PF08952,PF08952,PF08952,PF09183,PF09183,PF09269,PF09269,PF09324,PF09324,PF09347,PF09353,PF09353,PF09353,PF09353,PF09353,PF09353,PF09353,PF09366,PF09366,PF09366,PF09366,PF09418,PF09418,PF09418,PF09430,PF09438,PF02656,PF09745,PF09745,PF09745,PF09755,PF09755,PF09755,PF09747,PF09747,PF09837,PF01595,PF02681,PF02698,PF02698,PF09990,PF10063,PF10073,PF10080,PF10184,PF10184,PF10184,PF10184,PF10184,PF10184,PF10184,PF10184,PF10153,PF10153,PF10153,PF10171,PF10302,PF10302,PF10302,PF10302,PF10302,PF10302,PF10302,PF10302,PF10350,PF10474,PF10474,PF10474,PF10507,PF10446,PF10239,PF10239,PF10693,PF10693,PF10698,PF10823,PF03193,PF03193,PF03193,PF03193,PF03193,PF03193,PF03193,PF03193,PF03193,PF03193,PF03193,PF03193,PF03235,PF03235,PF11080,PF10840,PF10838,PF03314,PF03314,PF03314,PF10809,PF10813,PF10813,PF10961,PF10961,PF11387,PF10988,PF10988,PF10988,PF10988,PF10988,PF11443,PF11001,PF11016,PF11069,PF11069,PF11069,PF11069,PF11069,PF11069,PF11069,PF11069,PF03385,PF03385,PF01724,PF11152,PF11152,PF11152,PF11160,PF11187,PF11187,PF11460,PF11460,PF11239,PF11279,PF11293,PF11360,PF11326,PF11336,PF11378,PF11539,PF11539,PF11539,PF11660,PF11815,PF11833,PF11833,PF11853,PF11875,PF11878,PF11878,PF11878,PF11878,PF11891,PF11891,PF11891,PF11891,PF11891,PF11896,PF11896,PF11911,PF11911,PF11911,PF11913,PF11913,PF11913,PF11913,PF11923,PF11923,PF11923,PF11927,PF11934,PF11937,PF11938,PF11940,PF03984,PF11947,PF11947,PF11965,PF11965,PF12014,PF12022,PF12037,PF12037,PF12037,PF12046,PF12048,PF12054,PF12054,PF12054,PF12068,PF12068,PF12068,PF12157,PF12159,PF12159,PF12165,PF12165,PF12263,PF12263,PF12263,PF12300,PF12345,PF12392,PF12400,PF12400,PF12481,PF12530,PF04028,PF04028,PF12582,PF12585,PF12585,PF12676,PF04063,PF04063,PF04063,PF04064,PF12977,PF12977,PF12977,PF12977,PF12977,PF12977,PF04094,PF13043,PF13054,PF13054,PF04134,PF04134,PF13225,PF13225,PF13225,PF13225,PF13225,PF13301,PF13301,PF13600,PF13600,PF13600,PF13600,PF13664,PF13664,PF13687,PF13821,PF13826,PF13863,PF13863,PF13863,PF13863,PF13863,PF13863,PF13863,PF13863,PF13870,PF13870,PF13870,PF13959,PF13959,PF13959,PF14012,PF04241,PF04241,PF14026,PF14026,PF14234,PF14234,PF14234,PF14237,PF14237,PF14237,PF14311,PF14311,PF14311,PF14311,PF14311,PF14311,PF14311,PF14311,PF14311,PF14311,PF14311,PF14311,PF14311,PF14311,PF14311,PF14362,PF14377,PF14488,PF14687,PF14688,PF14688,PF14688,PF14737,PF14753,PF14934,PF14937,PF14937,PF14946,PF14990,PF15140,PF15140,PF15140,PF15140,PF15140,PF15140,PF15140,PF15140,PF15140,PF15140,PF15140,PF15140,PF15140,PF15140,PF15140,PF15140,PF15140,PF15140,PF15140,PF15140,PF15140,PF15140,PF15140,PF15140,PF15140,PF15140,PF15140,PF15140,PF15140,PF15140,PF15140,PF15144,PF15370,PF15377,PF15379,PF15387,PF15390,PF15451,PF15756,PF15788,PF15788,PF15842,PF15916,PF15916,PF16013,PF16016,PF16016,PF16043,PF16059,PF16090,PF04359,PF16313,PF16477,PF16477,PF16477,PF16477,PF17140,PF17140,PF04379,PF04400,PF04418,PF04424,PF04784,PF04577,PF04577,PF04577,PF04502,PF04502,PF01883,PF04654,PF04654,PF04884,PF04884,PF04884,PF05277,PF05346,PF05421,PF05542,PF05542,PF05542,PF05542,PF05542,PF05542,PF05542,PF05542,PF05542,PF05600,PF05603,PF05603,PF05603,PF05608,PF05620,PF05620,PF05664,PF05670,PF05670,PF05677,PF05677,PF05768,PF05787,PF05811,PF05811,PF05832,PF05907,PF01935,PF05915,PF05949,PF05957,PF05957,PF05957,PF05957,PF05957,PF01937,PF01937,PF01937,PF05990,PF06005,PF06005,PF06032,PF06032,PF06032,PF06032,PF06032,PF01940,PF01940,PF06080,PF06080,PF06080,PF06080,PF06080,PF06102,PF06102,PF06103,PF06103,PF06108,PF06110,PF06127,PF06127,PF06149,PF06149,PF06149,PF06149,PF06149,PF06149,PF06156,PF06156,PF06156,PF01947,PF06197,PF01207,PF01207,PF01207,PF06337,PF06337,PF00692,PF00692,PF02670,PF02670,PF02670,PF09742,PF09742,PF05502,PF01031,PF00350,PF00350,PF00350,PF00350,PF00350,PF00350,PF00350,PF00350,PF00350,PF03028,PF03028,PF03028,PF03028,PF03028,PF03028,PF03028,PF03028,PF03028,PF01221,PF01221,PF13815,PF12773,PF00122,PF00122,PF00122,PF00122,PF00122,PF00122,PF00122,PF00122,PF00122,PF00122,PF02221,PF02221,PF00676,PF00676,PF00676,PF00676,PF00676,PF00676,PF00676,PF00676,PF00676,PF00676,PF00676,PF00676,PF00676,PF00676,PF09358,PF02319,PF02319,PF02817,PF02817,PF09816,PF00892,PF00892,PF00892,PF00892,PF00892,PF00892,PF00892,PF00892,PF00892,PF00892,PF00892,PF00892,PF00892,PF04157,PF04157,PF10238,PF10238,PF05241,PF00378,PF00378,PF00378,PF00378,PF00378,PF00378,PF00378,PF00378,PF00378,PF00378,PF00378,PF16113,PF16113,PF16113,PF16113,PF16113,PF16113,PF16113,PF16113,PF16113,PF15820,PF00036,PF00036,PF00036,PF00036,PF00036,PF00036,PF00036,PF00036,PF00036,PF00036,PF00036,PF00036,PF00036,PF00036,PF00036,PF00036,PF00036,PF00036,PF00036,PF00036,PF00036,PF00036,PF00036,PF00036,PF00036,PF00036,PF00036,PF00036,PF00036,PF00036,PF00036,PF00036,PF00036,PF00036,PF00036,PF00036,PF00036,PF00036,PF14788,PF14788,PF14788,PF12763,PF12763,PF13202,PF13202,PF13202,PF13202,PF13202,PF13202,PF13202,PF13202,PF13202,PF13202,PF13202,PF13202,PF13202,PF13202,PF13202,PF13202,PF13202,PF13202,PF13202,PF13202,PF13202,PF13202,PF13202,PF13202,PF13405,PF13405,PF13405,PF13405,PF13405,PF13405,PF13405,PF13405,PF13405,PF13405,PF13405,PF13405,PF13405,PF13405,PF13405,PF13405,PF13405,PF13405,PF13405,PF13405,PF13405,PF13405,PF13405,PF13405,PF13405,PF13405,PF13405,PF13405,PF13405,PF13405,PF13405,PF13405,PF13405,PF13405,PF13405,PF13405,PF13405,PF13405,PF13405,PF13499,PF13499,PF13499,PF13499,PF13499,PF13499,PF13499,PF13499,PF13499,PF13499,PF13499,PF13499,PF13499,PF13499,PF13499,PF13499,PF13499,PF13499,PF13499,PF13499,PF13499,PF13499,PF13499,PF13499,PF13499,PF13833,PF13833,PF13833,PF13833,PF13833,PF13833,PF13833,PF13833,PF13833,PF13833,PF13833,PF13833,PF13833,PF13833,PF13833,PF13833,PF13833,PF13833,PF13833,PF13833,PF13833,PF13833,PF13833,PF13833,PF13833,PF13833,PF13833,PF13833,PF13833,PF13833,PF13833,PF13833,PF13833,PF13833,PF14658,PF14658,PF14658,PF14658,PF14658,PF14658,PF14658,PF00647,PF14492,PF01132,PF01132,PF01132,PF08207,PF00889,PF00889,PF00889,PF00008,PF07974,PF07974,PF07974,PF07974,PF12947,PF07645,PF07645,PF12946,PF12946,PF12946,PF06441,PF06441,PF07264,PF07264,PF07264,PF07264,PF01176,PF01176,PF05470,PF05470,PF05470,PF05091,PF05091,PF06273,PF06273,PF06273,PF06273,PF01287,PF01873,PF01873,PF01912,PF01912,PF01912,PF01912,PF08662,PF08662,PF08662,PF08662,PF08662,PF08662,PF12353,PF09440,PF08597,PF08597,PF07541,PF07541,PF02812,PF02812,PF01448,PF01448,PF01151,PF01151,PF01151,PF09285,PF09285,PF09285,PF09285,PF06881,PF13934,PF13934,PF03587,PF02990,PF02990,PF02990,PF02990,PF02990,PF02990,PF02990,PF02990,PF01223,PF01223,PF01223,PF13864,PF13864,PF13864,PF12242,PF00113,PF00113,PF00113,PF00113,PF00113,PF00113,PF00113,PF00113,PF00113,PF00113,PF00113,PF00113,PF03952,PF03952,PF03952,PF03952,PF03952,PF03952,PF10163,PF01370,PF01370,PF01370,PF01370,PF01370,PF01370,PF01370,PF01370,PF01370,PF01370,PF01370,PF01370,PF01370,PF01370,PF01370,PF01370,PF01370,PF01370,PF01370,PF01370,PF01370,PF01370,PF01370,PF01370,PF01370,PF01370,PF01370,PF01370,PF01370,PF01370,PF00275,PF00275,PF00275,PF00275,PF00275,PF00275,PF00275,PF00275,PF00275,PF01133,PF01133,PF11838,PF16203,PF03463,PF03464,PF03464,PF03465,PF03465,PF03465,PF03465,PF04137,PF04137,PF04137,PF05139,PF05139,PF00810,PF10374,PF10373,PF10373,PF04800,PF04716,PF01012,PF01012,PF01012,PF05187,PF05187,PF05187,PF01878,PF04777,PF04777,PF04777,PF09810,PF03081,PF03081,PF03016,PF03016,PF03016,PF03016,PF03016,PF03016,PF03016,PF03016,PF03016,PF03016,PF03016,PF03016,PF03016,PF03016,PF03016,PF03016,PF03372,PF03372,PF03372,PF03372,PF03372,PF03372,PF03372,PF03372,PF03372,PF03372,PF03372,PF03372,PF03372,PF03372,PF14529,PF14529,PF14529,PF14529,PF14529,PF14529,PF14529,PF14529,PF14529,PF00646,PF00646,PF00646,PF00646,PF00646,PF00646,PF00646,PF00646,PF00646,PF00646,PF00646,PF00646,PF00646,PF00646,PF00646,PF00646,PF00646,PF00646,PF00646,PF00646,PF00646,PF00646,PF00646,PF00646,PF00646,PF00646,PF00646,PF00646,PF00646,PF00646,PF00646,PF00646,PF12937,PF12937,PF12937,PF12937,PF12937,PF12937,PF12937,PF12937,PF12937,PF12937,PF12937,PF12937,PF12937,PF12937,PF12937,PF12937,PF12937,PF12937,PF12937,PF12937,PF12937,PF12937,PF12937,PF12937,PF12937,PF12937,PF12937,PF12937,PF12937,PF12937,PF12937,PF12937,PF12937,PF12937,PF12937,PF12937,PF12937,PF12937,PF12937,PF12937,PF12937,PF15966,PF15966,PF10791,PF03807,PF03807,PF03807,PF08736,PF09298,PF07977,PF14826,PF02913,PF07840,PF00667,PF00667,PF00890,PF00890,PF00890,PF00890,PF00890,PF00890,PF00890,PF00890,PF00890,PF00890,PF00890,PF01494,PF01494,PF01494,PF01494,PF01494,PF01494,PF01494,PF01494,PF01494,PF01494,PF01494,PF01494,PF01494,PF01494,PF01494,PF01494,PF01494,PF01494,PF01494,PF01494,PF01565,PF01565,PF01565,PF01565,PF01565,PF01565,PF01565,PF00941,PF00941,PF00970,PF00970,PF00970,PF00970,PF00970,PF00970,PF00970,PF00970,PF03441,PF03441,PF03441,PF12831,PF12831,PF12831,PF12831,PF12831,PF12831,PF12831,PF12831,PF12831,PF12831,PF06574,PF06574,PF08392,PF08392,PF08392,PF08392,PF08392,PF08392,PF08392,PF08392,PF08392,PF08392,PF08392,PF08392,PF08392,PF15388,PF14976,PF14648,PF14648,PF15751,PF15751,PF14675,PF07174,PF02469,PF02469,PF02469,PF02469,PF02469,PF02469,PF02469,PF02469,PF02469,PF02469,PF02469,PF02469,PF06743,PF06743,PF06743,PF06743,PF06743,PF06743,PF06743,PF06743,PF06743,PF06743,PF06743,PF06743,PF06743,PF06743,PF06743,PF06743,PF02259,PF02259,PF00487,PF00487,PF00487,PF00487,PF00487,PF00487,PF00487,PF00487,PF04116,PF04300,PF05833,PF00316,PF00316,PF00316,PF03320,PF04900,PF04900,PF04900,PF08698,PF03147,PF00465,PF00465,PF13685,PF01521,PF01521,PF02421,PF02421,PF02421,PF02421,PF02421,PF02421,PF02421,PF02421,PF00111,PF00111,PF00111,PF00111,PF00111,PF13510,PF13510,PF13510,PF00037,PF00037,PF00037,PF00037,PF00037,PF00037,PF00037,PF13237,PF13237,PF13237,PF13237,PF13237,PF13237,PF13237,PF13370,PF13370,PF13459,PF13459,PF13484,PF13484,PF13484,PF13484,PF13484,PF13484,PF13534,PF13534,PF13534,PF13534,PF13746,PF12797,PF12797,PF12797,PF12797,PF12797,PF12797,PF12797,PF12797,PF14691,PF14691,PF14697,PF14697,PF14697,PF14697,PF14697,PF12798,PF12798,PF12798,PF12800,PF12800,PF12837,PF12837,PF12837,PF12838,PF12838,PF12838,PF12838,PF13183,PF13183,PF13183,PF13183,PF13187,PF13187,PF13187,PF13187,PF13187,PF00142,PF09379,PF01794,PF01794,PF01794,PF01794,PF00210,PF13668,PF13668,PF13668,PF13668,PF13668,PF13668,PF00762,PF00762,PF08609,PF06818,PF02906,PF02906,PF01846,PF01846,PF01846,PF02782,PF02782,PF00370,PF00370,PF00370,PF02181,PF00498,PF00498,PF00498,PF00498,PF00498,PF00498,PF00498,PF00498,PF00498,PF00498,PF01269,PF01269,PF01269,PF08702,PF08702,PF08702,PF08702,PF00630,PF00630,PF00630,PF00630,PF00630,PF00630,PF00630,PF00630,PF09766,PF14853,PF14853,PF14853,PF14853,PF14852,PF14852,PF14852,PF10442,PF00254,PF00254,PF00254,PF00254,PF00254,PF00254,PF00254,PF00254,PF00254,PF00254,PF00254,PF00254,PF01613,PF01613,PF01613,PF01613,PF01613,PF01003,PF01003,PF00258,PF00258,PF00258,PF00258,PF00258,PF02525,PF02525,PF02525,PF02525,PF12682,PF12724,PF01687,PF02441,PF03963,PF14841,PF02050,PF00604,PF01070,PF03358,PF03358,PF03358,PF03358,PF00743,PF00743,PF00743,PF00743,PF00743,PF00743,PF00743,PF00743,PF00743,PF00041,PF00041,PF00041,PF00041,PF00041,PF13865,PF13865,PF13865,PF13865,PF13865,PF13865,PF09758,PF06963,PF05911,PF05911,PF05911,PF08445,PF08445,PF01491,PF04422,PF02434,PF02434,PF01534,PF03881,PF03959,PF01268,PF01268,PF01268,PF01913,PF03239,PF03239,PF14450,PF14450,PF14450,PF06480,PF06480,PF06480,PF01728,PF01728,PF01728,PF10415,PF04632,PF04632,PF04632,PF04632,PF04632,PF13515,PF13515,PF13515,PF13515,PF13515,PF05965,PF01392,PF01392,PF00503,PF00503,PF00503,PF01585,PF01585,PF01585,PF01585,PF01585,PF01585,PF01585,PF01585,PF01585,PF12656,PF12656,PF12656,PF12656,PF12656,PF12656,PF12656,PF01125,PF02781,PF02938,PF01590,PF13185,PF13185,PF13185,PF13492,PF13492,PF13975,PF13975,PF13975,PF13975,PF13975,PF13975,PF13975,PF01762,PF01762,PF01762,PF01762,PF01762,PF01762,PF01762,PF01762,PF10509,PF10509,PF13802,PF13802,PF13802,PF13802,PF00304,PF00304,PF01071,PF01071,PF01071,PF02843,PF02843,PF02843,PF02704,PF02704,PF00320,PF00320,PF00320,PF00117,PF00117,PF00117,PF00117,PF00310,PF00310,PF00310,PF00310,PF00310,PF00310,PF00310,PF13522,PF13537,PF02263,PF02263,PF02263,PF02841,PF02526,PF08704,PF08704,PF07802,PF06320,PF01571,PF01571,PF08669,PF08669,PF01150,PF01150,PF02347,PF00996,PF00996,PF00996,PF00996,PF00996,PF00996,PF16363,PF16363,PF16363,PF16363,PF16363,PF16363,PF16363,PF16363,PF16363,PF16363,PF16363,PF16363,PF16363,PF16363,PF16363,PF16363,PF16363,PF16363,PF16363,PF16529,PF16529,PF16529,PF16529,PF16529,PF16529,PF16529,PF16529,PF16529,PF16529,PF16529,PF16529,PF16529,PF16529,PF16529,PF16529,PF16529,PF16529,PF00626,PF00626,PF06372,PF00196,PF04828,PF01408,PF02894,PF06094,PF08544,PF08544,PF00288,PF00288,PF00288,PF00288,PF00288,PF01134,PF01134,PF01134,PF01134,PF01134,PF01134,PF01134,PF01134,PF13932,PF02527,PF02527,PF12483,PF03227,PF03227,PF03227,PF01541,PF03359,PF11397,PF11397,PF07817,PF00120,PF00120,PF03951,PF08718,PF08718,PF08718,PF02686,PF02685,PF02685,PF02685,PF01182,PF01182,PF00462,PF00462,PF00462,PF00462,PF00462,PF00462,PF00462,PF00462,PF00462,PF00745,PF05096,PF04898,PF04898,PF13488,PF13488,PF13441,PF13441,PF14845,PF14845,PF00274,PF00274,PF00274,PF00274,PF00274,PF00534,PF00534,PF00534,PF00534,PF00534,PF00534,PF00534,PF00534,PF00534,PF00535,PF00535,PF00535,PF00535,PF00535,PF00535,PF00535,PF00535,PF00953,PF00953,PF00232,PF00232,PF00232,PF00232,PF00232,PF00232,PF00232,PF00232,PF00232,PF00232,PF00232,PF00232,PF00232,PF00232,PF00232,PF00232,PF00232,PF07944,PF01373,PF01373,PF00704,PF00703,PF00703,PF00703,PF00728,PF02838,PF02838,PF02836,PF02837,PF01055,PF01055,PF01055,PF01055,PF01055,PF01055,PF01055,PF01055,PF01055,PF08244,PF08244,PF00251,PF00251,PF00251,PF00251,PF00251,PF00251,PF01301,PF01301,PF01301,PF01301,PF01301,PF01301,PF01301,PF02449,PF02449,PF02449,PF01532,PF01532,PF01532,PF01532,PF01532,PF01532,PF01532,PF01532,PF01532,PF01532,PF01532,PF01532,PF03200,PF03200,PF16923,PF02446,PF02446,PF02446,PF02446,PF02446,PF02446,PF01270,PF00759,PF00759,PF00759,PF00759,PF00759,PF00759,PF00759,PF00759,PF00759,PF00759,PF00759,PF00759,PF00759,PF00759,PF00759,PF00759,PF00759,PF00759,PF00759,PF00759,PF00759,PF00759,PF11790,PF10111,PF13641,PF13641,PF13641,PF13641,PF13641,PF13641,PF13641,PF13641,PF13704,PF13704,PF01531,PF04724,PF04724,PF04724,PF04724,PF00982,PF00982,PF00982,PF00982,PF13506,PF13506,PF13506,PF03901,PF03901,PF03901,PF03901,PF05637,PF05637,PF05637,PF05637,PF05637,PF05637,PF05637,PF13439,PF13439,PF13439,PF13844,PF13844,PF13896,PF13896,PF13896,PF13896,PF08323,PF08323,PF08323,PF08323,PF08323,PF08323,PF08323,PF08323,PF08323,PF01501,PF01501,PF05686,PF05686,PF05686,PF05686,PF01697,PF01697,PF01697,PF01697,PF01697,PF01697,PF13528,PF13692,PF13692,PF13692,PF13692,PF13692,PF13692,PF13692,PF13692,PF13632,PF13632,PF13632,PF13632,PF13632,PF13632,PF13579,PF13579,PF17039,PF14307,PF14307,PF00903,PF00903,PF00903,PF00903,PF13468,PF00732,PF00732,PF00732,PF00732,PF00958,PF03071,PF03071,PF03071,PF15070,PF09787,PF09787,PF09787,PF09787,PF09787,PF09787,PF04178,PF04178,PF04178,PF04178,PF14829,PF14829,PF11904,PF11904,PF02800,PF02800,PF02800,PF00044,PF00044,PF00044,PF00044,PF00044,PF00044,PF00044,PF00044,PF02893,PF02893,PF15782,PF01465,PF00255,PF00255,PF00255,PF00043,PF00043,PF00043,PF00043,PF00043,PF00043,PF00043,PF00043,PF13410,PF13410,PF13410,PF13410,PF13410,PF14497,PF14497,PF14497,PF14497,PF16865,PF16865,PF02798,PF02798,PF02798,PF13409,PF13409,PF13409,PF13409,PF13409,PF13409,PF13409,PF13417,PF13417,PF13417,PF13417,PF13417,PF13417,PF13417,PF13417,PF13417,PF17172,PF17172,PF01018,PF01018,PF01018,PF01227,PF01227,PF01227,PF01227,PF00009,PF00009,PF00009,PF00009,PF00009,PF00009,PF00009,PF00009,PF00009,PF00009,PF00009,PF00009,PF00009,PF00009,PF00009,PF00009,PF00009,PF00009,PF00009,PF00009,PF00009,PF00009,PF00009,PF03144,PF03144,PF03144,PF03144,PF03144,PF03143,PF04670,PF04670,PF04670,PF04670,PF04670,PF04670,PF00211,PF09778,PF09778,PF00625,PF05419,PF05419,PF01493,PF01493,PF01019,PF01019,PF01019,PF01019,PF01019,PF01019,PF01019,PF01019,PF01019,PF03457,PF03457,PF03457,PF04408,PF04408,PF04408,PF04408,PF04408,PF04408,PF04408,PF04774,PF04774,PF04774,PF12710,PF12710,PF13419,PF13419,PF13419,PF13419,PF13419,PF13419,PF13419,PF13419,PF01809,PF16123,PF16123,PF16123,PF01725,PF04849,PF04849,PF05066,PF07443,PF02184,PF02184,PF02184,PF02184,PF02184,PF02184,PF02184,PF02184,PF02184,PF10394,PF10394,PF02518,PF02518,PF02518,PF02518,PF02518,PF02518,PF13589,PF14932,PF14817,PF14817,PF07818,PF00955,PF00955,PF08300,PF13023,PF13328,PF13328,PF02985,PF02985,PF02985,PF02985,PF02985,PF02985,PF02985,PF02985,PF02985,PF02985,PF02985,PF02985,PF02985,PF02985,PF02985,PF02985,PF02985,PF02985,PF02985,PF02985,PF02985,PF02985,PF02985,PF02985,PF02985,PF02985,PF02985,PF02985,PF02985,PF02985,PF02985,PF02985,PF02985,PF02985,PF02985,PF02985,PF02985,PF02985,PF02985,PF02985,PF02985,PF02985,PF02985,PF02985,PF02985,PF02985,PF02985,PF02985,PF02985,PF02985,PF02985,PF02985,PF02985,PF02985,PF02985,PF02985,PF13646,PF13646,PF13646,PF13646,PF13646,PF13646,PF13646,PF13646,PF13646,PF13646,PF13646,PF13646,PF13646,PF13646,PF13646,PF13646,PF13646,PF13646,PF13646,PF13646,PF13646,PF13646,PF13646,PF13646,PF13646,PF13646,PF13646,PF13646,PF13646,PF13646,PF13646,PF13513,PF13513,PF13513,PF13513,PF13513,PF13513,PF13513,PF13513,PF13513,PF13513,PF13513,PF13513,PF13513,PF13513,PF13513,PF13513,PF13513,PF13513,PF13513,PF13513,PF13513,PF13513,PF13513,PF13513,PF13513,PF13513,PF13513,PF13513,PF13513,PF13513,PF13513,PF13513,PF13513,PF13513,PF13513,PF13513,PF13513,PF13513,PF00632,PF00632,PF00632,PF00632,PF00632,PF00632,PF00632,PF00632,PF00271,PF00271,PF00271,PF00271,PF00271,PF00271,PF00271,PF00271,PF00271,PF00271,PF00271,PF00271,PF00271,PF00271,PF00271,PF00271,PF00271,PF00271,PF00271,PF00271,PF00271,PF00271,PF00271,PF00271,PF00271,PF00271,PF00271,PF00271,PF00271,PF00271,PF13307,PF13307,PF13307,PF13307,PF13871,PF13871,PF13871,PF05127,PF02602,PF02602,PF01814,PF01814,PF01814,PF06969,PF07052,PF03121,PF03048,PF00132,PF00132,PF00132,PF00132,PF00132,PF00132,PF00132,PF00132,PF00132,PF00132,PF00132,PF00132,PF00132,PF14602,PF14602,PF14602,PF14602,PF14602,PF00349,PF03727,PF03727,PF04209,PF04209,PF03129,PF03129,PF03129,PF03129,PF03129,PF03129,PF03578,PF00633,PF00633,PF00730,PF00730,PF00730,PF00730,PF00730,PF12836,PF14520,PF14520,PF14520,PF14520,PF14520,PF14579,PF03486,PF03486,PF03486,PF03486,PF03486,PF03486,PF04588,PF01634,PF08029,PF00512,PF00512,PF00125,PF00125,PF00125,PF00125,PF00125,PF00125,PF00125,PF00125,PF00125,PF00125,PF00125,PF00125,PF00125,PF00125,PF00125,PF00125,PF00125,PF00125,PF00125,PF00125,PF00125,PF00125,PF00125,PF00125,PF00125,PF00125,PF16211,PF16211,PF16211,PF16211,PF16211,PF16211,PF16211,PF16211,PF00850,PF00850,PF00850,PF00850,PF00850,PF00850,PF00850,PF00850,PF00850,PF00850,PF00977,PF00300,PF00300,PF00300,PF00300,PF00300,PF00300,PF00300,PF00300,PF00328,PF00328,PF01230,PF01230,PF01230,PF03006,PF00403,PF00403,PF00403,PF00682,PF00682,PF00682,PF00682,PF00505,PF00505,PF00505,PF00505,PF00505,PF00505,PF00505,PF00505,PF00505,PF09011,PF09011,PF09011,PF09011,PF09011,PF09011,PF09011,PF08540,PF01154,PF01154,PF01154,PF15908,PF04812,PF13392,PF13392,PF13392,PF13392,PF00046,PF00046,PF00046,PF00046,PF05920,PF05920,PF11569,PF00742,PF00742,PF00742,PF05622,PF05622,PF05622,PF05622,PF02301,PF03328,PF01288,PF01627,PF01627,PF00570,PF05514,PF06825,PF00011,PF00012,PF00012,PF00012,PF00012,PF00012,PF00012,PF00012,PF00012,PF00012,PF00012,PF00012,PF00012,PF00012,PF00012,PF00012,PF00012,PF00012,PF00012,PF00012,PF00183,PF00183,PF00183,PF00183,PF00183,PF00183,PF00183,PF00183,PF00126,PF00126,PF12840,PF01381,PF13565,PF13592,PF14641,PF14641,PF01022,PF08729,PF08729,PF04005,PF04005,PF09749,PF09749,PF01968,PF01968,PF01968,PF05378,PF00702,PF00702,PF00702,PF00702,PF00702,PF00702,PF00702,PF00702,PF00702,PF00702,PF00702,PF00702,PF00702,PF00702,PF00702,PF00702,PF00702,PF08282,PF08282,PF08282,PF08282,PF08282,PF08282,PF08282,PF08282,PF12146,PF12146,PF12146,PF12146,PF12146,PF12146,PF12146,PF12146,PF12146,PF12146,PF12146,PF12146,PF12146,PF12146,PF12146,PF12146,PF12146,PF12146,PF12146,PF12146,PF12146,PF12146,PF12146,PF13344,PF13344,PF13344,PF13344,PF13344,PF13242,PF13242,PF13242,PF13242,PF13242,PF13242,PF03030,PF03030,PF03030,PF03030,PF03030,PF04568,PF01749,PF03810,PF03810,PF03810,PF03810,PF03810,PF03810,PF03810,PF03810,PF03810,PF01485,PF01485,PF01485,PF11987,PF11987,PF01008,PF01008,PF01008,PF01008,PF01008,PF01008,PF06140,PF05004,PF05004,PF05004,PF05004,PF05004,PF04836,PF10498,PF10498,PF10498,PF00218,PF00218,PF04762,PF04762,PF00920,PF00920,PF00920,PF00920,PF07991,PF08397,PF05046,PF00478,PF00478,PF00817,PF00817,PF00817,PF00817,PF11798,PF04156,PF04156,PF04156,PF04156,PF04156,PF04156,PF04156,PF04156,PF04156,PF04156,PF03941,PF04227,PF12998,PF12998,PF08246,PF08246,PF05922,PF04179,PF00459,PF00459,PF06090,PF06090,PF00520,PF07885,PF07885,PF06415,PF12333,PF04979,PF01715,PF01715,PF01745,PF00612,PF00612,PF00612,PF00612,PF00612,PF00612,PF00612,PF00612,PF00612,PF00612,PF00612,PF01007,PF01007,PF08466,PF11727,PF06437,PF06437,PF00857,PF00857,PF00180,PF00180,PF00180,PF00180,PF00180,PF00180,PF00180,PF00180,PF01128,PF01128,PF01128,PF03398,PF01695,PF01695,PF01695,PF01695,PF01695,PF06246,PF06246,PF06246,PF01156,PF01156,PF01398,PF01398,PF01398,PF01398,PF01398,PF01398,PF01398,PF01398,PF01398,PF01398,PF01398,PF01398,PF16135,PF16471,PF16471,PF16471,PF02373,PF02373,PF02373,PF02373,PF02373,PF02373,PF02375,PF02375,PF02099,PF15352,PF15354,PF14662,PF14662,PF00050,PF00050,PF07648,PF06293,PF06293,PF06293,PF06293,PF06293,PF06293,PF01344,PF01344,PF01344,PF01344,PF01344,PF01344,PF01344,PF01344,PF01344,PF01344,PF01344,PF01344,PF01344,PF01344,PF01344,PF01344,PF01344,PF07646,PF07646,PF07646,PF07646,PF07646,PF07646,PF07646,PF07646,PF07646,PF07646,PF07646,PF07646,PF07646,PF13415,PF13415,PF13415,PF13415,PF13415,PF13415,PF13415,PF13415,PF13415,PF13415,PF13415,PF13415,PF13415,PF13415,PF13415,PF13415,PF13415,PF13415,PF13415,PF13418,PF13418,PF13418,PF13418,PF13418,PF13418,PF13418,PF13418,PF13418,PF13418,PF13418,PF13418,PF13418,PF13418,PF13418,PF13418,PF13418,PF13418,PF13418,PF13418,PF13418,PF13418,PF13418,PF13854,PF13854,PF13854,PF13854,PF13854,PF13854,PF13854,PF13854,PF13854,PF13854,PF13854,PF13854,PF13854,PF13854,PF13964,PF13964,PF13964,PF13964,PF13964,PF13964,PF13964,PF13964,PF13964,PF13964,PF13964,PF13964,PF13964,PF13964,PF13964,PF13964,PF13964,PF16208,PF00109,PF00109,PF00109,PF00109,PF00109,PF00109,PF00109,PF00109,PF00109,PF00109,PF00109,PF00109,PF00109,PF00109,PF00109,PF00109,PF00109,PF00109,PF00109,PF00109,PF00109,PF00109,PF02801,PF02801,PF02801,PF02801,PF02801,PF02801,PF02801,PF02801,PF02801,PF02801,PF02801,PF00013,PF00013,PF00013,PF00013,PF00013,PF00013,PF00013,PF07650,PF07650,PF07650,PF07650,PF07650,PF07650,PF13083,PF13083,PF13083,PF13083,PF13083,PF13083,PF14714,PF15369,PF14531,PF14531,PF14531,PF14531,PF14531,PF00225,PF00225,PF00225,PF00225,PF00225,PF00225,PF00225,PF00225,PF00225,PF00225,PF00225,PF00225,PF00225,PF00225,PF00225,PF00225,PF00225,PF00225,PF00225,PF00225,PF00225,PF00225,PF00225,PF00225,PF00467,PF00467,PF00467,PF00467,PF08659,PF08659,PF08659,PF08659,PF08659,PF08659,PF08659,PF08659,PF08659,PF08659,PF08659,PF08659,PF08659,PF08659,PF08659,PF08659,PF08659,PF08659,PF08659,PF08659,PF08659,PF08659,PF08659,PF08659,PF08659,PF08659,PF08659,PF08659,PF08659,PF08659,PF08659,PF08659,PF08659,PF08659,PF08659,PF08659,PF08659,PF08659,PF08659,PF08659,PF08659,PF08659,PF08659,PF11759,PF08433,PF08433,PF08433,PF08433,PF08433,PF02735,PF02735,PF02735,PF03730,PF03730,PF08785,PF08785,PF10241,PF13434,PF13434,PF13434,PF13434,PF13434,PF02705,PF02705,PF02705,PF02705,PF02705,PF02705,PF02705,PF02705,PF02705,PF02705,PF02705,PF02705,PF02705,PF09058,PF09058,PF09058,PF09058,PF05047,PF05047,PF05047,PF05383,PF00753,PF00753,PF00753,PF00753,PF00753,PF12706,PF12706,PF13483,PF13483,PF13691,PF13691,PF16661,PF00053,PF13385,PF13385,PF13385,PF13385,PF05147,PF05147,PF02450,PF02450,PF02450,PF02450,PF02450,PF02450,PF02450,PF04072,PF04072,PF02866,PF02866,PF02866,PF02866,PF02866,PF00056,PF00056,PF00056,PF00056,PF00056,PF00056,PF02615,PF02987,PF02987,PF02987,PF02987,PF02987,PF02987,PF02987,PF02987,PF04004,PF04004,PF06421,PF07766,PF08502,PF10230,PF00549,PF00549,PF00549,PF00549,PF10613,PF00412,PF09585,PF09585,PF09585,PF00538,PF15904,PF01764,PF01764,PF01764,PF01764,PF01764,PF01764,PF01764,PF01764,PF01764,PF01764,PF01764,PF01764,PF01764,PF01764,PF01764,PF01764,PF01764,PF01764,PF01764,PF00657,PF00657,PF00657,PF13472,PF13472,PF13472,PF13472,PF14606,PF14606,PF14606,PF00305,PF00305,PF00305,PF00305,PF00305,PF00305,PF00305,PF04791,PF01451,PF01451,PF01451,PF01451,PF01451,PF01451,PF01451,PF13774,PF05362,PF05362,PF05362,PF05362,PF03331,PF08263,PF08263,PF08263,PF08263,PF08263,PF08263,PF08263,PF00560,PF00560,PF00560,PF00560,PF00560,PF00560,PF00560,PF00560,PF00560,PF00560,PF12799,PF12799,PF12799,PF12799,PF12799,PF12799,PF12799,PF12799,PF12799,PF12799,PF12799,PF12799,PF12799,PF12799,PF12799,PF12799,PF12799,PF12799,PF12799,PF12799,PF12799,PF12799,PF12799,PF12799,PF12799,PF12799,PF12799,PF12799,PF12799,PF12799,PF12799,PF12799,PF12799,PF12799,PF12799,PF12799,PF12799,PF12799,PF12799,PF12799,PF12799,PF12799,PF12799,PF12799,PF12799,PF12799,PF12799,PF12799,PF12799,PF12799,PF12799,PF12799,PF12799,PF12799,PF12799,PF12799,PF12799,PF12799,PF12799,PF12799,PF12799,PF12799,PF12799,PF12799,PF12799,PF12799,PF12799,PF12799,PF12799,PF12799,PF12799,PF12799,PF12799,PF12799,PF12799,PF12799,PF12799,PF12799,PF12799,PF12799,PF12799,PF12799,PF12799,PF12799,PF12799,PF12799,PF13516,PF13516,PF13516,PF13516,PF13516,PF13516,PF13516,PF13516,PF13516,PF13516,PF13516,PF13516,PF13516,PF13516,PF13516,PF13516,PF13516,PF13516,PF13516,PF13516,PF13516,PF13516,PF13516,PF13516,PF13516,PF13516,PF13516,PF13516,PF13516,PF13516,PF13516,PF13516,PF13516,PF13516,PF13516,PF13516,PF13516,PF13516,PF13516,PF13516,PF13516,PF13516,PF13855,PF13855,PF13855,PF13855,PF13855,PF13855,PF13855,PF13855,PF13855,PF13855,PF13855,PF13855,PF13855,PF13855,PF13855,PF13855,PF13855,PF13855,PF13855,PF13855,PF13855,PF13855,PF13855,PF13855,PF13855,PF13855,PF13855,PF13855,PF13855,PF13855,PF13855,PF13855,PF13855,PF13855,PF13855,PF13855,PF13855,PF13855,PF13855,PF13855,PF13855,PF13855,PF13855,PF13855,PF13855,PF13855,PF13855,PF13855,PF13855,PF13855,PF13855,PF13855,PF13855,PF13855,PF13855,PF13855,PF14580,PF14580,PF14580,PF14580,PF14580,PF14580,PF14580,PF14580,PF14580,PF14580,PF14580,PF14580,PF14580,PF14580,PF14580,PF10422,PF01423,PF01423,PF01423,PF01423,PF01423,PF01423,PF01423,PF01423,PF01423,PF01423,PF06741,PF10284,PF10284,PF06814,PF06814,PF06814,PF00206,PF00206,PF00206,PF00206,PF00206,PF00206,PF00206,PF00206,PF05834,PF05834,PF05834,PF03641,PF01476,PF01476,PF03466,PF03466,PF03466,PF02401,PF02401,PF14389,PF14389,PF14389,PF14389,PF08367,PF08367,PF08367,PF07687,PF07687,PF07687,PF07687,PF07687,PF07687,PF07687,PF02847,PF02847,PF02847,PF02847,PF12464,PF09726,PF01661,PF01661,PF01661,PF08311,PF08311,PF08311,PF02545,PF02545,PF09174,PF09174,PF14437,PF14437,PF14437,PF01454,PF01454,PF04112,PF04112,PF01274,PF11721,PF11721,PF11721,PF11721,PF11721,PF11721,PF11721,PF00390,PF00390,PF00390,PF00390,PF00390,PF03949,PF03949,PF03949,PF02330,PF02330,PF07502,PF07502,PF01575,PF01575,PF13452,PF03999,PF01124,PF01124,PF01554,PF01554,PF01554,PF01554,PF01554,PF01554,PF01554,PF01554,PF01554,PF01554,PF01554,PF01554,PF01554,PF01554,PF01554,PF01554,PF01554,PF01554,PF00917,PF01429,PF08523,PF03062,PF12341,PF00493,PF00493,PF00493,PF00493,PF00493,PF00493,PF00493,PF00493,PF00493,PF00493,PF00493,PF16769,PF14551,PF14551,PF14551,PF14551,PF06100,PF08638,PF08638,PF08612,PF06179,PF08711,PF08711,PF08711,PF08711,PF15694,PF11571,PF11571,PF04934,PF05983,PF08670,PF02065,PF02065,PF16499,PF16499,PF16499,PF16499,PF16499,PF16499,PF16499,PF16499,PF16499,PF01875,PF01875,PF01875,PF05053,PF03243,PF03243,PF03243,PF03243,PF03243,PF03243,PF01676,PF01676,PF01676,PF00149,PF00149,PF00149,PF00149,PF00149,PF00149,PF00149,PF00149,PF00149,PF00149,PF00149,PF00149,PF00149,PF00149,PF00149,PF00149,PF12850,PF14008,PF00131,PF05971,PF08241,PF08241,PF08241,PF08241,PF08241,PF08241,PF08241,PF08241,PF08241,PF08241,PF08241,PF08241,PF08241,PF08241,PF08241,PF08241,PF08241,PF08241,PF08241,PF08241,PF08241,PF08241,PF08241,PF08241,PF08242,PF08242,PF08242,PF08242,PF08242,PF08242,PF08242,PF08242,PF08242,PF08242,PF08242,PF08242,PF08242,PF08242,PF08242,PF08242,PF08242,PF08242,PF08242,PF08242,PF08242,PF08421,PF10294,PF10294,PF10294,PF10294,PF10294,PF10294,PF10294,PF10294,PF10294,PF10294,PF10294,PF10294,PF10294,PF10294,PF10294,PF10294,PF12847,PF00891,PF00891,PF00891,PF00891,PF00891,PF00891,PF00891,PF00891,PF00891,PF05050,PF05050,PF05050,PF05050,PF05050,PF05050,PF13383,PF13383,PF13489,PF13489,PF13489,PF13489,PF13489,PF13489,PF13489,PF13489,PF13489,PF13489,PF13489,PF13489,PF13489,PF13489,PF13489,PF13489,PF13489,PF13489,PF13489,PF13489,PF13489,PF13489,PF13489,PF13489,PF13489,PF13489,PF13489,PF13578,PF13578,PF13578,PF13578,PF13578,PF13578,PF13578,PF13578,PF13578,PF13649,PF13649,PF13649,PF13649,PF13649,PF13649,PF13649,PF13649,PF13649,PF13649,PF13649,PF13649,PF13649,PF13649,PF13649,PF13649,PF13649,PF13649,PF13649,PF13649,PF13649,PF13649,PF13649,PF13649,PF13649,PF13649,PF13649,PF13649,PF13649,PF13649,PF13649,PF13649,PF13649,PF13649,PF13649,PF02636,PF02636,PF02636,PF03141,PF01596,PF01596,PF01596,PF01596,PF01596,PF01596,PF13847,PF13847,PF13847,PF13847,PF13847,PF13847,PF13847,PF13847,PF13847,PF13847,PF13847,PF13847,PF13847,PF13847,PF13847,PF13847,PF13847,PF13847,PF13847,PF13847,PF13847,PF13847,PF13847,PF13847,PF13847,PF13847,PF13847,PF13847,PF13847,PF13679,PF13679,PF02390,PF02390,PF02390,PF02390,PF02390,PF01795,PF03492,PF03492,PF03492,PF05148,PF05148,PF05148,PF05148,PF12248,PF01189,PF01189,PF01189,PF01189,PF09635,PF09635,PF02475,PF06991,PF06991,PF06991,PF16596,PF16596,PF07690,PF07690,PF07690,PF07690,PF07690,PF07690,PF07690,PF07690,PF07690,PF07690,PF07690,PF07690,PF07690,PF07690,PF07690,PF07690,PF07690,PF07690,PF07690,PF07690,PF07690,PF07690,PF07690,PF07690,PF07690,PF07690,PF07690,PF07690,PF07690,PF07690,PF07690,PF07690,PF07690,PF07690,PF07690,PF13347,PF05631,PF05631,PF05631,PF07109,PF07109,PF06925,PF02142,PF02142,PF03448,PF03448,PF03448,PF01078,PF01078,PF01078,PF01078,PF01078,PF01078,PF01078,PF01078,PF01078,PF01078,PF01078,PF01078,PF01078,PF05653,PF05653,PF16796,PF16796,PF16796,PF16796,PF16796,PF16796,PF16796,PF16796,PF16796,PF16796,PF16796,PF16796,PF02854,PF02854,PF02854,PF00230,PF00230,PF00230,PF00230,PF10243,PF10243,PF09140,PF10644,PF04212,PF04212,PF04212,PF13012,PF13012,PF13012,PF13012,PF13012,PF00153,PF00153,PF00153,PF00153,PF00153,PF00153,PF00153,PF00153,PF00153,PF00153,PF00153,PF00153,PF00153,PF00153,PF00153,PF00153,PF00153,PF00153,PF00153,PF00153,PF00153,PF00153,PF00153,PF00153,PF00153,PF00153,PF00153,PF00153,PF00153,PF00153,PF00153,PF00153,PF00153,PF00153,PF00153,PF00153,PF00153,PF00153,PF00153,PF00153,PF00153,PF00153,PF00153,PF00153,PF00153,PF00153,PF00153,PF00153,PF00153,PF00153,PF00153,PF00153,PF00153,PF00153,PF00153,PF00153,PF00153,PF00153,PF00153,PF00153,PF00153,PF00153,PF00153,PF00153,PF00153,PF10173,PF02405,PF02405,PF16413,PF16413,PF03094,PF09139,PF09139,PF09139,PF01926,PF01926,PF01926,PF01926,PF01926,PF01926,PF01926,PF01926,PF01926,PF01926,PF01926,PF01926,PF01926,PF01926,PF01926,PF01926,PF01926,PF01926,PF01926,PF01926,PF01926,PF01926,PF01926,PF01926,PF01926,PF01926,PF01926,PF01926,PF16897,PF16897,PF12460,PF14500,PF14500,PF14500,PF14500,PF14500,PF10433,PF10159,PF03962,PF03962,PF03962,PF03962,PF12631,PF12631,PF12631,PF03404,PF08569,PF02391,PF02391,PF03637,PF00994,PF00994,PF07200,PF07200,PF03454,PF03453,PF16005,PF16005,PF16005,PF04603,PF17175,PF03164,PF03164,PF16206,PF14228,PF02493,PF02493,PF02493,PF02493,PF02493,PF02493,PF02493,PF02493,PF02493,PF02493,PF02493,PF02493,PF02493,PF02493,PF02493,PF02493,PF02493,PF02493,PF02493,PF02493,PF02493,PF02493,PF02493,PF02493,PF02493,PF02493,PF02493,PF02493,PF02493,PF02493,PF02493,PF02493,PF02493,PF02493,PF02493,PF02493,PF03473,PF03473,PF03476,PF00635,PF12554,PF12554,PF12926,PF03650,PF03650,PF04006,PF04006,PF10175,PF04117,PF04117,PF04117,PF09444,PF06723,PF06723,PF06723,PF05712,PF03919,PF01331,PF01331,PF09809,PF11788,PF11788,PF06984,PF06984,PF10780,PF10780,PF04471,PF01741,PF01741,PF01741,PF12795,PF12795,PF14477,PF01716,PF00924,PF00924,PF00924,PF00924,PF12777,PF12777,PF12777,PF12777,PF12777,PF05063,PF05063,PF05063,PF05063,PF14920,PF02536,PF02536,PF07747,PF05175,PF05175,PF05175,PF05175,PF05175,PF02416,PF15704,PF15704,PF02875,PF08676,PF01624,PF01624,PF01624,PF01624,PF05192,PF05192,PF00488,PF00488,PF00488,PF03023,PF03023,PF03023,PF11831,PF11831,PF11831,PF11831,PF00249,PF00249,PF00249,PF00249,PF00249,PF00249,PF00249,PF00249,PF00249,PF00249,PF00249,PF00249,PF00249,PF00249,PF00249,PF00249,PF00249,PF00249,PF00249,PF00249,PF13873,PF13873,PF13921,PF13921,PF13921,PF13921,PF13921,PF13921,PF13921,PF13921,PF13921,PF13921,PF15963,PF01056,PF15004,PF00063,PF00063,PF01576,PF01576,PF01576,PF00784,PF00784,PF10690,PF07923,PF07923,PF07923,PF07923,PF07923,PF07923,PF07942,PF10237,PF01849,PF01849,PF01849,PF05729,PF05729,PF05729,PF05729,PF05729,PF05729,PF05729,PF10712,PF10712,PF10712,PF10712,PF10712,PF10712,PF10712,PF10712,PF10712,PF10712,PF10588,PF10588,PF10785,PF10589,PF12853,PF00175,PF00175,PF00175,PF00175,PF00175,PF00175,PF00175,PF00175,PF00175,PF13460,PF13460,PF13460,PF13460,PF13460,PF13460,PF13460,PF13460,PF13460,PF13460,PF13460,PF13460,PF13460,PF13460,PF13460,PF13460,PF13460,PF13460,PF13460,PF13460,PF13460,PF13460,PF13460,PF13460,PF13460,PF13460,PF13460,PF14833,PF03446,PF03446,PF03446,PF03446,PF03446,PF07993,PF07993,PF07993,PF07993,PF07993,PF07993,PF07993,PF07993,PF07993,PF07993,PF07993,PF07993,PF07993,PF07993,PF13241,PF13241,PF13450,PF13450,PF13450,PF13450,PF13450,PF13450,PF13450,PF13450,PF13450,PF13450,PF13450,PF13450,PF13450,PF13450,PF13450,PF13450,PF13450,PF13450,PF13450,PF13450,PF13450,PF13450,PF13450,PF13450,PF13450,PF13450,PF13450,PF13450,PF13450,PF13450,PF13450,PF13450,PF13450,PF13454,PF13454,PF13454,PF07479,PF07479,PF01210,PF01210,PF01210,PF01210,PF01210,PF01513,PF01513,PF02540,PF02540,PF02540,PF05089,PF05089,PF12972,PF12972,PF12971,PF12971,PF00956,PF12569,PF12569,PF12569,PF09797,PF09797,PF01699,PF01699,PF00999,PF00999,PF00999,PF00999,PF00999,PF00999,PF00999,PF00999,PF00939,PF00939,PF00939,PF00939,PF00939,PF00939,PF15492,PF15492,PF15492,PF10444,PF10444,PF09531,PF09531,PF09531,PF03801,PF03801,PF00334,PF05676,PF05676,PF10187,PF12533,PF08712,PF01436,PF01436,PF01436,PF01436,PF01436,PF01436,PF01436,PF04097,PF04097,PF05450,PF05450,PF03031,PF03031,PF03031,PF03031,PF03031,PF03031,PF03031,PF03031,PF01106,PF01106,PF01106,PF01106,PF01106,PF01106,PF01106,PF01106,PF01592,PF01592,PF01077,PF01077,PF03460,PF03460,PF08154,PF04981,PF04981,PF03060,PF05368,PF05368,PF05368,PF05368,PF05368,PF05368,PF05368,PF05368,PF05368,PF05368,PF05368,PF05368,PF05368,PF05368,PF05368,PF05368,PF09084,PF09084,PF03980,PF06524,PF03715,PF03715,PF05401,PF06858,PF06635,PF01798,PF01798,PF01798,PF01798,PF07767,PF08156,PF08156,PF05048,PF05048,PF04054,PF04153,PF04065,PF04065,PF04065,PF04065,PF11707,PF15180,PF01566,PF03813,PF03813,PF03813,PF08424,PF08743,PF05064,PF10358,PF10358,PF16863,PF16863,PF16863,PF13006,PF00483,PF00483,PF00483,PF00483,PF01909,PF12804,PF15458,PF15458,PF09764,PF09340,PF08157,PF08161,PF08161,PF03066,PF03066,PF03066,PF08801,PF08801,PF08801,PF08801,PF08801,PF08801,PF08801,PF01733,PF01733,PF03407,PF03407,PF03407,PF03407,PF03407,PF03407,PF03407,PF03407,PF03407,PF03407,PF03407,PF04142,PF04142,PF14050,PF00293,PF00293,PF00293,PF00293,PF00293,PF00293,PF00293,PF00293,PF09296,PF13869,PF14803,PF03800,PF10453,PF07460,PF07460,PF07460,PF07460,PF11715,PF11715,PF11715,PF11715,PF11715,PF11715,PF11715,PF11715,PF11715,PF05172,PF05172,PF05172,PF14605,PF14605,PF14605,PF14605,PF14605,PF13874,PF13874,PF04121,PF10168,PF14772,PF14772,PF14772,PF14772,PF14772,PF14772,PF14772,PF14772,PF14772,PF14772,PF05991,PF10250,PF03137,PF07717,PF07717,PF07717,PF07717,PF07717,PF07303,PF05005,PF05005,PF14418,PF03711,PF00215,PF00215,PF07047,PF08618,PF03169,PF03169,PF03169,PF03169,PF03169,PF03169,PF07856,PF04084,PF07034,PF07034,PF07282,PF07282,PF02784,PF02784,PF02784,PF02784,PF02784,PF02784,PF00278,PF00213,PF00213,PF00213,PF00213,PF04756,PF04756,PF03968,PF03968,PF00185,PF00185,PF02338,PF02338,PF02338,PF02338,PF02338,PF09791,PF00724,PF00724,PF00174,PF00174,PF00148,PF01237,PF01237,PF01237,PF01237,PF01237,PF01237,PF01237,PF01237,PF01237,PF01237,PF01237,PF01237,PF01237,PF00543,PF04045,PF04045,PF00067,PF00067,PF00067,PF00067,PF00067,PF00067,PF00067,PF00067,PF00067,PF00067,PF00067,PF00067,PF00067,PF00067,PF00067,PF00067,PF00067,PF00067,PF00067,PF00067,PF00067,PF00067,PF00067,PF00067,PF00067,PF00067,PF00067,PF00067,PF00067,PF00067,PF00067,PF00067,PF00067,PF00067,PF00067,PF00067,PF00067,PF00067,PF14748,PF14748,PF02225,PF02225,PF02225,PF00658,PF00658,PF00658,PF09754,PF09754,PF04371,PF03283,PF03283,PF03403,PF03985,PF10255,PF10255,PF10255,PF02089,PF02089,PF00291,PF00291,PF00291,PF00291,PF00291,PF00291,PF00291,PF00291,PF00291,PF00291,PF00291,PF00291,PF00291,PF03656,PF03656,PF03656,PF07145,PF07145,PF02548,PF02548,PF00024,PF00024,PF00024,PF00024,PF00024,PF00024,PF00024,PF08276,PF14295,PF14295,PF14295,PF14295,PF14295,PF14295,PF14295,PF14295,PF08417,PF08417,PF08601,PF01569,PF01569,PF01507,PF04755,PF04755,PF04755,PF04755,PF04755,PF04755,PF04755,PF04755,PF04755,PF10609,PF10609,PF10609,PF00989,PF00989,PF00989,PF00989,PF08447,PF08447,PF08447,PF08448,PF08448,PF08448,PF08448,PF13188,PF13188,PF13188,PF13188,PF13426,PF13426,PF13426,PF13426,PF13426,PF13426,PF01734,PF01734,PF01734,PF05625,PF02170,PF02170,PF01161,PF14812,PF03717,PF12849,PF12849,PF13839,PF13839,PF13839,PF13839,PF02229,PF02229,PF02229,PF02229,PF02229,PF09341,PF01399,PF01399,PF01399,PF01399,PF01399,PF01399,PF01399,PF01399,PF01399,PF01399,PF01135,PF01135,PF01135,PF01135,PF01135,PF01135,PF01135,PF01135,PF01135,PF01135,PF00705,PF00705,PF08369,PF08369,PF08369,PF03462,PF03462,PF03462,PF03462,PF03462,PF03462,PF03462,PF01851,PF01851,PF07676,PF07676,PF07676,PF07676,PF07676,PF07676,PF04194,PF04194,PF04720,PF04720,PF04720,PF00233,PF00233,PF00233,PF00233,PF00233,PF00595,PF00595,PF00595,PF13180,PF13180,PF13180,PF13180,PF12708,PF10251,PF03965,PF03965,PF00805,PF00805,PF00805,PF00805,PF00805,PF00805,PF00805,PF13576,PF13576,PF13576,PF13576,PF13576,PF13599,PF13599,PF00354,PF00354,PF00354,PF00311,PF00311,PF00311,PF01293,PF04258,PF00112,PF00112,PF00112,PF00112,PF00112,PF00112,PF00112,PF00112,PF00112,PF01088,PF01088,PF01088,PF01088,PF01650,PF01470,PF03051,PF03051,PF03051,PF07722,PF07722,PF05416,PF02902,PF02902,PF02902,PF10275,PF10275,PF07910,PF05903,PF05903,PF05903,PF01433,PF01433,PF00413,PF00246,PF00246,PF00675,PF00675,PF00675,PF00675,PF00675,PF00675,PF05193,PF05193,PF05193,PF16187,PF16187,PF16187,PF00883,PF00883,PF00883,PF02127,PF02127,PF02127,PF02127,PF02127,PF02127,PF01546,PF01546,PF01546,PF01546,PF01546,PF01546,PF01546,PF01546,PF01546,PF01546,PF00814,PF00557,PF00557,PF00557,PF00557,PF00557,PF04389,PF04389,PF04389,PF01432,PF01432,PF01432,PF01432,PF02074,PF02074,PF02074,PF01434,PF01434,PF01434,PF01434,PF01434,PF01434,PF01434,PF01435,PF01435,PF01435,PF16491,PF02163,PF02163,PF02163,PF12388,PF00450,PF00450,PF00450,PF00450,PF00450,PF00450,PF00450,PF00450,PF00450,PF00450,PF02129,PF02129,PF00717,PF10502,PF10502,PF05577,PF05577,PF03572,PF03572,PF03572,PF03572,PF10459,PF01343,PF01343,PF01343,PF00082,PF00082,PF00082,PF00082,PF00082,PF00082,PF00082,PF00082,PF00082,PF00326,PF00326,PF00326,PF00326,PF00326,PF00326,PF00326,PF00326,PF00326,PF00326,PF00326,PF00326,PF00326,PF00326,PF00326,PF00326,PF00326,PF00326,PF02897,PF02897,PF02897,PF02897,PF02897,PF02897,PF02897,PF02897,PF01195,PF01195,PF01327,PF01327,PF00141,PF00141,PF00141,PF00141,PF00141,PF00141,PF00141,PF06732,PF06732,PF06732,PF10203,PF05648,PF05648,PF04695,PF04614,PF00365,PF00365,PF00365,PF00365,PF00365,PF00365,PF00365,PF00294,PF00294,PF00294,PF00294,PF00294,PF00294,PF07819,PF07819,PF07819,PF07819,PF00342,PF00342,PF00162,PF00162,PF00162,PF00162,PF00162,PF00162,PF00162,PF00162,PF02879,PF02879,PF02879,PF02879,PF02880,PF02880,PF02880,PF00408,PF00408,PF00959,PF00628,PF00628,PF00628,PF00628,PF00628,PF00628,PF00628,PF00628,PF00628,PF13831,PF13831,PF13831,PF13831,PF04674,PF04674,PF14703,PF14703,PF14703,PF14703,PF14703,PF01384,PF01384,PF01384,PF01384,PF01384,PF01384,PF01384,PF01384,PF01384,PF01384,PF16212,PF16209,PF16209,PF02114,PF02114,PF10143,PF04916,PF04916,PF04916,PF04916,PF00343,PF00343,PF00343,PF00343,PF08543,PF05721,PF08567,PF08577,PF00613,PF00454,PF00454,PF05970,PF02585,PF08190,PF08190,PF13638,PF17146,PF01504,PF05726,PF06201,PF06201,PF02171,PF02171,PF02171,PF02171,PF02171,PF00224,PF00224,PF00224,PF00224,PF00224,PF00224,PF00224,PF00224,PF00224,PF00069,PF00069,PF00069,PF00069,PF00069,PF00069,PF00069,PF00069,PF00069,PF00069,PF00069,PF00069,PF00069,PF00069,PF00069,PF00069,PF00069,PF00069,PF00069,PF00069,PF00069,PF00069,PF00069,PF00069,PF00069,PF00069,PF00069,PF00069,PF00069,PF00069,PF00069,PF00069,PF00069,PF00069,PF00069,PF00069,PF00069,PF00069,PF00069,PF00069,PF00069,PF00069,PF00069,PF00069,PF00069,PF00069,PF00069,PF00069,PF00069,PF00069,PF00069,PF00069,PF00069,PF00069,PF00069,PF00069,PF00069,PF00069,PF00069,PF00069,PF00069,PF00069,PF00069,PF00069,PF00069,PF00069,PF00069,PF00069,PF00069,PF00069,PF00069,PF00069,PF00069,PF00069,PF00069,PF00069,PF00069,PF00069,PF00069,PF00069,PF00069,PF00069,PF00069,PF00069,PF00069,PF00069,PF00069,PF00069,PF00069,PF00069,PF00069,PF00069,PF00069,PF00069,PF00069,PF00069,PF00069,PF00069,PF00069,PF00069,PF00069,PF00069,PF00069,PF00069,PF00069,PF00069,PF00069,PF00069,PF00069,PF00069,PF00069,PF00069,PF00069,PF00069,PF00069,PF00069,PF00069,PF00069,PF00069,PF00069,PF00069,PF00069,PF00069,PF00069,PF00069,PF00069,PF00069,PF00069,PF00069,PF00069,PF00069,PF00069,PF00069,PF00069,PF00069,PF00069,PF00069,PF00069,PF00069,PF00069,PF00069,PF00069,PF00069,PF00069,PF00069,PF00069,PF00069,PF00069,PF00069,PF00069,PF00069,PF00069,PF00069,PF00069,PF00069,PF00069,PF00069,PF00069,PF00069,PF00069,PF00069,PF00069,PF00069,PF00069,PF00069,PF00069,PF00069,PF00069,PF00069,PF00069,PF00069,PF00069,PF00069,PF00069,PF00433,PF00433,PF07714,PF07714,PF07714,PF07714,PF07714,PF07714,PF07714,PF07714,PF07714,PF07714,PF07714,PF07714,PF07714,PF07714,PF07714,PF07714,PF07714,PF07714,PF07714,PF07714,PF07714,PF07714,PF07714,PF07714,PF07714,PF07714,PF07714,PF07714,PF07714,PF07714,PF07714,PF07714,PF07714,PF07714,PF07714,PF07714,PF07714,PF07714,PF07714,PF07714,PF07714,PF07714,PF07714,PF07714,PF07714,PF07714,PF07714,PF07714,PF07714,PF07714,PF07714,PF07714,PF07714,PF07714,PF07714,PF07714,PF07714,PF07714,PF07714,PF07714,PF07714,PF07714,PF07714,PF07714,PF07714,PF07714,PF07714,PF07714,PF07714,PF07714,PF07714,PF07714,PF07714,PF07714,PF07714,PF07714,PF07714,PF07714,PF07714,PF07714,PF07714,PF07714,PF07714,PF07714,PF07714,PF07714,PF07714,PF07714,PF07714,PF07714,PF07714,PF07714,PF07714,PF07714,PF07714,PF07714,PF07714,PF07714,PF07714,PF07714,PF07714,PF07714,PF07714,PF07714,PF07714,PF07714,PF07714,PF07714,PF07714,PF07714,PF07714,PF07714,PF07714,PF07714,PF07714,PF07714,PF07714,PF07714,PF07714,PF07714,PF07714,PF07714,PF07714,PF07714,PF07714,PF07714,PF07714,PF07714,PF07714,PF07714,PF07714,PF07714,PF07714,PF07714,PF07714,PF07714,PF07714,PF07714,PF07714,PF07714,PF02887,PF02887,PF02887,PF02887,PF01477,PF01477,PF00614,PF08429,PF08429,PF01238,PF01238,PF01238,PF01238,PF01238,PF01238,PF01238,PF03332,PF03332,PF03332,PF01679,PF01679,PF01625,PF08645,PF10590,PF01048,PF15365,PF15365,PF01357,PF01357,PF01357,PF01357,PF01743,PF01743,PF12627,PF10604,PF10604,PF00348,PF00348,PF00348,PF00348,PF02719,PF02719,PF02719,PF02719,PF02719,PF02719,PF02719,PF02719,PF14667,PF14667,PF14667,PF14667,PF14667,PF01459,PF01459,PF01459,PF00280,PF07244,PF07244,PF07244,PF07244,PF08479,PF00550,PF00550,PF00550,PF00550,PF00550,PF00550,PF00550,PF00550,PF00550,PF00550,PF00550,PF00550,PF00550,PF00550,PF00550,PF00550,PF00550,PF00550,PF00550,PF00550,PF00550,PF00550,PF00550,PF00550,PF00550,PF00550,PF00550,PF00550,PF00550,PF00550,PF00550,PF14573,PF00481,PF00481,PF00481,PF00481,PF00481,PF00481,PF00481,PF00481,PF00481,PF00481,PF00481,PF00481,PF00481,PF00481,PF00481,PF00481,PF00481,PF00481,PF13672,PF13672,PF13672,PF13672,PF15060,PF01326,PF01326,PF01326,PF08321,PF08321,PF01535,PF01535,PF01535,PF01535,PF01535,PF01535,PF01535,PF01535,PF01535,PF01535,PF01535,PF01535,PF01535,PF01535,PF01535,PF01535,PF01535,PF01535,PF01535,PF01535,PF01535,PF01535,PF01535,PF01535,PF01535,PF01535,PF01535,PF01535,PF01535,PF01535,PF01535,PF01535,PF01535,PF01535,PF12854,PF12854,PF12854,PF12854,PF12854,PF12854,PF12854,PF12854,PF12854,PF12854,PF12854,PF12854,PF12854,PF12854,PF12854,PF12854,PF12854,PF12854,PF12854,PF12854,PF13041,PF13041,PF13041,PF13041,PF13041,PF13041,PF13041,PF13041,PF13041,PF13041,PF13041,PF13041,PF13041,PF13041,PF13041,PF13041,PF13041,PF13041,PF13041,PF13041,PF13041,PF13041,PF13041,PF13041,PF13041,PF13041,PF13041,PF13041,PF13041,PF13041,PF13041,PF13041,PF13812,PF13812,PF13812,PF13812,PF13812,PF13812,PF13812,PF13812,PF13812,PF13812,PF13812,PF13812,PF13812,PF17177,PF17177,PF17177,PF17177,PF17177,PF17177,PF01239,PF01239,PF04193,PF04193,PF01011,PF01011,PF01011,PF01011,PF01011,PF01011,PF01011,PF13360,PF13360,PF13360,PF13360,PF13360,PF13570,PF13570,PF13570,PF13570,PF13570,PF13570,PF13570,PF13570,PF13570,PF01502,PF01502,PF01502,PF01503,PF00697,PF10253,PF10253,PF02996,PF02996,PF01920,PF01920,PF01920,PF07156,PF00432,PF01080,PF09029,PF00156,PF00156,PF00156,PF00156,PF00156,PF14572,PF14572,PF16101,PF16101,PF00485,PF00485,PF00485,PF12999,PF12999,PF15898,PF06325,PF06325,PF06325,PF06325,PF05185,PF05185,PF05185,PF08084,PF00235,PF00235,PF14464,PF14464,PF14446,PF14447,PF14447,PF14447,PF14447,PF14447,PF14447,PF14447,PF14447,PF14447,PF14447,PF14447,PF14447,PF14447,PF14447,PF14447,PF14447,PF14447,PF14447,PF09180,PF09180,PF00227,PF00227,PF00227,PF00227,PF00227,PF00227,PF00227,PF00227,PF00227,PF00227,PF00227,PF00227,PF00227,PF00227,PF00227,PF00227,PF00227,PF10584,PF10584,PF10584,PF10584,PF10584,PF00361,PF02983,PF02983,PF00484,PF00484,PF00484,PF01619,PF01619,PF01619,PF01619,PF00160,PF00160,PF00160,PF00160,PF00160,PF00160,PF00160,PF00160,PF00160,PF00160,PF00160,PF00160,PF00160,PF00160,PF00160,PF12230,PF12230,PF09785,PF09785,PF03371,PF14765,PF14765,PF14765,PF14765,PF14765,PF14765,PF02531,PF03912,PF00737,PF00737,PF01789,PF01789,PF01789,PF01789,PF01789,PF01789,PF01789,PF05757,PF06298,PF06298,PF06298,PF06298,PF06298,PF01416,PF01416,PF01416,PF01416,PF01416,PF00849,PF00849,PF00421,PF00421,PF14870,PF14870,PF13326,PF13326,PF13326,PF02507,PF02507,PF02507,PF01701,PF04012,PF04012,PF04012,PF04012,PF03034,PF02666,PF02666,PF12738,PF12738,PF12738,PF12738,PF12738,PF01329,PF01981,PF03095,PF03095,PF04387,PF04387,PF04387,PF04387,PF00854,PF01472,PF01472,PF01472,PF14306,PF14306,PF09409,PF09409,PF03714,PF00806,PF00806,PF00806,PF00806,PF00806,PF00806,PF08324,PF08324,PF16913,PF16913,PF16913,PF16913,PF16913,PF16656,PF16656,PF16656,PF06888,PF06888,PF06888,PF01862,PF01862,PF01480,PF00855,PF00787,PF00282,PF00282,PF00282,PF00282,PF12766,PF01243,PF01243,PF01243,PF01243,PF12900,PF13883,PF13883,PF13883,PF13883,PF00719,PF00719,PF00719,PF00070,PF00070,PF00070,PF00070,PF00070,PF00070,PF00070,PF00070,PF00070,PF00070,PF00070,PF00070,PF07992,PF07992,PF07992,PF07992,PF07992,PF07992,PF07992,PF07992,PF07992,PF07992,PF07992,PF07992,PF07992,PF07992,PF07992,PF07992,PF07992,PF07992,PF07992,PF07992,PF07992,PF07992,PF07992,PF07992,PF07992,PF07992,PF07992,PF07992,PF07992,PF07992,PF07992,PF07992,PF07992,PF07992,PF07992,PF07992,PF07992,PF07992,PF07992,PF13738,PF13738,PF13738,PF13738,PF13738,PF13738,PF13738,PF13738,PF02852,PF02852,PF02852,PF02852,PF02852,PF02852,PF02852,PF08880,PF01729,PF14489,PF14489,PF01424,PF01424,PF01424,PF01424,PF01424,PF14655,PF14655,PF14655,PF07019,PF00566,PF00566,PF00566,PF00566,PF03834,PF03215,PF03215,PF04824,PF04824,PF04825,PF08423,PF08423,PF08423,PF08423,PF08423,PF11976,PF11976,PF11976,PF11976,PF11976,PF11976,PF11976,PF11976,PF11976,PF11976,PF11976,PF11976,PF11976,PF13881,PF13881,PF13881,PF13881,PF13881,PF13881,PF13881,PF13881,PF13881,PF04139,PF04139,PF04055,PF04055,PF04055,PF04055,PF04055,PF04055,PF04055,PF05691,PF05691,PF05691,PF05691,PF05691,PF05691,PF00638,PF08373,PF14538,PF00071,PF00071,PF00071,PF00071,PF00071,PF00071,PF00071,PF00071,PF00071,PF00071,PF00071,PF00071,PF00071,PF00071,PF00071,PF00071,PF00071,PF00071,PF00071,PF00071,PF00071,PF00071,PF00071,PF12234,PF02033,PF15519,PF15519,PF00415,PF00415,PF00415,PF00415,PF00415,PF00415,PF00415,PF00415,PF00415,PF00415,PF00415,PF00415,PF00415,PF00415,PF00415,PF00415,PF00415,PF00415,PF00415,PF00415,PF00415,PF00415,PF00415,PF00415,PF00415,PF00415,PF00415,PF00415,PF00415,PF00415,PF13540,PF13540,PF13540,PF13540,PF13540,PF13540,PF13540,PF13540,PF13540,PF13540,PF13540,PF13540,PF13540,PF13540,PF13540,PF13540,PF13540,PF13540,PF13540,PF13540,PF13540,PF06405,PF06405,PF04078,PF04078,PF05183,PF05183,PF05183,PF05183,PF05183,PF10262,PF10262,PF00154,PF00154,PF16786,PF02565,PF16124,PF02132,PF08534,PF08534,PF08534,PF08534,PF08534,PF08534,PF08534,PF07807,PF07808,PF05755,PF04607,PF04607,PF04607,PF04607,PF04057,PF16900,PF13582,PF13583,PF13688,PF13688,PF05797,PF08661,PF08646,PF08542,PF08542,PF08542,PF03248,PF03248,PF04851,PF04851,PF04851,PF04851,PF04851,PF04851,PF04851,PF04851,PF04851,PF04851,PF04851,PF04851,PF04851,PF00072,PF00072,PF03732,PF03732,PF03732,PF03732,PF03732,PF03732,PF03732,PF03732,PF00472,PF00472,PF00472,PF00472,PF00472,PF16658,PF08519,PF03214,PF08737,PF05879,PF05879,PF05879,PF00581,PF00581,PF00581,PF00581,PF00581,PF00581,PF00581,PF01694,PF01694,PF01694,PF01694,PF01694,PF01694,PF01694,PF01694,PF01694,PF12595,PF07498,PF04950,PF00636,PF00636,PF00636,PF00636,PF00445,PF14622,PF14622,PF14622,PF01042,PF01042,PF08584,PF00268,PF00268,PF00268,PF00268,PF04597,PF04597,PF04597,PF05817,PF05817,PF00428,PF00428,PF00687,PF00687,PF00687,PF00687,PF00687,PF00466,PF00466,PF03946,PF03946,PF03946,PF03946,PF00238,PF00238,PF01929,PF01929,PF00827,PF00827,PF00827,PF00827,PF01196,PF01196,PF17135,PF17135,PF01775,PF01775,PF00861,PF00861,PF00861,PF00861,PF00861,PF00861,PF00181,PF00829,PF00829,PF00237,PF00237,PF01776,PF01776,PF00276,PF00276,PF03939,PF03939,PF17136,PF01246,PF01386,PF16906,PF01016,PF01016,PF01016,PF00828,PF01777,PF01778,PF00831,PF00831,PF00831,PF00831,PF00831,PF03947,PF03947,PF00297,PF00297,PF00297,PF00297,PF00327,PF00327,PF08079,PF08079,PF01197,PF01198,PF01198,PF01655,PF01655,PF00468,PF00468,PF00468,PF01632,PF01632,PF01632,PF01780,PF00832,PF00573,PF00573,PF00935,PF00281,PF00673,PF00347,PF00347,PF03868,PF01248,PF01248,PF01248,PF01248,PF01248,PF03948,PF01281,PF00338,PF00338,PF00411,PF00411,PF00411,PF00416,PF00416,PF00253,PF00253,PF00886,PF00886,PF00366,PF00366,PF00366,PF00833,PF16205,PF00203,PF01090,PF00318,PF00318,PF01649,PF01165,PF01165,PF01282,PF01282,PF03297,PF03297,PF01283,PF01283,PF01283,PF04758,PF01015,PF00163,PF00163,PF01250,PF01092,PF01092,PF01251,PF00410,PF01201,PF01201,PF01201,PF00380,PF14693,PF14693,PF00164,PF00164,PF16321,PF00834,PF06026,PF06026,PF06026,PF06026,PF06026,PF06026,PF00355,PF00355,PF00355,PF00355,PF00355,PF00355,PF00355,PF00355,PF00355,PF00355,PF13806,PF13806,PF12906,PF12906,PF12906,PF12906,PF00848,PF01163,PF01163,PF01163,PF01163,PF01163,PF17184,PF17184,PF08167,PF16099,PF08585,PF08585,PF08585,PF08585,PF08585,PF04321,PF04321,PF04321,PF04321,PF04321,PF04321,PF04321,PF07521,PF10443,PF10443,PF00075,PF00075,PF09468,PF09468,PF09468,PF01351,PF13482,PF01138,PF01138,PF01138,PF01138,PF01138,PF01138,PF01138,PF03725,PF01876,PF01876,PF01900,PF01900,PF00910,PF00910,PF00910,PF00910,PF00910,PF09511,PF00940,PF00940,PF00940,PF00940,PF08208,PF08208,PF08208,PF08208,PF08208,PF08208,PF11705,PF11705,PF01000,PF01000,PF01000,PF03118,PF01193,PF13656,PF13656,PF02150,PF08292,PF06883,PF04997,PF04997,PF04997,PF04997,PF04997,PF00623,PF04983,PF04983,PF04998,PF04563,PF04563,PF04563,PF04563,PF04563,PF04563,PF04563,PF04563,PF04561,PF04561,PF04561,PF04561,PF04565,PF10385,PF10385,PF00562,PF00562,PF00562,PF00562,PF00562,PF04560,PF01191,PF01191,PF01191,PF01191,PF03871,PF03871,PF03871,PF01192,PF01192,PF03870,PF00773,PF00773,PF00773,PF00773,PF12647,PF03259,PF08477,PF08477,PF08477,PF08477,PF08477,PF08477,PF08477,PF08477,PF08477,PF08477,PF08477,PF08477,PF08477,PF08477,PF08477,PF08477,PF08477,PF08477,PF08477,PF08477,PF08477,PF08477,PF00639,PF13616,PF13877,PF14768,PF14766,PF03055,PF03055,PF03055,PF03055,PF03055,PF03055,PF03055,PF16550,PF16550,PF08375,PF10602,PF14700,PF12328,PF09382,PF01765,PF01765,PF01765,PF01765,PF01765,PF00076,PF00076,PF00076,PF00076,PF00076,PF00076,PF00076,PF00076,PF00076,PF00076,PF00076,PF00076,PF00076,PF00076,PF00076,PF00076,PF00076,PF00076,PF00076,PF00076,PF00076,PF00076,PF00076,PF00076,PF00076,PF00076,PF00076,PF00076,PF00076,PF00076,PF00076,PF00076,PF00076,PF00076,PF00076,PF00076,PF00076,PF00076,PF00076,PF00076,PF00076,PF00076,PF00076,PF00076,PF00076,PF00076,PF00076,PF00076,PF00076,PF00076,PF00076,PF00076,PF00076,PF00076,PF00076,PF00076,PF00076,PF00076,PF00076,PF00076,PF00076,PF00076,PF00076,PF00076,PF00076,PF00076,PF00076,PF00076,PF00076,PF00076,PF00076,PF00076,PF00076,PF00076,PF00076,PF00076,PF00076,PF00076,PF00076,PF00076,PF13893,PF13893,PF13893,PF13893,PF16367,PF16367,PF16367,PF16367,PF16367,PF16367,PF16367,PF16367,PF16367,PF16367,PF16367,PF16367,PF16367,PF15628,PF16842,PF16842,PF16842,PF16842,PF16842,PF16842,PF16651,PF00398,PF00398,PF15459,PF15459,PF15459,PF12923,PF14615,PF02410,PF02410,PF16745,PF08600,PF08600,PF09243,PF09243,PF09243,PF04378,PF04378,PF04378,PF04378,PF04378,PF04378,PF04378,PF04378,PF02714,PF02714,PF13967,PF01137,PF01137,PF01137,PF01137,PF01137,PF01139,PF01139,PF01139,PF01139,PF01139,PF01139,PF05189,PF04641,PF04641,PF04641,PF04641,PF04641,PF04641,PF10363,PF10363,PF10363,PF10363,PF10363,PF10363,PF16770,PF05749,PF09273,PF09273,PF09273,PF09273,PF09273,PF09273,PF00016,PF02915,PF02915,PF05496,PF05496,PF05496,PF05496,PF05496,PF05496,PF05496,PF00665,PF00665,PF00665,PF00665,PF00665,PF00665,PF00665,PF00665,PF00665,PF00077,PF00077,PF08284,PF08284,PF08284,PF08284,PF08284,PF00078,PF00078,PF00078,PF00078,PF00078,PF00078,PF00078,PF00078,PF00078,PF00078,PF00078,PF00078,PF00078,PF00078,PF00078,PF00078,PF00078,PF00078,PF00078,PF00078,PF00078,PF00078,PF00078,PF00078,PF00078,PF00078,PF00078,PF00078,PF00078,PF00078,PF00078,PF13456,PF05773,PF05773,PF02042,PF02042,PF02042,PF02042,PF02042,PF00575,PF00575,PF00575,PF00575,PF00575,PF00575,PF00575,PF00575,PF00575,PF00575,PF03501,PF01479,PF01479,PF01479,PF01479,PF01479,PF05116,PF05116,PF05116,PF05116,PF05116,PF05116,PF05116,PF03399,PF03399,PF03399,PF03435,PF03435,PF03435,PF03435,PF07738,PF07738,PF07738,PF07738,PF02182,PF02182,PF02182,PF01259,PF16950,PF16950,PF16950,PF16950,PF00536,PF00536,PF07647,PF07647,PF07647,PF07647,PF01342,PF01342,PF16282,PF02037,PF02037,PF02037,PF02037,PF02037,PF02037,PF02037,PF02037,PF02037,PF02037,PF02037,PF02037,PF02037,PF02037,PF02037,PF02037,PF02037,PF13867,PF05184,PF05184,PF04499,PF04499,PF04499,PF04499,PF04499,PF04499,PF03343,PF03343,PF03343,PF03343,PF03343,PF03343,PF03343,PF16531,PF09368,PF06426,PF13558,PF01758,PF01758,PF01758,PF13593,PF13593,PF05992,PF05992,PF05694,PF01547,PF01547,PF00497,PF13343,PF13416,PF00375,PF00375,PF00375,PF00375,PF03937,PF08491,PF08491,PF02810,PF02810,PF00995,PF00995,PF00995,PF00995,PF03908,PF03908,PF08033,PF08033,PF04815,PF04815,PF04811,PF04811,PF04811,PF06428,PF06428,PF06428,PF06046,PF06046,PF06046,PF01369,PF01369,PF07517,PF07517,PF07516,PF00584,PF00584,PF04628,PF04628,PF08238,PF08238,PF08238,PF08238,PF08238,PF08238,PF08238,PF08238,PF08238,PF04593,PF01641,PF01641,PF02774,PF06911,PF04520,PF05889,PF05889,PF05889,PF05889,PF00735,PF04360,PF04360,PF03348,PF03348,PF00273,PF02403,PF02403,PF02403,PF06821,PF06821,PF00856,PF00856,PF00856,PF00856,PF00856,PF00856,PF00856,PF00856,PF00856,PF00856,PF00856,PF00856,PF07189,PF07189,PF08457,PF08457,PF08457,PF03749,PF03749,PF03749,PF03749,PF08450,PF08450,PF08450,PF08450,PF08450,PF08450,PF05002,PF07093,PF07093,PF07093,PF07093,PF14633,PF04908,PF00018,PF07653,PF08239,PF14604,PF01488,PF01488,PF01488,PF07004,PF07004,PF07004,PF01549,PF01549,PF01549,PF01549,PF00464,PF00464,PF00464,PF00464,PF00464,PF00464,PF10516,PF10516,PF10516,PF03876,PF00158,PF00158,PF00158,PF00158,PF04546,PF04546,PF04545,PF04545,PF04545,PF08281,PF08281,PF08281,PF04402,PF16879,PF08295,PF04801,PF04938,PF02146,PF02146,PF02146,PF02146,PF02146,PF02146,PF02146,PF13289,PF01380,PF01380,PF01380,PF16740,PF16740,PF01202,PF01202,PF01202,PF02731,PF02731,PF02731,PF01466,PF01466,PF03931,PF03931,PF03931,PF03595,PF10531,PF06027,PF05916,PF16922,PF14438,PF02463,PF02463,PF02463,PF02463,PF02463,PF02463,PF02463,PF02463,PF02463,PF02463,PF02463,PF02463,PF02463,PF02463,PF17047,PF17047,PF17047,PF01713,PF01713,PF14938,PF14938,PF14938,PF05739,PF09335,PF09335,PF09335,PF09335,PF09335,PF09335,PF09335,PF09335,PF09335,PF09335,PF09335,PF09335,PF00565,PF00176,PF00176,PF00176,PF00176,PF00176,PF00176,PF00176,PF00176,PF00176,PF00176,PF00176,PF00176,PF00176,PF00176,PF00176,PF00176,PF00176,PF00176,PF00176,PF00176,PF03357,PF03357,PF03357,PF03357,PF03357,PF03357,PF03357,PF03357,PF03357,PF01174,PF01174,PF01174,PF01174,PF07366,PF07366,PF07366,PF12680,PF12680,PF12680,PF12680,PF12680,PF13474,PF13474,PF13474,PF02777,PF02777,PF02777,PF02777,PF02777,PF00081,PF00081,PF15902,PF15902,PF04832,PF04832,PF04832,PF04832,PF04832,PF04832,PF04832,PF04832,PF04832,PF04832,PF06525,PF04573,PF04573,PF08286,PF06703,PF17082,PF08317,PF08317,PF04130,PF04130,PF04130,PF04130,PF04130,PF01564,PF01564,PF01564,PF01564,PF01564,PF08631,PF08631,PF07744,PF07228,PF07228,PF02590,PF02590,PF00588,PF00588,PF08032,PF08032,PF10263,PF00622,PF00622,PF08644,PF08644,PF03439,PF14632,PF14632,PF14632,PF14632,PF03105,PF03105,PF03105,PF03105,PF03105,PF03105,PF03105,PF03105,PF03105,PF03105,PF03105,PF08999,PF08999,PF00494,PF00494,PF02586,PF02586,PF00319,PF04086,PF04086,PF04086,PF02290,PF01922,PF01922,PF00448,PF00448,PF00448,PF00448,PF00448,PF16969,PF16969,PF08492,PF08492,PF09439,PF09439,PF09439,PF09439,PF09439,PF09439,PF17004,PF17004,PF17004,PF00436,PF00474,PF04056,PF04056,PF04056,PF04056,PF03531,PF08514,PF01852,PF01852,PF01740,PF13466,PF02544,PF08498,PF10494,PF09598,PF10264,PF16891,PF16891,PF10266,PF10266,PF10266,PF02516,PF02516,PF02516,PF01300,PF00862,PF06999,PF05843,PF05843,PF05843,PF02657,PF11471,PF11471,PF00083,PF00083,PF00083,PF00083,PF00083,PF00083,PF00083,PF00083,PF00083,PF00083,PF00083,PF00083,PF00083,PF00083,PF00083,PF00083,PF00083,PF00083,PF00083,PF00083,PF00083,PF00083,PF00083,PF00083,PF00083,PF00083,PF00083,PF00083,PF00083,PF00083,PF00083,PF00083,PF00083,PF00083,PF00083,PF00083,PF00083,PF00083,PF00083,PF00083,PF00083,PF06800,PF06800,PF06800,PF06800,PF01253,PF01253,PF01253,PF01253,PF01253,PF00916,PF00916,PF00916,PF00916,PF00916,PF13469,PF01975,PF01975,PF01975,PF05477,PF04935,PF04935,PF07712,PF07712,PF01805,PF01805,PF16495,PF16496,PF16496,PF16496,PF04099,PF04099,PF08231,PF08231,PF02383,PF02383,PF02383,PF02383,PF02383,PF00957,PF00957,PF00957,PF00957,PF00957,PF00957,PF00804,PF00804,PF09177,PF09801,PF00437,PF00437,PF00482,PF00482,PF10824,PF02969,PF02969,PF02969,PF02969,PF02969,PF14929,PF14929,PF07571,PF04719,PF04658,PF05742,PF04177,PF04177,PF04177,PF04177,PF00902,PF01026,PF01026,PF01026,PF09734,PF02668,PF02668,PF02668,PF02668,PF02668,PF02668,PF02668,PF01361,PF14832,PF14832,PF09728,PF09728,PF09728,PF09728,PF09728,PF09728,PF14543,PF14543,PF14543,PF14543,PF03134,PF03134,PF02970,PF07986,PF07986,PF07986,PF07986,PF00352,PF07106,PF05794,PF03638,PF03638,PF03638,PF07331,PF03645,PF03645,PF13019,PF13297,PF03070,PF03070,PF03070,PF03741,PF03741,PF03741,PF15616,PF03849,PF03849,PF03850,PF03850,PF12612,PF12612,PF03153,PF03153,PF02751,PF00382,PF02269,PF03847,PF03847,PF03847,PF03540,PF03540,PF04494,PF04494,PF02002,PF05793,PF05793,PF10419,PF10419,PF01096,PF07500,PF07500,PF07500,PF08271,PF08271,PF02824,PF02824,PF02824,PF01702,PF01702,PF01702,PF01702,PF01702,PF04858,PF04858,PF00763,PF00763,PF02882,PF14413,PF01946,PF01946,PF01946,PF01946,PF01946,PF01946,PF01946,PF01946,PF01946,PF01964,PF01964,PF01964,PF01964,PF01964,PF00899,PF00899,PF00899,PF00899,PF00899,PF00899,PF00899,PF00899,PF00899,PF00899,PF00899,PF00899,PF00899,PF05690,PF00975,PF00975,PF00975,PF02803,PF02803,PF00108,PF00108,PF00085,PF00085,PF00085,PF00085,PF00085,PF00085,PF00085,PF00085,PF00085,PF00085,PF00085,PF00085,PF00085,PF00085,PF00085,PF00085,PF00085,PF00085,PF00085,PF00085,PF00085,PF00085,PF00085,PF00085,PF00085,PF00085,PF00085,PF00085,PF13098,PF13098,PF13098,PF13098,PF13098,PF13192,PF13192,PF13462,PF13848,PF13848,PF13899,PF13899,PF13905,PF13905,PF13905,PF13905,PF13905,PF13905,PF03190,PF11262,PF11732,PF05615,PF16940,PF16166,PF04278,PF00121,PF00121,PF02466,PF02466,PF02466,PF02466,PF02466,PF04821,PF04821,PF04821,PF04821,PF06068,PF06068,PF06068,PF06068,PF06068,PF06068,PF06068,PF06068,PF12457,PF12457,PF09042,PF09042,PF09042,PF09042,PF09042,PF09042,PF09042,PF09042,PF09042,PF09042,PF09042,PF09042,PF09042,PF09042,PF09042,PF09042,PF09042,PF09042,PF09042,PF09042,PF09042,PF09042,PF00265,PF00265,PF00265,PF00265,PF00265,PF00265,PF03219,PF07534,PF09072,PF15111,PF07857,PF07857,PF06979,PF06979,PF03647,PF12329,PF12329,PF12325,PF12325,PF02581,PF07851,PF05271,PF14249,PF14249,PF14249,PF14249,PF12549,PF16331,PF16331,PF16331,PF06552,PF06552,PF04281,PF16031,PF01131,PF01131,PF01131,PF01131,PF01131,PF01131,PF01028,PF01028,PF01028,PF01028,PF02919,PF13368,PF13368,PF13368,PF01254,PF04406,PF16920,PF04265,PF04263,PF05724,PF05724,PF04536,PF12580,PF02775,PF02775,PF02775,PF00205,PF16582,PF16582,PF02776,PF02776,PF02776,PF02776,PF02776,PF00515,PF00515,PF00515,PF00515,PF00515,PF00515,PF00515,PF00515,PF00515,PF00515,PF00515,PF00515,PF00515,PF00515,PF00515,PF00515,PF00515,PF00515,PF00515,PF00515,PF00515,PF00515,PF00515,PF00515,PF00515,PF00515,PF00515,PF00515,PF00515,PF00515,PF00515,PF00515,PF00515,PF00515,PF00515,PF00515,PF00515,PF00515,PF00515,PF00515,PF00515,PF00515,PF00515,PF00515,PF00515,PF00515,PF00515,PF00515,PF00515,PF00515,PF00515,PF00515,PF00515,PF00515,PF00515,PF00515,PF00515,PF00515,PF00515,PF00515,PF00515,PF00515,PF00515,PF00515,PF00515,PF00515,PF00515,PF00515,PF00515,PF00515,PF00515,PF00515,PF00515,PF00515,PF00515,PF00515,PF00515,PF00515,PF00515,PF00515,PF00515,PF00515,PF00515,PF00515,PF00515,PF00515,PF00515,PF00515,PF00515,PF00515,PF00515,PF00515,PF00515,PF00515,PF00515,PF00515,PF00515,PF00515,PF00515,PF00515,PF00515,PF00515,PF00515,PF00515,PF00515,PF00515,PF00515,PF00515,PF00515,PF00515,PF00515,PF00515,PF13374,PF13374,PF13374,PF13374,PF13374,PF13374,PF13374,PF13374,PF13374,PF13374,PF13374,PF13374,PF13374,PF13374,PF13374,PF13374,PF13374,PF13374,PF13374,PF13374,PF13374,PF13374,PF13374,PF13374,PF13374,PF13374,PF13374,PF13374,PF13374,PF13374,PF13374,PF13374,PF13374,PF13374,PF13374,PF13374,PF13374,PF13374,PF13374,PF13374,PF13374,PF13374,PF13374,PF13374,PF13414,PF13414,PF13414,PF13414,PF13414,PF13414,PF13414,PF13414,PF13414,PF13414,PF13414,PF13414,PF13414,PF13414,PF13414,PF13414,PF13414,PF13414,PF13414,PF13414,PF13414,PF13414,PF13414,PF13414,PF13414,PF13414,PF13414,PF13414,PF13414,PF13414,PF13414,PF13414,PF13414,PF13414,PF13414,PF13414,PF13414,PF13414,PF13414,PF13414,PF13414,PF13414,PF13414,PF13414,PF13414,PF13414,PF13414,PF13414,PF13414,PF13414,PF13414,PF13414,PF13414,PF13414,PF13414,PF13414,PF13414,PF13414,PF13414,PF13414,PF13414,PF13414,PF13414,PF13414,PF13414,PF13414,PF13414,PF13414,PF13414,PF13414,PF13414,PF13414,PF13414,PF13414,PF13414,PF13414,PF13414,PF13414,PF13414,PF13414,PF13414,PF13414,PF13414,PF13424,PF13424,PF13424,PF13424,PF13424,PF13424,PF13424,PF13424,PF13424,PF13424,PF13424,PF13424,PF13424,PF13424,PF13424,PF13424,PF13424,PF13424,PF13424,PF13424,PF13424,PF13424,PF13424,PF13424,PF13424,PF13424,PF13424,PF13424,PF13424,PF13424,PF13424,PF13424,PF13424,PF13424,PF13424,PF13424,PF13424,PF13424,PF13424,PF13424,PF13424,PF13424,PF13424,PF13424,PF13424,PF13424,PF13424,PF13424,PF13424,PF13424,PF13424,PF13424,PF13424,PF13424,PF13424,PF13424,PF13424,PF13424,PF13424,PF13424,PF13424,PF13424,PF13424,PF13424,PF13424,PF13424,PF13424,PF13424,PF13424,PF13424,PF13424,PF13424,PF13424,PF13424,PF13424,PF13424,PF13424,PF13424,PF13428,PF13428,PF13428,PF13428,PF13428,PF13428,PF13428,PF13428,PF13428,PF13428,PF13428,PF13428,PF13428,PF13428,PF13428,PF13428,PF13428,PF13428,PF13428,PF13428,PF13428,PF13428,PF13428,PF13428,PF13428,PF13428,PF13428,PF13428,PF13428,PF13428,PF13428,PF13428,PF13428,PF13428,PF13428,PF13428,PF13428,PF13428,PF13428,PF13428,PF13428,PF13428,PF13428,PF13428,PF13428,PF13428,PF13428,PF13428,PF13428,PF13428,PF13428,PF13428,PF13428,PF13428,PF13428,PF13428,PF13428,PF13428,PF13428,PF13428,PF13428,PF13428,PF13428,PF13428,PF13428,PF13428,PF13428,PF13428,PF13428,PF13428,PF13428,PF13428,PF13428,PF13428,PF13428,PF13428,PF13428,PF13428,PF13428,PF13428,PF13428,PF13428,PF13428,PF13428,PF13428,PF13428,PF13428,PF13428,PF13428,PF13428,PF13428,PF13428,PF13428,PF13428,PF13428,PF13428,PF13428,PF13428,PF13428,PF13428,PF13428,PF13428,PF13429,PF13429,PF13429,PF13429,PF13429,PF13429,PF13432,PF13432,PF13432,PF13432,PF13432,PF13432,PF13432,PF13432,PF13432,PF13432,PF13432,PF13432,PF13432,PF13432,PF13432,PF13432,PF13432,PF13432,PF13432,PF13432,PF13432,PF13432,PF13432,PF13432,PF13432,PF13432,PF13432,PF13432,PF13432,PF13432,PF13432,PF13432,PF13432,PF13432,PF13432,PF13432,PF13432,PF13432,PF13432,PF13432,PF13432,PF13432,PF13432,PF13432,PF13432,PF13432,PF13432,PF13432,PF13432,PF13432,PF13432,PF13432,PF13432,PF13432,PF13432,PF13432,PF13432,PF13432,PF13432,PF13432,PF13432,PF13432,PF13432,PF13432,PF13432,PF13432,PF13432,PF13432,PF13432,PF13432,PF13432,PF13432,PF13432,PF13432,PF13432,PF13432,PF13432,PF13432,PF13432,PF13432,PF13432,PF13431,PF13431,PF13431,PF13431,PF13431,PF13431,PF13431,PF13431,PF13431,PF13431,PF13431,PF13431,PF13431,PF13431,PF13431,PF13431,PF13431,PF13431,PF13431,PF13431,PF13431,PF13431,PF13431,PF13431,PF13431,PF13431,PF13431,PF13431,PF13431,PF13431,PF13431,PF13431,PF13431,PF13431,PF13431,PF13431,PF13431,PF13431,PF13431,PF13431,PF13431,PF13431,PF13431,PF13431,PF13431,PF13431,PF13431,PF13431,PF13431,PF14559,PF14559,PF14559,PF14559,PF14559,PF14559,PF14559,PF14559,PF14559,PF14559,PF14559,PF14559,PF14559,PF14559,PF14559,PF14559,PF14559,PF14559,PF14559,PF14559,PF14559,PF14559,PF14559,PF14559,PF14559,PF14559,PF14559,PF14559,PF14559,PF14559,PF14559,PF14559,PF14559,PF14559,PF14559,PF14559,PF14559,PF14559,PF14559,PF14559,PF14559,PF14559,PF14559,PF14559,PF14559,PF14559,PF14559,PF14559,PF14559,PF14559,PF14559,PF14559,PF14559,PF14559,PF07719,PF07719,PF07719,PF07719,PF07719,PF07719,PF07719,PF07719,PF07719,PF07719,PF07719,PF07719,PF07719,PF07719,PF07719,PF07719,PF07719,PF07719,PF07719,PF07719,PF07719,PF07719,PF07719,PF07719,PF07719,PF07719,PF07719,PF07719,PF07719,PF07719,PF07719,PF07719,PF07719,PF07719,PF07719,PF07719,PF07719,PF07719,PF07719,PF07719,PF07719,PF07719,PF07719,PF07719,PF07719,PF07719,PF07719,PF07719,PF07719,PF07719,PF07719,PF07719,PF07719,PF07719,PF07719,PF07719,PF07719,PF07719,PF07719,PF07719,PF07719,PF07719,PF07719,PF07719,PF07719,PF07719,PF07719,PF07719,PF07719,PF07719,PF07719,PF07719,PF07719,PF07719,PF07719,PF07719,PF07719,PF07719,PF07719,PF07719,PF07719,PF07719,PF07719,PF07719,PF07719,PF07719,PF07719,PF07719,PF07719,PF07719,PF07719,PF07719,PF07719,PF07719,PF07719,PF07719,PF07719,PF07719,PF07719,PF07719,PF07719,PF07719,PF07719,PF07719,PF07719,PF07719,PF07719,PF07719,PF07719,PF07719,PF07719,PF07719,PF07719,PF07719,PF07719,PF07719,PF07719,PF07719,PF07719,PF07719,PF07719,PF07719,PF07719,PF07719,PF07719,PF07719,PF07719,PF07719,PF07719,PF07719,PF07719,PF07719,PF07719,PF07719,PF07719,PF07719,PF07719,PF07719,PF07719,PF07719,PF07719,PF07719,PF14561,PF14561,PF09976,PF07721,PF07721,PF07721,PF07721,PF07721,PF07721,PF07721,PF07721,PF07721,PF07721,PF07721,PF12688,PF12688,PF13174,PF13174,PF13174,PF13174,PF13174,PF13174,PF13174,PF13174,PF13174,PF13174,PF13174,PF13174,PF13174,PF13174,PF13176,PF13176,PF13176,PF13176,PF13176,PF13176,PF13176,PF13176,PF13176,PF13176,PF13176,PF13176,PF13176,PF13176,PF13176,PF13176,PF13176,PF13176,PF13176,PF13176,PF13176,PF13176,PF13176,PF13176,PF13176,PF13176,PF13176,PF13176,PF13176,PF13176,PF13176,PF13176,PF13176,PF13176,PF13176,PF13176,PF13176,PF13176,PF13176,PF13176,PF13176,PF13176,PF13176,PF13176,PF13176,PF13176,PF13176,PF13176,PF13176,PF13176,PF13176,PF13176,PF13176,PF13176,PF13176,PF13176,PF13176,PF13176,PF13176,PF13176,PF13176,PF13176,PF13176,PF13176,PF13176,PF13176,PF13176,PF13176,PF13176,PF13176,PF13176,PF13176,PF13176,PF13176,PF13176,PF13176,PF13176,PF13176,PF13176,PF13181,PF13181,PF13181,PF13181,PF13181,PF13181,PF13181,PF13181,PF13181,PF13181,PF13181,PF13181,PF13181,PF13181,PF13181,PF13181,PF13181,PF13181,PF13181,PF13181,PF13181,PF13181,PF13181,PF13181,PF13181,PF13181,PF13181,PF13181,PF13181,PF13181,PF13181,PF13181,PF13181,PF13181,PF13181,PF13181,PF13181,PF13181,PF13181,PF13181,PF13181,PF13181,PF13181,PF13181,PF13181,PF13181,PF13181,PF13181,PF13181,PF13181,PF13181,PF13181,PF13181,PF13181,PF13181,PF13181,PF13181,PF13181,PF13181,PF13181,PF13181,PF13181,PF13181,PF13181,PF13181,PF13181,PF13181,PF13181,PF13181,PF13181,PF13181,PF13181,PF13181,PF13181,PF13181,PF13181,PF13181,PF13181,PF13181,PF13181,PF13181,PF13181,PF13181,PF13181,PF13181,PF13181,PF13181,PF13181,PF13181,PF13181,PF13181,PF13181,PF13181,PF13371,PF13371,PF13371,PF13371,PF13371,PF13371,PF13371,PF13371,PF13371,PF13371,PF13371,PF13371,PF13371,PF13371,PF13371,PF13371,PF13371,PF13371,PF13371,PF13371,PF13371,PF13371,PF13371,PF13371,PF13371,PF13371,PF13371,PF13371,PF13371,PF13371,PF13371,PF13371,PF13371,PF13371,PF13371,PF07926,PF07926,PF07926,PF07926,PF03151,PF03151,PF03151,PF03151,PF03151,PF03151,PF03151,PF03151,PF03151,PF03151,PF03151,PF03151,PF00590,PF00590,PF00590,PF11052,PF01963,PF01963,PF13728,PF07178,PF01938,PF03798,PF03798,PF03798,PF00923,PF04949,PF01709,PF06495,PF02780,PF02779,PF02779,PF02779,PF02779,PF02779,PF02779,PF02779,PF02779,PF01997,PF01997,PF01997,PF00905,PF02992,PF02992,PF04051,PF08164,PF08164,PF03461,PF01204,PF01204,PF01204,PF02358,PF06609,PF05698,PF05697,PF02254,PF03966,PF01978,PF01978,PF10396,PF00133,PF00133,PF00133,PF00133,PF00133,PF00133,PF00133,PF00133,PF00133,PF00133,PF00133,PF00133,PF00133,PF00133,PF00133,PF00133,PF00133,PF00579,PF00579,PF00749,PF00749,PF00749,PF00749,PF00749,PF00750,PF00750,PF01406,PF01406,PF01406,PF09334,PF09334,PF09334,PF13603,PF13603,PF13603,PF13603,PF00152,PF00152,PF00152,PF00152,PF00152,PF00587,PF00587,PF00587,PF00587,PF01411,PF01409,PF01409,PF02091,PF02091,PF02091,PF13393,PF13393,PF13393,PF01336,PF01588,PF01588,PF01588,PF01588,PF01588,PF01588,PF01974,PF02778,PF02778,PF01746,PF01746,PF03054,PF03054,PF07973,PF04558,PF04558,PF02092,PF02092,PF05958,PF05958,PF00261,PF00261,PF11636,PF04820,PF04820,PF04820,PF04820,PF09534,PF09534,PF00290,PF00290,PF00290,PF03222,PF03222,PF03222,PF01509,PF01509,PF01142,PF01142,PF01142,PF01142,PF00089,PF00089,PF00089,PF00089,PF00089,PF00089,PF00089,PF13365,PF13365,PF13365,PF13365,PF13365,PF13365,PF13365,PF13365,PF13365,PF13365,PF13365,PF13365,PF13365,PF02367,PF02367,PF02367,PF02367,PF02367,PF02367,PF03073,PF03073,PF00090,PF00090,PF00090,PF03133,PF03133,PF01167,PF01167,PF00091,PF00091,PF00091,PF00091,PF00091,PF00091,PF00091,PF00091,PF13809,PF14881,PF14881,PF14881,PF03953,PF03953,PF03953,PF03953,PF11717,PF11717,PF11717,PF05711,PF05711,PF06087,PF16714,PF16714,PF02580,PF02580,PF04564,PF04564,PF04564,PF04564,PF04564,PF04564,PF04564,PF04564,PF04564,PF04564,PF04564,PF12220,PF08449,PF08449,PF08449,PF08449,PF08449,PF08449,PF00627,PF00627,PF00627,PF00627,PF00627,PF00627,PF16195,PF14555,PF14555,PF14555,PF14555,PF14555,PF14555,PF14555,PF10585,PF10585,PF10585,PF01040,PF01040,PF01040,PF01040,PF01040,PF01977,PF01209,PF01209,PF01209,PF01209,PF01209,PF01209,PF01209,PF01209,PF01209,PF01209,PF01209,PF01209,PF01209,PF01209,PF00240,PF00240,PF00240,PF00240,PF00240,PF00240,PF00240,PF00240,PF00240,PF00240,PF00240,PF00240,PF00240,PF00240,PF00240,PF00240,PF00240,PF00240,PF00240,PF00240,PF00240,PF00240,PF00240,PF14560,PF14560,PF14560,PF14560,PF14560,PF14560,PF14560,PF14560,PF14560,PF14560,PF00789,PF00789,PF00789,PF00789,PF00443,PF00443,PF00443,PF00443,PF00443,PF00443,PF00443,PF00443,PF00443,PF13423,PF13423,PF13423,PF03456,PF03456,PF03167,PF06427,PF06427,PF06427,PF06427,PF01704,PF00201,PF00201,PF00201,PF00201,PF00201,PF00201,PF00201,PF00201,PF00201,PF00201,PF00201,PF00201,PF03720,PF03720,PF03721,PF05743,PF08694,PF08694,PF10408,PF03671,PF03671,PF02809,PF02809,PF02809,PF02809,PF00919,PF00919,PF00919,PF01169,PF01169,PF01169,PF01170,PF01894,PF01458,PF01458,PF02696,PF01980,PF01868,PF03657,PF03690,PF03690,PF03665,PF03676,PF05250,PF15749,PF15749,PF15749,PF04050,PF04050,PF14681,PF14681,PF14681,PF00179,PF00179,PF00179,PF00179,PF00179,PF00179,PF00179,PF00179,PF00179,PF00179,PF00179,PF00179,PF00179,PF00179,PF00179,PF00179,PF00179,PF00179,PF07168,PF07168,PF07168,PF01014,PF01014,PF01208,PF01208,PF01208,PF01208,PF01208,PF01208,PF09753,PF09753,PF04871,PF04871,PF00582,PF00582,PF00582,PF00582,PF00582,PF12436,PF12436,PF08969,PF03998,PF03998,PF04615,PF04615,PF04192,PF04192,PF06862,PF06862,PF03851,PF02151,PF02151,PF00580,PF03223,PF03179,PF11698,PF11698,PF03224,PF03224,PF05008,PF12352,PF12352,PF12755,PF12755,PF12755,PF12755,PF12755,PF12755,PF12755,PF12755,PF12755,PF12755,PF09783,PF09783,PF01992,PF01992,PF01991,PF07137,PF09733,PF01847,PF01988,PF01988,PF03517,PF00654,PF00654,PF00654,PF00654,PF16908,PF16908,PF16908,PF16909,PF16909,PF03643,PF03643,PF03997,PF11605,PF09336,PF09336,PF09336,PF04129,PF04129,PF10475,PF00092,PF00092,PF13519,PF13519,PF13519,PF13519,PF05762,PF01496,PF02020,PF02020,PF02020,PF02020,PF10537,PF07814,PF14745,PF14745,PF14745,PF11945,PF11945,PF00400,PF00400,PF00400,PF00400,PF00400,PF00400,PF00400,PF00400,PF00400,PF00400,PF00400,PF00400,PF00400,PF00400,PF00400,PF00400,PF00400,PF00400,PF00400,PF00400,PF00400,PF00400,PF00400,PF00400,PF00400,PF00400,PF00400,PF00400,PF00400,PF00400,PF00400,PF00400,PF00400,PF00400,PF00400,PF00400,PF00400,PF00400,PF00400,PF00400,PF00400,PF00400,PF00400,PF00400,PF00400,PF00400,PF00400,PF00400,PF00400,PF00400,PF00400,PF00400,PF00400,PF00400,PF00400,PF00400,PF00400,PF00400,PF00400,PF00400,PF00400,PF00400,PF00400,PF00400,PF00400,PF00400,PF00400,PF00400,PF00400,PF00400,PF00400,PF00400,PF00400,PF00400,PF00400,PF00400,PF00400,PF00400,PF00400,PF00400,PF00400,PF00400,PF00400,PF00400,PF00400,PF00400,PF00400,PF00400,PF00400,PF00400,PF00400,PF00400,PF00400,PF00400,PF00400,PF00400,PF00400,PF00400,PF00400,PF00400,PF00400,PF00400,PF00400,PF00400,PF00400,PF00400,PF00400,PF00400,PF00400,PF00400,PF00400,PF00400,PF00400,PF00400,PF00400,PF00400,PF00400,PF00400,PF00400,PF00400,PF00400,PF00400,PF00400,PF00400,PF00400,PF00400,PF00400,PF00400,PF00400,PF00400,PF00400,PF00400,PF00400,PF00400,PF00400,PF00400,PF00400,PF00400,PF00400,PF00400,PF00400,PF00400,PF00400,PF00400,PF00400,PF00400,PF00400,PF00400,PF00400,PF00400,PF00400,PF00400,PF00400,PF00400,PF00400,PF00400,PF00400,PF00400,PF00400,PF00400,PF00400,PF00400,PF00400,PF00400,PF00400,PF05701,PF05701,PF05406,PF05406,PF00458,PF08536,PF08536,PF08186,PF13943,PF13943,PF03106,PF15017,PF15613,PF15613,PF15613,PF15613,PF15613,PF00397,PF00397,PF00397,PF00397,PF00397,PF00397,PF00397,PF00739,PF04921,PF04921,PF04921,PF04921,PF09412,PF09412,PF09412,PF03254,PF03254,PF03254,PF03254,PF03254,PF05181,PF00867,PF00867,PF12813,PF00752,PF00752,PF00752,PF08389,PF03159,PF03159,PF03159,PF04690,PF04690,PF09811,PF09811,PF02575,PF08755,PF08755,PF08755,PF08755,PF07444,PF07444,PF12945,PF12945,PF12945,PF12945,PF12945,PF12945,PF06071,PF06071,PF06071,PF12127,PF02542,PF14149,PF14149,PF04893,PF03226,PF11106,PF03853,PF07615,PF07615,PF07615,PF05764,PF05764,PF05764,PF05764,PF05764,PF08265,PF08265,PF11068,PF16697,PF16697,PF16697,PF04366,PF04366,PF04366,PF07321,PF04146,PF04146,PF12732,PF12732,PF12732,PF03162,PF13350,PF13350,PF06414,PF06414,PF10497,PF10497,PF01428,PF01428,PF01428,PF01428,PF01428,PF12861,PF12861,PF12861,PF12861,PF12861,PF00643,PF00096,PF12756,PF12756,PF12756,PF13894,PF12171,PF12171,PF12171,PF12171,PF13913,PF13913,PF13913,PF13913,PF07967,PF07967,PF00097,PF00097,PF00097,PF00097,PF00097,PF00097,PF00097,PF00097,PF00097,PF00097,PF00097,PF00097,PF00097,PF00097,PF00097,PF00097,PF00097,PF00097,PF00097,PF00097,PF00097,PF00097,PF00097,PF00097,PF00097,PF00097,PF13923,PF13923,PF13923,PF13923,PF13923,PF13923,PF13923,PF13923,PF13923,PF13923,PF13923,PF13923,PF13923,PF13923,PF13923,PF13923,PF13923,PF13923,PF13923,PF13923,PF13923,PF13923,PF13923,PF13923,PF13920,PF13920,PF13920,PF13920,PF13920,PF13920,PF13920,PF13920,PF13920,PF13920,PF13920,PF13920,PF13920,PF13920,PF13920,PF13920,PF13920,PF13920,PF13920,PF13920,PF13920,PF13920,PF13920,PF13920,PF15227,PF15227,PF15227,PF15227,PF15227,PF15227,PF15227,PF15227,PF15227,PF15227,PF15227,PF15227,PF15227,PF15227,PF15227,PF15227,PF15227,PF15227,PF15227,PF10146,PF10146,PF10146,PF14260,PF00642,PF00642,PF00642,PF00642,PF00642,PF00642,PF00642,PF00642,PF00642,PF14608,PF00098,PF00098,PF00098,PF00098,PF00098,PF13696,PF05207,PF05207,PF07496,PF07496,PF07496,PF07496,PF07496,PF07496,PF07496,PF07496,PF07496,PF07496,PF07496,PF07496,PF07496,PF05180,PF02701,PF09337,PF09337,PF09337,PF04438,PF04438,PF04438,PF10601,PF08790,PF08790,PF08790,PF12874,PF12874,PF12874,PF12874,PF12874,PF12874,PF13824,PF13824,PF13824,PF01753,PF01753,PF01753,PF01753,PF01753,PF01753,PF01753,PF01753,PF01753,PF01753,PF01753,PF01753,PF01753,PF01753,PF01753,PF01753,PF01753,PF01753,PF01753,PF09297,PF09297,PF09297,PF01422,PF01422,PF01422,PF01422,PF01422,PF01422,PF01422,PF15906,PF11789,PF11789,PF11789,PF00645,PF12678,PF12678,PF12678,PF12678,PF12678,PF12678,PF12678,PF12678,PF12678,PF12678,PF12678,PF12678,PF12678,PF12678,PF16685,PF16685,PF16685,PF17123,PF17123,PF17123,PF17123,PF17123,PF17123,PF17123,PF17123,PF17123,PF17123,PF17123,PF17123,PF13639,PF13639,PF13639,PF13639,PF13639,PF13639,PF13639,PF13639,PF13639,PF13639,PF13639,PF13639,PF13639,PF13639,PF13639,PF13639,PF13639,PF13639,PF13639,PF13639,PF13639,PF13639,PF14570,PF14570,PF14570,PF14570,PF14570,PF14570,PF14570,PF14634,PF14634,PF14634,PF14634,PF14634,PF14634,PF14634,PF14634,PF14634,PF14634,PF14634,PF14634,PF14634,PF14634,PF14634,PF14634,PF14634,PF14634,PF14634,PF14835,PF14835,PF14835,PF14835,PF13445,PF13445,PF13445,PF13445,PF13445,PF13445,PF13445,PF13445,PF13445,PF13445,PF13445,PF13445,PF13445,PF13445,PF13445,PF13445,PF13445,PF13445,PF13445,PF13445,PF13445,PF13445,PF13445,PF13445,PF13445,PF13445,PF11781,PF11781,PF11781,PF13966,PF13966,PF13966,PF13966,PF13966,PF13966,PF13966,PF13966,PF13966,PF12251,PF12251,PF02135,PF02135,PF02953,PF02953,PF02953,PF02148,PF16744,PF17032,PF17032,PF13717,PF14599,PF02535,PF02535,PF02535,PF02535,PF02535,PF16503,PF09723,PF09723,PF09723,PF09723,PF09723,PF17120,PF17120,PF17120,PF17120,PF17120,PF17120,PF17120,PF17120,PF17120,PF17120,PF00569,#,,2015),,,,--domtblout,,18,
