# Supplementary material for: The genome and phenome of the green alga Chloroidium sp. UTEX 3007 reveal adaptive traits for desert acclimatization
Source: eLife. 2017 Jun 17;6:e25783. doi: 10.7554/eLife.25783 (PMC5509433; doi:10.7554/eLife.25783)
Supplement: Figure 6—source data 1. — DOI: http://dx.doi.org/10.7554/eLife.25783.020 [file elife-25783-fig6-data1.zip › algae_pfams/Micromonas_pusilla.txt]

Micromonas_pusilla:PF00244,PF00244,PF00389,PF00389,PF00389,PF02826,PF02826,PF02826,PF02826,PF02826,PF02826,PF02826,PF02826,PF02826,PF02826,PF02826,PF02826,PF02826,PF16078,PF16078,PF01257,PF03171,PF03171,PF03171,PF13532,PF13532,PF13532,PF13532,PF13532,PF13532,PF13532,PF13532,PF13532,PF13532,PF13640,PF13640,PF13640,PF13640,PF13640,PF13640,PF13640,PF13640,PF13640,PF13640,PF13640,PF13640,PF13640,PF13661,PF13661,PF13661,PF13661,PF13661,PF13661,PF13563,PF13563,PF13563,PF13563,PF01073,PF01073,PF01073,PF01073,PF01073,PF01073,PF01073,PF01073,PF01073,PF01073,PF01073,PF01073,PF02737,PF02737,PF02737,PF16121,PF16121,PF04419,PF03061,PF03061,PF03061,PF03061,PF03061,PF03061,PF13279,PF13279,PF13622,PF01812,PF01367,PF02739,PF02739,PF05761,PF02096,PF02096,PF02096,PF02096,PF02096,PF01591,PF00004,PF00004,PF00004,PF00004,PF00004,PF00004,PF00004,PF00004,PF00004,PF00004,PF00004,PF00004,PF00004,PF00004,PF00004,PF00004,PF00004,PF00004,PF00004,PF00004,PF00004,PF00004,PF00004,PF00004,PF00004,PF00004,PF00004,PF00004,PF00004,PF00004,PF00004,PF00004,PF00004,PF00004,PF00004,PF00004,PF00004,PF00004,PF00004,PF00004,PF00004,PF00004,PF00004,PF00004,PF00004,PF00004,PF00004,PF00004,PF00004,PF00004,PF00004,PF00004,PF00004,PF00004,PF00004,PF00004,PF00004,PF00004,PF00004,PF00004,PF00004,PF12846,PF12846,PF12846,PF12846,PF13086,PF13086,PF13086,PF13086,PF13086,PF13086,PF13086,PF13086,PF13087,PF13087,PF13087,PF13173,PF13173,PF13173,PF13173,PF13173,PF13173,PF13173,PF13173,PF13173,PF13173,PF13173,PF13173,PF13173,PF13173,PF13173,PF13173,PF13173,PF13173,PF13173,PF13175,PF13175,PF13175,PF13175,PF13175,PF13175,PF13175,PF13175,PF13175,PF13191,PF13191,PF13191,PF13191,PF13191,PF13191,PF13191,PF13191,PF13191,PF13191,PF13191,PF13191,PF13191,PF13191,PF13191,PF13191,PF13191,PF13191,PF13191,PF13191,PF13191,PF13191,PF13191,PF13191,PF13191,PF13191,PF13191,PF13191,PF13191,PF13191,PF13191,PF13191,PF13191,PF13191,PF13191,PF13191,PF13191,PF13191,PF13191,PF13191,PF13191,PF13191,PF13191,PF13191,PF13191,PF13191,PF13191,PF13191,PF13191,PF13191,PF13191,PF13191,PF13191,PF13191,PF13191,PF13191,PF13191,PF13191,PF13191,PF13191,PF13191,PF13191,PF13191,PF13191,PF13191,PF13191,PF13191,PF13191,PF13191,PF13191,PF13191,PF13191,PF13191,PF13191,PF13191,PF13191,PF13191,PF13191,PF13191,PF13191,PF13207,PF13207,PF13207,PF13207,PF13207,PF13207,PF13207,PF13207,PF13207,PF13207,PF13207,PF13207,PF13207,PF13238,PF13238,PF13238,PF13238,PF13238,PF13238,PF13238,PF13238,PF13238,PF13238,PF13238,PF13238,PF13238,PF13238,PF13238,PF13238,PF13238,PF13238,PF13238,PF13238,PF13238,PF13238,PF13238,PF13238,PF13238,PF13238,PF13238,PF13238,PF13238,PF13238,PF13238,PF13238,PF13238,PF13238,PF13245,PF13245,PF13245,PF13245,PF13245,PF13245,PF13245,PF13245,PF13245,PF13245,PF13245,PF13245,PF13245,PF13245,PF13245,PF13245,PF13245,PF13245,PF13245,PF13245,PF13245,PF13245,PF13245,PF13245,PF13245,PF13245,PF13245,PF13245,PF13245,PF13245,PF13245,PF13245,PF13245,PF13245,PF13245,PF13245,PF13245,PF13245,PF13245,PF13245,PF13245,PF13245,PF13245,PF13245,PF13245,PF13245,PF13245,PF13245,PF13245,PF13245,PF13245,PF13245,PF13245,PF13245,PF07724,PF07724,PF07724,PF07724,PF07724,PF07724,PF07724,PF07724,PF07724,PF07724,PF07724,PF07724,PF07724,PF07724,PF07724,PF07724,PF07724,PF07724,PF07724,PF07724,PF07724,PF07724,PF07724,PF07724,PF07724,PF07724,PF13304,PF13304,PF13304,PF13304,PF13304,PF13304,PF13304,PF13304,PF13304,PF13304,PF13304,PF13304,PF13304,PF13304,PF13304,PF13304,PF13304,PF13304,PF13304,PF13304,PF13304,PF13304,PF13304,PF13304,PF13304,PF13304,PF13304,PF13304,PF13304,PF13304,PF13304,PF13304,PF13304,PF13304,PF13401,PF13401,PF13401,PF13401,PF13401,PF13401,PF13401,PF13401,PF13401,PF13401,PF13401,PF13401,PF13401,PF13401,PF13401,PF13401,PF13401,PF13401,PF13401,PF13401,PF13401,PF13401,PF13401,PF13401,PF13401,PF13401,PF13401,PF13401,PF13401,PF13401,PF13401,PF13401,PF13401,PF13401,PF13401,PF13401,PF13401,PF13401,PF13401,PF13401,PF13401,PF13401,PF13401,PF13401,PF13401,PF13401,PF13401,PF13401,PF13401,PF13401,PF13401,PF13401,PF13401,PF13401,PF13401,PF13401,PF13401,PF13401,PF13401,PF13401,PF13401,PF13401,PF13401,PF13401,PF13401,PF13401,PF13401,PF13401,PF13401,PF13401,PF13401,PF13401,PF13401,PF13401,PF13401,PF13401,PF13401,PF13401,PF13401,PF13401,PF13476,PF13476,PF13476,PF13476,PF13476,PF13476,PF13476,PF13476,PF13476,PF13476,PF13476,PF13476,PF13476,PF13476,PF13476,PF13476,PF13476,PF13476,PF13476,PF13476,PF13479,PF13479,PF13479,PF13479,PF13479,PF13479,PF13479,PF13479,PF13479,PF13479,PF13479,PF13479,PF13479,PF13479,PF13479,PF13479,PF13479,PF13479,PF13479,PF13479,PF13479,PF13479,PF13481,PF13481,PF13481,PF13481,PF13481,PF13481,PF13481,PF13481,PF13481,PF13481,PF13481,PF13481,PF13481,PF13481,PF13481,PF13481,PF13481,PF13481,PF13481,PF13481,PF13481,PF13481,PF13481,PF13481,PF13481,PF13481,PF13481,PF13481,PF13481,PF13481,PF13481,PF13481,PF13481,PF13514,PF13514,PF13521,PF13521,PF13521,PF13521,PF13521,PF13521,PF13521,PF13521,PF13521,PF13521,PF13521,PF13521,PF13521,PF13521,PF13521,PF13521,PF13521,PF13521,PF13521,PF13555,PF13555,PF13555,PF13555,PF13555,PF13555,PF13555,PF13555,PF13555,PF13555,PF13555,PF13555,PF13555,PF13555,PF13555,PF13555,PF13555,PF13555,PF13555,PF13555,PF13555,PF13555,PF13555,PF07726,PF07726,PF07726,PF07726,PF07726,PF07726,PF07726,PF07726,PF07726,PF13604,PF13604,PF13604,PF13604,PF13604,PF13604,PF13604,PF13604,PF13604,PF13604,PF13604,PF13604,PF13604,PF13604,PF13604,PF13604,PF13604,PF13604,PF13604,PF13604,PF13604,PF13604,PF13604,PF13604,PF13604,PF13604,PF13614,PF13614,PF13614,PF13614,PF13614,PF13614,PF13614,PF13671,PF13671,PF13671,PF13671,PF13671,PF13671,PF13671,PF13671,PF13671,PF13671,PF13671,PF13671,PF13671,PF13671,PF13671,PF13671,PF13671,PF13671,PF13671,PF13671,PF13671,PF13671,PF13671,PF13671,PF13671,PF13671,PF13671,PF13671,PF13671,PF13671,PF13671,PF13671,PF13671,PF13671,PF13671,PF13671,PF13671,PF13671,PF07728,PF07728,PF07728,PF07728,PF07728,PF07728,PF07728,PF07728,PF07728,PF07728,PF07728,PF07728,PF07728,PF07728,PF07728,PF07728,PF07728,PF07728,PF07728,PF07728,PF07728,PF07728,PF07728,PF07728,PF07728,PF07728,PF07728,PF07728,PF07728,PF07728,PF07728,PF07728,PF07728,PF07728,PF07728,PF07728,PF07728,PF07728,PF07728,PF07728,PF07728,PF07728,PF07728,PF07728,PF07728,PF07728,PF08142,PF13339,PF13339,PF00696,PF01490,PF01490,PF01490,PF01490,PF01490,PF07336,PF07336,PF07336,PF07336,PF07336,PF07336,PF07336,PF03109,PF03109,PF03109,PF03109,PF03109,PF03109,PF01061,PF01061,PF01061,PF01061,PF01061,PF01061,PF01061,PF01061,PF01061,PF01061,PF12698,PF12698,PF12698,PF12698,PF12698,PF12698,PF12698,PF09818,PF09818,PF09818,PF00664,PF00664,PF06472,PF06472,PF00005,PF00005,PF00005,PF00005,PF00005,PF00005,PF00005,PF00005,PF00005,PF00005,PF00005,PF00005,PF00005,PF00005,PF00005,PF00005,PF00005,PF00005,PF00005,PF00005,PF00005,PF00005,PF00005,PF00005,PF00005,PF00005,PF00005,PF00005,PF00005,PF00005,PF00005,PF00005,PF00005,PF00005,PF00005,PF00005,PF00005,PF00005,PF00005,PF00005,PF00005,PF00005,PF00005,PF00005,PF00005,PF00005,PF00005,PF00005,PF09822,PF16326,PF16326,PF16326,PF16326,PF12848,PF00561,PF00561,PF00561,PF00561,PF00561,PF00561,PF00561,PF00561,PF00561,PF00561,PF00561,PF00561,PF00561,PF00561,PF00561,PF02230,PF02230,PF02230,PF02230,PF02230,PF07859,PF07859,PF07859,PF07859,PF07859,PF12697,PF12697,PF12697,PF12697,PF12697,PF12697,PF12697,PF12697,PF12697,PF12697,PF12697,PF12697,PF12697,PF12697,PF12697,PF12697,PF12697,PF12697,PF12697,PF12697,PF06259,PF02517,PF02517,PF02517,PF02517,PF03992,PF16177,PF16177,PF13000,PF13000,PF13000,PF00887,PF00887,PF00887,PF08326,PF08326,PF00583,PF00583,PF00583,PF00583,PF00583,PF00583,PF00583,PF00583,PF00583,PF00583,PF00583,PF00583,PF00583,PF00583,PF00583,PF00583,PF00583,PF00583,PF00583,PF13673,PF13673,PF13673,PF13673,PF13673,PF13673,PF13673,PF13673,PF13673,PF13673,PF13673,PF13673,PF13673,PF13673,PF13673,PF13880,PF13880,PF13880,PF13880,PF13880,PF13880,PF13880,PF13880,PF13302,PF13302,PF13302,PF13420,PF13420,PF13508,PF13508,PF13508,PF13508,PF13508,PF13508,PF13508,PF13508,PF13508,PF13508,PF13508,PF13508,PF13508,PF13508,PF13508,PF13508,PF13508,PF13523,PF13523,PF13523,PF13527,PF13527,PF13527,PF13527,PF13527,PF13527,PF13527,PF13527,PF13527,PF13527,PF13527,PF14542,PF00330,PF00330,PF00330,PF11791,PF00694,PF01648,PF01648,PF08545,PF08541,PF08541,PF08541,PF08541,PF01842,PF01842,PF01842,PF01842,PF01842,PF01842,PF01842,PF01842,PF01842,PF09192,PF09192,PF13291,PF13291,PF13291,PF13291,PF13291,PF13291,PF13291,PF13291,PF13291,PF13710,PF13710,PF13710,PF13710,PF13710,PF13710,PF13710,PF13740,PF13740,PF13840,PF13840,PF13840,PF13840,PF01643,PF00441,PF00441,PF00441,PF00441,PF08028,PF08028,PF08028,PF08028,PF02770,PF02770,PF02770,PF02770,PF02770,PF02771,PF02771,PF02771,PF02771,PF02771,PF02771,PF01553,PF01553,PF00698,PF10199,PF10199,PF01602,PF01602,PF01602,PF01602,PF01602,PF01602,PF01602,PF01602,PF01602,PF01602,PF01602,PF01602,PF01602,PF01602,PF01602,PF01602,PF01602,PF00928,PF00928,PF00928,PF16579,PF16579,PF08240,PF08240,PF08240,PF08240,PF08240,PF08240,PF08240,PF08240,PF08240,PF16884,PF00106,PF00106,PF00106,PF00106,PF00106,PF00106,PF00106,PF00106,PF00106,PF00106,PF00106,PF00106,PF00106,PF00106,PF00106,PF00106,PF00106,PF00106,PF00106,PF00106,PF00106,PF00106,PF00106,PF00106,PF00106,PF00106,PF00106,PF00106,PF00106,PF00106,PF00106,PF00106,PF00106,PF00106,PF00106,PF00106,PF00106,PF00106,PF13561,PF13561,PF13561,PF13561,PF13561,PF13561,PF13561,PF13561,PF13561,PF13561,PF13561,PF13561,PF13561,PF13561,PF13561,PF13561,PF13561,PF13561,PF13561,PF13561,PF13561,PF13561,PF13561,PF13561,PF13561,PF13561,PF13561,PF13561,PF13561,PF13561,PF00107,PF00107,PF00107,PF00107,PF00107,PF00107,PF00107,PF00107,PF00107,PF00107,PF13602,PF13602,PF13602,PF13602,PF13602,PF13602,PF13602,PF13602,PF13602,PF11559,PF00406,PF00406,PF00406,PF00406,PF05191,PF05191,PF05221,PF00670,PF00670,PF00670,PF00670,PF03747,PF05110,PF03969,PF03969,PF03969,PF03969,PF03969,PF05641,PF05641,PF09229,PF09229,PF00578,PF00578,PF00578,PF00578,PF13911,PF08327,PF08910,PF04548,PF04548,PF04548,PF04548,PF04548,PF00586,PF00586,PF02769,PF02769,PF00490,PF01262,PF01262,PF01262,PF01262,PF01262,PF01262,PF01262,PF01262,PF01262,PF01262,PF11839,PF01168,PF00171,PF00171,PF00171,PF00171,PF00171,PF01081,PF01263,PF01263,PF00248,PF00248,PF00248,PF00248,PF00248,PF00248,PF00248,PF00248,PF00248,PF00248,PF00248,PF00248,PF00248,PF15924,PF03155,PF04864,PF04864,PF04864,PF04030,PF00128,PF00128,PF00128,PF00128,PF00128,PF00128,PF00128,PF00128,PF00128,PF00128,PF00128,PF00128,PF00128,PF00128,PF02806,PF02806,PF02806,PF02806,PF02806,PF07821,PF07821,PF02883,PF02883,PF02296,PF10369,PF01425,PF01425,PF01425,PF01510,PF00155,PF00155,PF00155,PF00155,PF00155,PF00155,PF00155,PF00155,PF00155,PF00155,PF00155,PF00155,PF00155,PF00155,PF00155,PF00155,PF00155,PF00202,PF00202,PF00202,PF00202,PF01063,PF00266,PF00266,PF00266,PF00266,PF00266,PF00266,PF00266,PF00266,PF00266,PF00266,PF00266,PF00266,PF01593,PF01593,PF01593,PF01593,PF01593,PF01593,PF01593,PF01593,PF01593,PF01593,PF01593,PF01593,PF01593,PF01593,PF00909,PF00909,PF00501,PF00501,PF00501,PF00501,PF00501,PF00501,PF13193,PF13193,PF16561,PF16561,PF16561,PF16561,PF05195,PF05195,PF03256,PF08672,PF12895,PF12895,PF12895,PF12895,PF12895,PF12895,PF12895,PF12895,PF12895,PF12895,PF12895,PF12895,PF12895,PF12895,PF12895,PF12895,PF12895,PF12895,PF12895,PF12895,PF12895,PF12895,PF12895,PF12895,PF12895,PF12895,PF12895,PF12895,PF12895,PF12895,PF12895,PF12895,PF12895,PF12896,PF12894,PF12894,PF12894,PF12894,PF12894,PF12894,PF12894,PF12894,PF12894,PF12894,PF12894,PF12894,PF12894,PF12894,PF12894,PF12894,PF12894,PF12894,PF12894,PF12894,PF12894,PF12894,PF12894,PF12894,PF12894,PF12894,PF12894,PF12894,PF12894,PF12894,PF12894,PF12894,PF12894,PF12894,PF12894,PF12894,PF12894,PF12894,PF12894,PF12894,PF12894,PF12894,PF12894,PF12894,PF12894,PF12894,PF12894,PF12894,PF12894,PF12894,PF12894,PF12894,PF12894,PF12894,PF12894,PF12894,PF12894,PF12894,PF12894,PF12894,PF12894,PF12894,PF12894,PF12894,PF12894,PF12894,PF12894,PF12894,PF12894,PF12894,PF12894,PF12894,PF12894,PF12894,PF12894,PF12894,PF12894,PF12894,PF12894,PF12894,PF12894,PF12894,PF12894,PF12894,PF12894,PF12894,PF12894,PF12894,PF12894,PF12894,PF12894,PF12894,PF12894,PF12894,PF12894,PF12894,PF12894,PF12894,PF12894,PF12894,PF12894,PF12894,PF12894,PF12894,PF12894,PF12894,PF12894,PF12894,PF12894,PF12894,PF12894,PF12894,PF12894,PF12894,PF12894,PF12894,PF12894,PF12894,PF12894,PF12894,PF12894,PF12894,PF12894,PF12894,PF12894,PF12894,PF12894,PF12894,PF12894,PF12894,PF12894,PF12894,PF12894,PF12894,PF12894,PF12894,PF12894,PF12894,PF12894,PF12894,PF12894,PF12894,PF12894,PF12894,PF12894,PF12894,PF12894,PF12894,PF12894,PF12894,PF12894,PF12894,PF12894,PF12894,PF12894,PF12894,PF12894,PF12894,PF12894,PF12894,PF12894,PF12894,PF12894,PF12894,PF12894,PF12894,PF12894,PF12894,PF12894,PF12894,PF12894,PF12894,PF12894,PF12894,PF12894,PF12894,PF12894,PF12894,PF12894,PF12894,PF12894,PF12894,PF12894,PF12894,PF12894,PF12894,PF12894,PF12894,PF12894,PF12894,PF12894,PF12894,PF12894,PF12894,PF12894,PF12862,PF00023,PF00023,PF00023,PF00023,PF00023,PF00023,PF00023,PF00023,PF00023,PF00023,PF00023,PF00023,PF00023,PF00023,PF00023,PF00023,PF00023,PF00023,PF00023,PF00023,PF00023,PF00023,PF00023,PF00023,PF00023,PF00023,PF00023,PF00023,PF00023,PF00023,PF00023,PF00023,PF00023,PF00023,PF00023,PF00023,PF00023,PF00023,PF00023,PF00023,PF00023,PF00023,PF00023,PF00023,PF00023,PF00023,PF00023,PF00023,PF00023,PF00023,PF00023,PF00023,PF00023,PF00023,PF00023,PF00023,PF00023,PF00023,PF00023,PF00023,PF00023,PF00023,PF00023,PF00023,PF00023,PF00023,PF00023,PF00023,PF00023,PF00023,PF00023,PF00023,PF00023,PF00023,PF00023,PF00023,PF00023,PF00023,PF00023,PF00023,PF00023,PF00023,PF00023,PF00023,PF00023,PF00023,PF00023,PF00023,PF00023,PF00023,PF00023,PF00023,PF00023,PF00023,PF00023,PF00023,PF00023,PF00023,PF00023,PF00023,PF00023,PF00023,PF00023,PF00023,PF00023,PF00023,PF00023,PF00023,PF12796,PF12796,PF12796,PF12796,PF12796,PF12796,PF12796,PF12796,PF12796,PF12796,PF12796,PF12796,PF12796,PF12796,PF12796,PF12796,PF12796,PF12796,PF12796,PF12796,PF12796,PF12796,PF12796,PF12796,PF12796,PF12796,PF12796,PF12796,PF12796,PF12796,PF12796,PF12796,PF12796,PF12796,PF12796,PF12796,PF12796,PF12796,PF12796,PF12796,PF12796,PF12796,PF12796,PF12796,PF12796,PF12796,PF12796,PF12796,PF12796,PF12796,PF12796,PF12796,PF12796,PF12796,PF12796,PF12796,PF12796,PF12796,PF12796,PF12796,PF12796,PF12796,PF12796,PF12796,PF12796,PF12796,PF12796,PF12796,PF12796,PF12796,PF12796,PF12796,PF12796,PF12796,PF12796,PF12796,PF12796,PF12796,PF12796,PF12796,PF12796,PF12796,PF12796,PF12796,PF12796,PF12796,PF12796,PF12796,PF12796,PF12796,PF12796,PF12796,PF12796,PF12796,PF12796,PF12796,PF12796,PF12796,PF12796,PF12796,PF12796,PF12796,PF12796,PF12796,PF12796,PF12796,PF12796,PF12796,PF12796,PF12796,PF12796,PF12796,PF12796,PF12796,PF12796,PF12796,PF12796,PF12796,PF12796,PF12796,PF12796,PF12796,PF12796,PF12796,PF12796,PF12796,PF12796,PF12796,PF12796,PF12796,PF12796,PF12796,PF12796,PF12796,PF12796,PF12796,PF12796,PF12796,PF12796,PF12796,PF12796,PF12796,PF12796,PF12796,PF12796,PF12796,PF12796,PF12796,PF12796,PF12796,PF12796,PF12796,PF12796,PF12796,PF12796,PF12796,PF12796,PF12796,PF12796,PF12796,PF12796,PF12796,PF12796,PF12796,PF12796,PF12796,PF12796,PF12796,PF13606,PF13606,PF13606,PF13606,PF13606,PF13606,PF13606,PF13606,PF13606,PF13606,PF13606,PF13606,PF13606,PF13606,PF13606,PF13606,PF13606,PF13606,PF13606,PF13606,PF13606,PF13606,PF13606,PF13606,PF13606,PF13606,PF13606,PF13606,PF13606,PF13606,PF13606,PF13606,PF13606,PF13606,PF13606,PF13606,PF13606,PF13606,PF13606,PF13606,PF13606,PF13606,PF13606,PF13606,PF13606,PF13606,PF13606,PF13606,PF13606,PF13606,PF13606,PF13606,PF13606,PF13606,PF13606,PF13606,PF13606,PF13606,PF13606,PF13606,PF13606,PF13606,PF13606,PF13606,PF13606,PF13606,PF13606,PF13606,PF13606,PF13606,PF13606,PF13606,PF13606,PF13606,PF13606,PF13606,PF13606,PF13606,PF13606,PF13606,PF13606,PF13606,PF13606,PF13606,PF13606,PF13606,PF13606,PF13606,PF13606,PF13606,PF13606,PF13606,PF13606,PF13606,PF13606,PF13606,PF13606,PF13606,PF13606,PF13606,PF13606,PF13606,PF13606,PF13606,PF13606,PF13606,PF13606,PF13606,PF13606,PF13606,PF13606,PF13606,PF13606,PF13606,PF13606,PF13606,PF13606,PF13606,PF13606,PF13606,PF13606,PF13606,PF13606,PF13606,PF13606,PF13637,PF13637,PF13637,PF13637,PF13637,PF13637,PF13637,PF13637,PF13637,PF13637,PF13637,PF13637,PF13637,PF13637,PF13637,PF13637,PF13637,PF13637,PF13637,PF13637,PF13637,PF13637,PF13637,PF13637,PF13637,PF13637,PF13637,PF13637,PF13637,PF13637,PF13637,PF13637,PF13637,PF13637,PF13637,PF13637,PF13637,PF13637,PF13637,PF13637,PF13637,PF13637,PF13637,PF13637,PF13637,PF13637,PF13637,PF13637,PF13637,PF13637,PF13637,PF13637,PF13637,PF13637,PF13637,PF13637,PF13637,PF13637,PF13637,PF13637,PF13637,PF13637,PF13637,PF13637,PF13637,PF13637,PF13637,PF13637,PF13637,PF13637,PF13637,PF13637,PF13637,PF13637,PF13637,PF13637,PF13637,PF13637,PF13637,PF13637,PF13637,PF13637,PF13637,PF13637,PF13637,PF13637,PF13637,PF13637,PF13637,PF13637,PF13637,PF13637,PF13637,PF13637,PF13637,PF13637,PF13637,PF13637,PF13637,PF13637,PF13637,PF13637,PF13637,PF13637,PF13637,PF13637,PF13637,PF13637,PF13637,PF13637,PF13637,PF13637,PF13637,PF13637,PF13637,PF13637,PF13637,PF13637,PF13637,PF13637,PF13637,PF13637,PF13637,PF13637,PF13637,PF13637,PF13637,PF13637,PF13637,PF13637,PF13637,PF13637,PF13637,PF13637,PF13637,PF13637,PF13637,PF13637,PF13637,PF13637,PF13637,PF13637,PF13637,PF13637,PF13637,PF13637,PF13637,PF13637,PF13637,PF13637,PF13637,PF13637,PF13637,PF13637,PF13637,PF13637,PF13637,PF13637,PF13637,PF13637,PF13637,PF13637,PF13637,PF13637,PF13637,PF13637,PF13637,PF13637,PF13637,PF13637,PF13637,PF13637,PF13637,PF13637,PF13637,PF13637,PF13637,PF13637,PF13637,PF13637,PF13637,PF13637,PF13637,PF13637,PF13637,PF13637,PF13637,PF13637,PF13637,PF13637,PF13637,PF13637,PF13637,PF13637,PF13637,PF13637,PF13637,PF13637,PF13637,PF13637,PF13637,PF13637,PF13637,PF13637,PF13637,PF13637,PF13637,PF13637,PF13637,PF13637,PF13637,PF13637,PF13637,PF13637,PF13637,PF13637,PF13637,PF13637,PF13637,PF13637,PF13637,PF13637,PF13637,PF13637,PF13637,PF13637,PF13637,PF13637,PF13637,PF13637,PF13637,PF13637,PF13637,PF13637,PF13637,PF13637,PF13637,PF13637,PF13637,PF13637,PF13637,PF13637,PF13637,PF13637,PF13637,PF13637,PF13637,PF13637,PF13637,PF13637,PF13637,PF13637,PF13637,PF13637,PF13637,PF13637,PF13637,PF13637,PF13637,PF13637,PF13637,PF13637,PF13637,PF13637,PF13637,PF13637,PF13637,PF13637,PF13637,PF13637,PF13637,PF13637,PF13637,PF13637,PF13637,PF13637,PF13637,PF13637,PF13637,PF13637,PF13637,PF13637,PF13637,PF13637,PF13637,PF13637,PF13637,PF13637,PF13637,PF13637,PF13637,PF13637,PF13857,PF13857,PF13857,PF13857,PF13857,PF13857,PF13857,PF13857,PF13857,PF13857,PF13857,PF13857,PF13857,PF13857,PF13857,PF13857,PF13857,PF13857,PF13857,PF13857,PF13857,PF13857,PF13857,PF13857,PF13857,PF13857,PF13857,PF13857,PF13857,PF13857,PF13857,PF13857,PF13857,PF13857,PF13857,PF13857,PF13857,PF13857,PF13857,PF13857,PF13857,PF13857,PF13857,PF13857,PF13857,PF13857,PF13857,PF13857,PF13857,PF13857,PF13857,PF13857,PF13857,PF13857,PF13857,PF13857,PF13857,PF13857,PF13857,PF13857,PF13857,PF13857,PF13857,PF13857,PF13857,PF13857,PF13857,PF13857,PF13857,PF13857,PF13857,PF13857,PF13857,PF13857,PF13857,PF13857,PF13857,PF13857,PF13857,PF13857,PF13857,PF13857,PF13857,PF13857,PF13857,PF13857,PF13857,PF13857,PF13857,PF13857,PF13857,PF13857,PF13857,PF13857,PF13857,PF13857,PF13857,PF13857,PF13857,PF13857,PF13857,PF13857,PF13857,PF13857,PF13857,PF13857,PF13857,PF13857,PF13857,PF13857,PF13857,PF13857,PF13857,PF13857,PF13857,PF13857,PF13857,PF13857,PF13857,PF13857,PF13857,PF13857,PF13857,PF13857,PF13857,PF13857,PF13857,PF13857,PF13857,PF13857,PF13857,PF13857,PF13857,PF13857,PF13857,PF13857,PF13857,PF13857,PF13857,PF13857,PF13857,PF13857,PF13857,PF13857,PF13857,PF13857,PF13857,PF13857,PF13857,PF13857,PF13857,PF13857,PF13857,PF13857,PF13857,PF13857,PF13857,PF13857,PF13857,PF13857,PF13857,PF13857,PF13857,PF13857,PF13857,PF13857,PF13857,PF13857,PF13857,PF13857,PF13857,PF13857,PF13857,PF13857,PF13857,PF13857,PF13857,PF13857,PF13857,PF13857,PF13857,PF13857,PF13857,PF13857,PF13857,PF13857,PF13857,PF13857,PF13857,PF13857,PF13857,PF13857,PF13857,PF13857,PF13857,PF13857,PF13857,PF13857,PF13857,PF13857,PF13857,PF13857,PF13857,PF13857,PF13857,PF13857,PF13857,PF13857,PF13857,PF13857,PF13857,PF13857,PF13857,PF13857,PF13857,PF13857,PF13857,PF13857,PF13857,PF13857,PF13857,PF13857,PF13857,PF13857,PF13857,PF13857,PF13857,PF13857,PF13857,PF13857,PF13857,PF13857,PF13857,PF13857,PF13857,PF13857,PF13857,PF13857,PF13857,PF13857,PF13857,PF13857,PF13857,PF13857,PF13857,PF13857,PF13857,PF13857,PF13857,PF13857,PF13857,PF13857,PF13857,PF13857,PF13857,PF13857,PF13857,PF13857,PF13857,PF13857,PF13857,PF13857,PF13857,PF13857,PF13857,PF13857,PF13857,PF13857,PF13857,PF13857,PF13857,PF13857,PF13857,PF13857,PF13857,PF13857,PF13857,PF13857,PF13857,PF13857,PF13857,PF13857,PF13857,PF13857,PF13857,PF13857,PF13857,PF13857,PF13857,PF13857,PF13857,PF13857,PF13857,PF13857,PF13857,PF13857,PF13857,PF13857,PF13857,PF13857,PF13857,PF13857,PF13857,PF13857,PF13857,PF13857,PF13857,PF13857,PF13857,PF13857,PF13857,PF13857,PF13857,PF13857,PF13857,PF13857,PF13857,PF13857,PF13857,PF13857,PF13857,PF13857,PF13857,PF13857,PF13857,PF13857,PF04547,PF04547,PF07651,PF04715,PF04715,PF15777,PF15777,PF08264,PF08264,PF08264,PF00847,PF00847,PF00847,PF00847,PF00847,PF00847,PF00847,PF00847,PF00847,PF00847,PF00847,PF00847,PF00847,PF00847,PF02558,PF16689,PF16689,PF16689,PF16689,PF04111,PF04109,PF01636,PF01636,PF01636,PF01636,PF01636,PF01636,PF01636,PF01636,PF01636,PF01636,PF01636,PF01636,PF01636,PF01636,PF01636,PF01636,PF01636,PF01636,PF01636,PF01636,PF01636,PF01636,PF15119,PF01333,PF01442,PF01442,PF10351,PF10351,PF01261,PF01261,PF16399,PF00025,PF00025,PF00025,PF00025,PF00025,PF00025,PF00025,PF00025,PF00025,PF00025,PF00025,PF00025,PF00025,PF00025,PF00025,PF00025,PF01412,PF01412,PF01412,PF01960,PF01960,PF03308,PF03308,PF03308,PF03308,PF03308,PF03308,PF03308,PF03485,PF01388,PF01388,PF01388,PF00514,PF00514,PF00514,PF00514,PF00514,PF00514,PF00514,PF00514,PF00514,PF00514,PF00514,PF00514,PF00514,PF00514,PF00514,PF00514,PF00514,PF10208,PF10208,PF04826,PF04826,PF04826,PF04826,PF16186,PF02752,PF02752,PF00339,PF00339,PF00339,PF02374,PF02374,PF02374,PF02374,PF02374,PF02374,PF02374,PF02374,PF02374,PF04266,PF15780,PF15780,PF15780,PF15780,PF00733,PF00733,PF00733,PF00733,PF00733,PF00026,PF00026,PF00026,PF00026,PF09668,PF13650,PF01400,PF04952,PF14196,PF10186,PF08614,PF08614,PF08614,PF08614,PF11700,PF11700,PF09333,PF02222,PF02222,PF02222,PF08442,PF08442,PF08442,PF08442,PF08442,PF02655,PF02655,PF02655,PF02655,PF02655,PF13535,PF13535,PF13535,PF13549,PF13549,PF01747,PF00231,PF00006,PF00006,PF00006,PF00006,PF00006,PF00306,PF00306,PF02874,PF00430,PF00430,PF00401,PF02823,PF02823,PF04627,PF07542,PF06745,PF06745,PF06745,PF06745,PF06745,PF06745,PF06745,PF06745,PF06745,PF06745,PF06745,PF06745,PF01637,PF01637,PF01637,PF01637,PF01637,PF01637,PF01637,PF01637,PF01637,PF01637,PF15632,PF15632,PF15632,PF03029,PF03029,PF01171,PF01171,PF09759,PF09759,PF09759,PF02178,PF02178,PF02178,PF02178,PF02178,PF02178,PF02178,PF02178,PF02178,PF02178,PF02178,PF02178,PF02178,PF02178,PF02178,PF02178,PF05564,PF05564,PF05448,PF05448,PF08833,PF08833,PF08833,PF10211,PF02137,PF02310,PF02310,PF02607,PF02607,PF02607,PF02607,PF09066,PF09066,PF02362,PF02362,PF03483,PF03484,PF03484,PF01603,PF07162,PF07162,PF07162,PF00308,PF00308,PF00308,PF00308,PF00216,PF01152,PF01103,PF02179,PF02179,PF01426,PF01145,PF01145,PF01145,PF01145,PF13421,PF16200,PF03114,PF03114,PF16746,PF13584,PF06968,PF14779,PF14779,PF14783,PF14783,PF14783,PF10436,PF13862,PF13862,PF01869,PF01869,PF01869,PF14439,PF14439,PF14439,PF16204,PF01062,PF01062,PF01062,PF01062,PF01062,PF17035,PF10996,PF10996,PF01212,PF01212,PF01212,PF01212,PF01212,PF01212,PF01212,PF02929,PF02929,PF02084,PF08149,PF02785,PF00289,PF00364,PF00364,PF00364,PF13533,PF01767,PF01767,PF01767,PF01767,PF01767,PF15753,PF15753,PF15753,PF15753,PF10046,PF10046,PF06375,PF06375,PF06375,PF06375,PF02012,PF02012,PF02012,PF08145,PF05262,PF08146,PF02485,PF00533,PF00533,PF00533,PF00533,PF00533,PF00533,PF00533,PF00533,PF16589,PF16589,PF16589,PF16589,PF04427,PF04427,PF04427,PF04427,PF04427,PF00439,PF00439,PF00439,PF07524,PF07524,PF07524,PF03092,PF03092,PF03092,PF03092,PF03704,PF03704,PF03704,PF03704,PF03704,PF03704,PF03704,PF03704,PF03704,PF03704,PF09736,PF09736,PF09073,PF09073,PF09073,PF09073,PF09073,PF09073,PF09073,PF09073,PF09073,PF09073,PF09073,PF09073,PF09073,PF09073,PF09073,PF09073,PF09073,PF09073,PF09073,PF09073,PF09073,PF09073,PF00170,PF00170,PF00170,PF00170,PF00170,PF00170,PF00170,PF00170,PF00170,PF00170,PF00170,PF00170,PF00170,PF07716,PF07716,PF07716,PF07716,PF07716,PF07716,PF07716,PF07716,PF07716,PF07716,PF07716,PF07716,PF07716,PF03131,PF03131,PF01453,PF01453,PF08782,PF08782,PF00130,PF00130,PF00130,PF00130,PF00130,PF00130,PF07975,PF07975,PF07975,PF00168,PF00168,PF00168,PF00168,PF00168,PF00168,PF00168,PF00168,PF00168,PF00168,PF00168,PF00168,PF00168,PF10170,PF09732,PF10312,PF12733,PF12733,PF12733,PF12733,PF12733,PF12733,PF04857,PF04857,PF04857,PF05042,PF05042,PF05042,PF05042,PF05042,PF05042,PF05042,PF05042,PF05042,PF05042,PF05042,PF00262,PF00262,PF03160,PF03160,PF08332,PF11971,PF11971,PF11971,PF00188,PF00188,PF05704,PF08603,PF01302,PF01302,PF01213,PF01213,PF01213,PF01213,PF01213,PF01213,PF01213,PF01213,PF01213,PF01213,PF01213,PF01213,PF01213,PF01213,PF01039,PF01039,PF00194,PF02559,PF02559,PF07779,PF15927,PF15927,PF16907,PF16907,PF16907,PF16907,PF06241,PF06241,PF06241,PF13246,PF13246,PF00689,PF00689,PF00689,PF00689,PF00690,PF00690,PF00690,PF03914,PF03914,PF02045,PF00808,PF00808,PF00808,PF00808,PF00808,PF00808,PF00808,PF00808,PF00808,PF00808,PF00808,PF00808,PF00808,PF00808,PF00808,PF01656,PF01656,PF01656,PF01656,PF01656,PF01656,PF01656,PF01890,PF01890,PF01890,PF02361,PF16760,PF16760,PF16760,PF00686,PF00686,PF00686,PF00686,PF00686,PF00686,PF00686,PF00686,PF00686,PF00686,PF02922,PF02922,PF02922,PF02922,PF02922,PF02922,PF00571,PF00571,PF00571,PF00571,PF00571,PF00571,PF00571,PF00571,PF00571,PF00571,PF00571,PF00571,PF00571,PF00571,PF00571,PF00571,PF00571,PF00571,PF00571,PF00571,PF00571,PF00571,PF00571,PF00571,PF00571,PF00571,PF09490,PF15254,PF14915,PF15669,PF15669,PF15669,PF06203,PF06203,PF06203,PF01130,PF08564,PF08564,PF03234,PF03234,PF02724,PF02724,PF02724,PF02724,PF02724,PF02724,PF02933,PF02359,PF02359,PF05179,PF16050,PF01066,PF01066,PF01066,PF00150,PF00150,PF15677,PF09026,PF09026,PF09026,PF09026,PF09026,PF09026,PF09026,PF10473,PF10473,PF10473,PF10473,PF10473,PF10473,PF10473,PF10473,PF10473,PF10473,PF10473,PF10473,PF10473,PF10473,PF10473,PF15630,PF15630,PF15630,PF15630,PF15630,PF15511,PF15511,PF15511,PF15511,PF15511,PF15511,PF15511,PF09415,PF09415,PF14933,PF15007,PF14073,PF14073,PF14073,PF17045,PF17045,PF00307,PF00307,PF00307,PF02431,PF16035,PF16036,PF16036,PF06747,PF06747,PF08073,PF08073,PF03705,PF00504,PF00504,PF00504,PF00504,PF00504,PF00504,PF00504,PF00504,PF00504,PF00504,PF00504,PF00504,PF00504,PF00504,PF00504,PF00504,PF00504,PF00504,PF00504,PF00504,PF00504,PF00504,PF07224,PF07224,PF07224,PF07224,PF12740,PF12740,PF12740,PF12740,PF12740,PF11098,PF01633,PF04515,PF04515,PF04515,PF04515,PF04515,PF04968,PF04968,PF04968,PF04968,PF04968,PF04968,PF00425,PF00425,PF00425,PF00425,PF01264,PF02417,PF00385,PF00385,PF06294,PF06294,PF08547,PF08547,PF08547,PF08547,PF08547,PF05093,PF05093,PF10197,PF10197,PF10197,PF10197,PF00285,PF00285,PF15011,PF01214,PF14769,PF12348,PF12348,PF12348,PF00637,PF00637,PF00637,PF00637,PF00637,PF00637,PF00637,PF09268,PF13838,PF13838,PF01394,PF01394,PF01394,PF01394,PF01394,PF01394,PF01217,PF01217,PF16573,PF16575,PF16575,PF16575,PF16575,PF10431,PF10431,PF10431,PF10431,PF10431,PF10431,PF02861,PF02861,PF02861,PF02861,PF02861,PF02861,PF00574,PF00574,PF00574,PF00574,PF00574,PF00574,PF00574,PF00574,PF10234,PF10234,PF10234,PF02353,PF02353,PF02353,PF02353,PF02353,PF02353,PF02353,PF08583,PF14617,PF14617,PF12717,PF12717,PF12717,PF12717,PF12717,PF12717,PF12717,PF12717,PF12717,PF12717,PF12717,PF12717,PF12717,PF12717,PF12717,PF12717,PF12717,PF12717,PF12717,PF12717,PF12717,PF12717,PF12717,PF12717,PF12717,PF12922,PF12922,PF05786,PF12719,PF12719,PF12719,PF12719,PF12719,PF16858,PF00027,PF00027,PF00027,PF00027,PF00027,PF00027,PF00027,PF00027,PF00027,PF00027,PF00027,PF00027,PF00027,PF00027,PF00027,PF00027,PF00027,PF00027,PF00795,PF00795,PF01121,PF04733,PF04733,PF16381,PF04053,PF04053,PF04053,PF04053,PF04053,PF02629,PF02629,PF13380,PF13380,PF02514,PF02514,PF06209,PF02492,PF02492,PF02492,PF02492,PF02492,PF02492,PF02492,PF07683,PF07683,PF07683,PF07683,PF07683,PF07683,PF07683,PF01923,PF16423,PF00135,PF01983,PF08318,PF08318,PF10392,PF10191,PF10191,PF12765,PF12765,PF12765,PF12765,PF12765,PF12765,PF12765,PF12765,PF01391,PF01391,PF01391,PF01391,PF01391,PF05347,PF05347,PF05347,PF05347,PF05347,PF05347,PF05347,PF05347,PF13232,PF13232,PF13232,PF13233,PF13233,PF13233,PF03602,PF03602,PF03602,PF03602,PF03602,PF08752,PF07970,PF07970,PF07970,PF06957,PF01218,PF08511,PF08511,PF02389,PF02389,PF02389,PF02628,PF02628,PF05051,PF02046,PF02935,PF02672,PF02672,PF07823,PF08144,PF08144,PF00166,PF00166,PF00118,PF00118,PF00118,PF00118,PF00118,PF00118,PF00118,PF00118,PF00118,PF00118,PF00118,PF00118,PF02786,PF02786,PF02786,PF02787,PF13299,PF13299,PF13299,PF13299,PF03178,PF03178,PF07931,PF00650,PF00650,PF00650,PF13716,PF03765,PF03765,PF03765,PF03765,PF10235,PF08767,PF08767,PF08767,PF04969,PF04969,PF04969,PF04969,PF04969,PF04969,PF04969,PF04969,PF10075,PF10075,PF02599,PF04442,PF04818,PF04818,PF08216,PF08216,PF08216,PF08216,PF06418,PF01148,PF01467,PF04145,PF02845,PF00888,PF00888,PF00888,PF10557,PF07883,PF07883,PF07883,PF07883,PF07883,PF07883,PF07883,PF07883,PF05899,PF05899,PF05899,PF05899,PF05899,PF05899,PF05899,PF08007,PF08007,PF08007,PF08007,PF08007,PF08007,PF06172,PF13621,PF13621,PF13621,PF13621,PF13621,PF13621,PF13621,PF13621,PF13621,PF13621,PF13621,PF11500,PF11500,PF11500,PF11500,PF11500,PF11500,PF01083,PF01083,PF08315,PF08312,PF04889,PF04889,PF04889,PF04889,PF04889,PF04889,PF04889,PF04889,PF04889,PF04889,PF04889,PF04889,PF04889,PF04889,PF16860,PF04199,PF04199,PF02984,PF02984,PF02984,PF02984,PF00134,PF00134,PF00134,PF00134,PF00134,PF00134,PF00134,PF00134,PF01053,PF01053,PF01053,PF01053,PF01053,PF01053,PF01053,PF00839,PF00839,PF00839,PF00839,PF00839,PF00839,PF00839,PF00839,PF00173,PF00173,PF00173,PF00173,PF00173,PF00173,PF00173,PF00173,PF00173,PF00173,PF00173,PF01928,PF01928,PF13189,PF13189,PF13189,PF13189,PF00033,PF13442,PF13442,PF00284,PF03188,PF13631,PF00034,PF02167,PF02167,PF02085,PF02085,PF02085,PF01322,PF01322,PF01578,PF02239,PF02239,PF02239,PF02239,PF02239,PF02239,PF01265,PF07065,PF03982,PF03982,PF03982,PF00609,PF00609,PF01474,PF02733,PF02733,PF02733,PF02734,PF02734,PF07478,PF07478,PF07478,PF07478,PF07478,PF07478,PF01820,PF01820,PF05746,PF05746,PF05869,PF01266,PF01266,PF01266,PF01266,PF01266,PF01266,PF01266,PF01266,PF01266,PF01266,PF01266,PF01266,PF01266,PF01266,PF01266,PF01266,PF01266,PF01266,PF01266,PF01266,PF01266,PF01266,PF01266,PF01266,PF01266,PF16901,PF01113,PF01113,PF01678,PF01678,PF01678,PF01678,PF05011,PF08269,PF08269,PF14939,PF14939,PF00383,PF00383,PF00383,PF00383,PF08211,PF08211,PF06058,PF05026,PF11969,PF11969,PF03455,PF03455,PF13358,PF13358,PF01609,PF01609,PF13359,PF13359,PF02862,PF02791,PF02791,PF02791,PF00270,PF00270,PF00270,PF00270,PF00270,PF00270,PF00270,PF00270,PF00270,PF00270,PF00270,PF00270,PF00270,PF00270,PF00270,PF00270,PF00270,PF00270,PF00270,PF00270,PF00270,PF00270,PF00270,PF00270,PF00270,PF00270,PF00270,PF00270,PF00270,PF00270,PF00270,PF00270,PF00270,PF00270,PF00270,PF00270,PF00270,PF00270,PF00270,PF06733,PF04625,PF01041,PF01041,PF01041,PF01041,PF01041,PF01041,PF01041,PF01041,PF01041,PF01041,PF01041,PF01041,PF01041,PF01041,PF08766,PF08766,PF08766,PF02141,PF02141,PF00610,PF04511,PF04511,PF10539,PF10539,PF04127,PF04127,PF16543,PF16543,PF16543,PF16543,PF16543,PF16543,PF11038,PF00926,PF08385,PF00701,PF00701,PF01368,PF02272,PF02833,PF02833,PF01959,PF01959,PF01487,PF01761,PF02966,PF02966,PF05699,PF05699,PF05699,PF12867,PF14226,PF14226,PF01866,PF01866,PF01902,PF01902,PF01965,PF08068,PF08068,PF15760,PF01738,PF01738,PF01738,PF05499,PF05499,PF05499,PF00885,PF03796,PF03796,PF03796,PF03796,PF03796,PF03796,PF00226,PF00226,PF00226,PF00226,PF00226,PF00226,PF00226,PF00226,PF00226,PF00226,PF00226,PF00226,PF00226,PF00226,PF00226,PF00226,PF00226,PF00226,PF00226,PF00226,PF00226,PF00226,PF00226,PF00226,PF00226,PF00226,PF00226,PF00226,PF00226,PF00226,PF00226,PF00226,PF00226,PF00226,PF00226,PF00226,PF00226,PF00226,PF00226,PF00226,PF00226,PF00226,PF14308,PF01556,PF01556,PF01556,PF01556,PF01556,PF01556,PF00684,PF00684,PF00684,PF00684,PF00684,PF00684,PF00684,PF00684,PF00684,PF00684,PF03989,PF03989,PF03989,PF03989,PF03989,PF03989,PF00204,PF00204,PF00986,PF01653,PF04679,PF04679,PF04679,PF04679,PF01068,PF04675,PF03120,PF14743,PF14743,PF14743,PF03119,PF00145,PF00145,PF00145,PF00145,PF00145,PF00145,PF00145,PF00145,PF00145,PF00145,PF00145,PF00145,PF00145,PF00875,PF00875,PF06144,PF13177,PF13177,PF13177,PF13177,PF00476,PF01612,PF01612,PF01612,PF00136,PF00136,PF03175,PF03175,PF03175,PF03104,PF03104,PF03104,PF14792,PF14791,PF04042,PF04042,PF10391,PF04931,PF04931,PF04931,PF01896,PF14966,PF14966,PF03604,PF00521,PF00521,PF00521,PF12047,PF03351,PF08123,PF08123,PF08781,PF03330,PF03330,PF14913,PF07297,PF08285,PF00930,PF05186,PF05186,PF05186,PF05186,PF05186,PF05186,PF05186,PF11719,PF11719,PF11719,PF05219,PF05219,PF07522,PF07522,PF01916,PF01323,PF01323,PF02683,PF02683,PF02683,PF13386,PF12355,PF12355,PF12355,PF00782,PF00782,PF00782,PF00782,PF00782,PF05160,PF05160,PF00908,PF03942,PF06244,PF01956,PF01956,PF06353,PF06353,PF06353,PF06353,PF06353,PF06353,PF06353,PF06353,PF06353,PF06382,PF06417,PF06454,PF06454,PF01345,PF01345,PF06513,PF06544,PF06565,PF06570,PF06570,PF06658,PF06679,PF06679,PF06679,PF06799,PF06799,PF06916,PF06966,PF06966,PF07059,PF07075,PF07075,PF07082,PF07082,PF07082,PF07142,PF07289,PF07293,PF07293,PF07293,PF07293,PF07293,PF07293,PF07293,PF07293,PF07293,PF07293,PF07293,PF07293,PF07293,PF07293,PF07293,PF07293,PF07293,PF07293,PF07293,PF07293,PF07293,PF07293,PF07326,PF07343,PF07350,PF02576,PF07423,PF07423,PF07423,PF07423,PF07466,PF07466,PF07466,PF07606,PF07606,PF07606,PF07671,PF07671,PF07671,PF07671,PF07671,PF07671,PF07671,PF07671,PF07671,PF07671,PF07671,PF07671,PF07671,PF07671,PF07671,PF07671,PF07793,PF07795,PF07847,PF07855,PF07889,PF07889,PF08014,PF08409,PF08520,PF08551,PF08555,PF08574,PF02620,PF02620,PF08592,PF08592,PF08592,PF08592,PF08592,PF08643,PF08648,PF02622,PF08854,PF08856,PF08856,PF08952,PF08952,PF08939,PF08939,PF09183,PF09186,PF09269,PF09350,PF09353,PF09353,PF09353,PF09353,PF09353,PF09353,PF09353,PF09366,PF09369,PF09418,PF09418,PF09428,PF09428,PF02656,PF02656,PF09594,PF09594,PF09724,PF09755,PF10218,PF09837,PF09837,PF09848,PF09848,PF09849,PF09849,PF01595,PF02681,PF09893,PF09893,PF09893,PF09930,PF02698,PF02698,PF10223,PF09956,PF09969,PF09980,PF09991,PF09996,PF10229,PF10006,PF10013,PF10013,PF10013,PF02995,PF10063,PF10067,PF10067,PF10184,PF10184,PF10184,PF10155,PF10180,PF09493,PF10302,PF10302,PF10302,PF10302,PF10302,PF10302,PF10307,PF10307,PF10340,PF10354,PF10474,PF10507,PF10507,PF10615,PF10615,PF10678,PF10689,PF10689,PF10693,PF10693,PF10698,PF10826,PF10826,PF10826,PF10826,PF10826,PF10826,PF03193,PF03193,PF03193,PF03193,PF03193,PF03193,PF03193,PF03193,PF03193,PF03193,PF03193,PF03193,PF03193,PF03193,PF03193,PF03193,PF03193,PF03193,PF03193,PF03193,PF03193,PF03193,PF03193,PF03193,PF03193,PF03193,PF03193,PF03193,PF03193,PF03193,PF03193,PF03193,PF03193,PF03193,PF03193,PF03193,PF03193,PF03193,PF03193,PF03193,PF03193,PF03193,PF03235,PF11116,PF11116,PF10869,PF10869,PF11026,PF10846,PF10846,PF11028,PF11028,PF10914,PF11387,PF11387,PF11387,PF11387,PF11387,PF11387,PF11387,PF11387,PF11387,PF11387,PF11387,PF11387,PF11387,PF11387,PF11387,PF11387,PF11387,PF11387,PF11387,PF11387,PF11387,PF11387,PF11387,PF11387,PF11387,PF11387,PF11387,PF11387,PF11387,PF11387,PF11387,PF11387,PF11387,PF11387,PF11387,PF11387,PF11387,PF11387,PF11387,PF11387,PF11387,PF11387,PF11387,PF11387,PF11387,PF11387,PF10998,PF10998,PF10998,PF10998,PF03382,PF03382,PF03382,PF03382,PF03382,PF03382,PF03382,PF03382,PF03382,PF03382,PF03382,PF03382,PF03382,PF03382,PF03382,PF03382,PF03382,PF03382,PF03382,PF03382,PF03382,PF03382,PF03382,PF11062,PF11067,PF11069,PF11069,PF11069,PF11069,PF11069,PF11069,PF11145,PF11145,PF11149,PF11149,PF11152,PF11157,PF11187,PF11248,PF11267,PF11267,PF11282,PF11317,PF11336,PF11336,PF11336,PF11336,PF11336,PF11371,PF11372,PF11539,PF11578,PF11578,PF11596,PF11596,PF11596,PF03883,PF11768,PF11968,PF11815,PF11823,PF11829,PF11829,PF11829,PF11835,PF11835,PF11837,PF11837,PF11837,PF11837,PF11837,PF11837,PF11861,PF11891,PF11891,PF11891,PF11891,PF11902,PF11911,PF11921,PF11921,PF11921,PF11926,PF11926,PF11928,PF11935,PF11938,PF11938,PF11938,PF11938,PF11938,PF11940,PF11940,PF11940,PF11940,PF11940,PF11940,PF11947,PF11947,PF11960,PF11982,PF11998,PF11998,PF12037,PF12037,PF12048,PF12048,PF12049,PF12128,PF12128,PF12128,PF12159,PF12159,PF12239,PF12419,PF12419,PF12419,PF12452,PF12452,PF12481,PF12527,PF12527,PF12530,PF12536,PF12536,PF04028,PF12822,PF12822,PF04037,PF12868,PF04063,PF04063,PF12968,PF12977,PF12977,PF12977,PF12977,PF12977,PF12977,PF12991,PF04094,PF04134,PF04134,PF04134,PF04134,PF13148,PF13148,PF13148,PF13194,PF13225,PF13225,PF13225,PF13259,PF13259,PF13259,PF13269,PF13284,PF13284,PF13284,PF13284,PF13340,PF13340,PF13340,PF13340,PF04190,PF04190,PF13464,PF13464,PF13464,PF13464,PF13464,PF13464,PF13464,PF13464,PF13464,PF13464,PF13464,PF13464,PF13464,PF13464,PF13464,PF13464,PF13464,PF13464,PF13464,PF13559,PF13779,PF13870,PF13870,PF13870,PF13870,PF13870,PF13870,PF13870,PF13959,PF13959,PF14012,PF14016,PF14016,PF14016,PF14016,PF14030,PF14076,PF14088,PF14088,PF14088,PF14088,PF14219,PF14234,PF14234,PF14234,PF14234,PF14237,PF14237,PF14243,PF14283,PF14311,PF14311,PF14311,PF14311,PF14311,PF14311,PF14311,PF14311,PF14311,PF14311,PF14311,PF14311,PF14311,PF14311,PF14311,PF14311,PF14311,PF14311,PF14311,PF14311,PF14311,PF14311,PF14311,PF14311,PF14311,PF14311,PF14311,PF14311,PF14311,PF14311,PF14311,PF14311,PF14311,PF14311,PF14311,PF14311,PF14311,PF14311,PF14311,PF14311,PF14311,PF14311,PF14311,PF14311,PF14311,PF14311,PF14311,PF14311,PF14311,PF14311,PF14311,PF14311,PF14311,PF14311,PF14311,PF14311,PF14311,PF14311,PF14362,PF14362,PF14362,PF14362,PF14362,PF14362,PF14362,PF14362,PF14362,PF14362,PF14362,PF14362,PF14362,PF04273,PF04273,PF14534,PF14534,PF14643,PF14643,PF14643,PF14644,PF14644,PF14644,PF14644,PF14644,PF14713,PF14737,PF14740,PF14740,PF14780,PF04296,PF04296,PF04296,PF04296,PF14831,PF14846,PF14892,PF14892,PF14924,PF14924,PF14953,PF14970,PF14974,PF15025,PF15025,PF15072,PF15072,PF04305,PF15239,PF15239,PF15251,PF15261,PF15370,PF15387,PF15470,PF15700,PF15700,PF15700,PF15700,PF15700,PF15709,PF15768,PF15833,PF16016,PF04359,PF16297,PF16297,PF16297,PF16297,PF16297,PF16297,PF16297,PF16297,PF16297,PF16297,PF16297,PF16297,PF16297,PF16297,PF16297,PF16297,PF16314,PF16353,PF16353,PF16388,PF16388,PF16388,PF16392,PF16392,PF16392,PF04417,PF04417,PF16702,PF17104,PF04379,PF04379,PF04784,PF04577,PF04577,PF04577,PF04577,PF04483,PF04502,PF04522,PF04522,PF04522,PF04522,PF04522,PF04522,PF04522,PF04522,PF04522,PF04522,PF04522,PF04522,PF01883,PF01883,PF01883,PF04751,PF04783,PF04884,PF04884,PF04884,PF04884,PF05018,PF05057,PF05080,PF05336,PF01904,PF05266,PF05266,PF05277,PF05277,PF05277,PF05277,PF05300,PF05335,PF05335,PF05421,PF05421,PF05501,PF05603,PF05608,PF05608,PF05623,PF05656,PF05670,PF05670,PF05670,PF05670,PF05673,PF05673,PF05673,PF05673,PF05673,PF05673,PF05673,PF05673,PF05673,PF05673,PF05673,PF05673,PF05684,PF05684,PF05705,PF05705,PF05768,PF05768,PF05811,PF05907,PF01937,PF01937,PF06005,PF06014,PF06014,PF06028,PF06028,PF01940,PF06080,PF06080,PF06127,PF06149,PF06149,PF06149,PF06149,PF06149,PF06149,PF06155,PF06159,PF06197,PF01207,PF01207,PF01207,PF01207,PF01207,PF00692,PF00692,PF13288,PF13288,PF08436,PF08436,PF02670,PF02670,PF13292,PF13292,PF13292,PF13292,PF09742,PF01031,PF01031,PF00350,PF00350,PF00350,PF00350,PF00350,PF00350,PF00350,PF00350,PF00350,PF00350,PF00350,PF00350,PF00350,PF00350,PF00350,PF00350,PF00350,PF00350,PF00350,PF01221,PF12773,PF12773,PF12773,PF12773,PF00122,PF00122,PF00122,PF00122,PF00122,PF00122,PF00122,PF00122,PF00122,PF00122,PF00122,PF00122,PF16191,PF00676,PF00676,PF00676,PF00676,PF00676,PF00676,PF16190,PF09358,PF16421,PF16421,PF02319,PF02319,PF02319,PF02319,PF08825,PF13935,PF13935,PF13935,PF13935,PF00892,PF00892,PF00892,PF00892,PF00892,PF00892,PF00892,PF00892,PF00892,PF00892,PF00892,PF00892,PF00892,PF00892,PF00892,PF10238,PF10238,PF10238,PF03271,PF03271,PF00378,PF00378,PF00378,PF16113,PF16113,PF16113,PF03974,PF14382,PF00036,PF00036,PF00036,PF00036,PF00036,PF00036,PF00036,PF00036,PF00036,PF00036,PF00036,PF00036,PF00036,PF00036,PF00036,PF00036,PF00036,PF00036,PF00036,PF00036,PF00036,PF00036,PF00036,PF00036,PF00036,PF00036,PF00036,PF00036,PF00036,PF00036,PF00036,PF00036,PF00036,PF00036,PF00036,PF00036,PF00036,PF00036,PF00036,PF00036,PF00036,PF00036,PF00036,PF00036,PF00036,PF00036,PF00036,PF00036,PF00036,PF00036,PF00036,PF00036,PF00036,PF00036,PF00036,PF00036,PF00036,PF00036,PF00036,PF00036,PF00036,PF00036,PF00036,PF00036,PF00036,PF00036,PF00036,PF00036,PF00036,PF00036,PF00036,PF00036,PF00036,PF00036,PF00036,PF00036,PF00036,PF00036,PF00036,PF00036,PF00036,PF00036,PF00036,PF00036,PF00036,PF00036,PF00036,PF00036,PF00036,PF00036,PF00036,PF00036,PF00036,PF00036,PF00036,PF00036,PF00036,PF00036,PF00036,PF00036,PF00036,PF00036,PF00036,PF00036,PF00036,PF00036,PF00036,PF00036,PF00036,PF00036,PF00036,PF00036,PF00036,PF00036,PF00036,PF00036,PF00036,PF00036,PF00036,PF00036,PF00036,PF00036,PF00036,PF00036,PF00036,PF00036,PF00036,PF00036,PF00036,PF00036,PF00036,PF00036,PF00036,PF00036,PF00036,PF00036,PF00036,PF00036,PF00036,PF00036,PF00036,PF00036,PF00036,PF00036,PF00036,PF00036,PF00036,PF00036,PF00036,PF00036,PF00036,PF00036,PF00036,PF00036,PF00036,PF00036,PF00036,PF00036,PF00036,PF00036,PF00036,PF00036,PF00036,PF00036,PF00036,PF00036,PF00036,PF00036,PF14788,PF14788,PF14788,PF14788,PF14788,PF14788,PF14788,PF14788,PF14788,PF14788,PF14788,PF14788,PF14788,PF14788,PF08976,PF08976,PF08976,PF08976,PF08976,PF08976,PF12763,PF12763,PF12763,PF12763,PF12763,PF12763,PF12763,PF12763,PF12763,PF12763,PF12763,PF12763,PF12763,PF12763,PF12763,PF12763,PF12763,PF12763,PF12763,PF12763,PF12763,PF12763,PF12763,PF12763,PF12763,PF12763,PF12763,PF12763,PF12763,PF12763,PF12763,PF12763,PF12763,PF12763,PF12763,PF12763,PF12763,PF12763,PF13202,PF13202,PF13202,PF13202,PF13202,PF13202,PF13202,PF13202,PF13202,PF13202,PF13202,PF13202,PF13202,PF13202,PF13202,PF13202,PF13202,PF13202,PF13202,PF13202,PF13202,PF13202,PF13202,PF13202,PF13202,PF13202,PF13202,PF13202,PF13202,PF13202,PF13202,PF13202,PF13202,PF13202,PF13202,PF13202,PF13202,PF13202,PF13202,PF13202,PF13202,PF13202,PF13202,PF13202,PF13202,PF13202,PF13202,PF13202,PF13202,PF13202,PF13202,PF13202,PF13202,PF13202,PF13202,PF13202,PF13202,PF13202,PF13202,PF13202,PF13202,PF13202,PF13202,PF13202,PF13202,PF13202,PF13202,PF13202,PF13202,PF13202,PF13202,PF13202,PF13202,PF13202,PF13202,PF13202,PF13202,PF13202,PF13202,PF13202,PF13202,PF13202,PF13202,PF13202,PF13202,PF13202,PF13202,PF13202,PF13202,PF13202,PF13202,PF13202,PF13202,PF13202,PF13202,PF13202,PF13202,PF13202,PF13202,PF13202,PF13202,PF13202,PF13202,PF13202,PF13202,PF13202,PF13202,PF13202,PF13202,PF13202,PF13202,PF13202,PF13202,PF13202,PF13202,PF13202,PF13202,PF13202,PF13202,PF13202,PF13202,PF13202,PF13202,PF13202,PF13202,PF13202,PF13202,PF13202,PF13202,PF13202,PF13202,PF13202,PF13202,PF13202,PF13202,PF13202,PF13202,PF13202,PF13202,PF13405,PF13405,PF13405,PF13405,PF13405,PF13405,PF13405,PF13405,PF13405,PF13405,PF13405,PF13405,PF13405,PF13405,PF13405,PF13405,PF13405,PF13405,PF13405,PF13405,PF13405,PF13405,PF13405,PF13405,PF13405,PF13405,PF13405,PF13405,PF13405,PF13405,PF13405,PF13405,PF13405,PF13405,PF13405,PF13405,PF13405,PF13405,PF13405,PF13405,PF13405,PF13405,PF13405,PF13405,PF13405,PF13405,PF13405,PF13405,PF13405,PF13405,PF13405,PF13405,PF13405,PF13405,PF13405,PF13405,PF13405,PF13405,PF13405,PF13405,PF13405,PF13405,PF13405,PF13405,PF13405,PF13405,PF13405,PF13405,PF13405,PF13405,PF13405,PF13405,PF13405,PF13405,PF13405,PF13405,PF13405,PF13405,PF13405,PF13405,PF13405,PF13405,PF13405,PF13405,PF13405,PF13405,PF13405,PF13405,PF13405,PF13405,PF13405,PF13405,PF13405,PF13405,PF13405,PF13405,PF13405,PF13405,PF13405,PF13405,PF13405,PF13405,PF13405,PF13405,PF13405,PF13405,PF13405,PF13405,PF13405,PF13405,PF13405,PF13405,PF13405,PF13405,PF13405,PF13405,PF13405,PF13405,PF13405,PF13405,PF13405,PF13405,PF13405,PF13405,PF13405,PF13405,PF13405,PF13405,PF13405,PF13405,PF13405,PF13405,PF13405,PF13405,PF13405,PF13405,PF13405,PF13405,PF13405,PF13405,PF13405,PF13405,PF13405,PF13405,PF13405,PF13405,PF13405,PF13405,PF13405,PF13405,PF13405,PF13405,PF13405,PF13405,PF13405,PF13405,PF13405,PF13405,PF13405,PF13405,PF13405,PF13405,PF13405,PF13405,PF13499,PF13499,PF13499,PF13499,PF13499,PF13499,PF13499,PF13499,PF13499,PF13499,PF13499,PF13499,PF13499,PF13499,PF13499,PF13499,PF13499,PF13499,PF13499,PF13499,PF13499,PF13499,PF13499,PF13499,PF13499,PF13499,PF13499,PF13499,PF13499,PF13499,PF13499,PF13499,PF13499,PF13499,PF13499,PF13499,PF13499,PF13499,PF13499,PF13499,PF13499,PF13499,PF13499,PF13499,PF13499,PF13499,PF13499,PF13499,PF13499,PF13499,PF13499,PF13499,PF13499,PF13499,PF13499,PF13499,PF13499,PF13499,PF13499,PF13499,PF13499,PF13499,PF13499,PF13499,PF13499,PF13499,PF13499,PF13499,PF13499,PF13499,PF13499,PF13499,PF13499,PF13499,PF13499,PF13499,PF13499,PF13499,PF13499,PF13499,PF13499,PF13499,PF13499,PF13499,PF13499,PF13499,PF13499,PF13499,PF13499,PF13499,PF13499,PF13499,PF13499,PF13499,PF13499,PF13499,PF13499,PF13499,PF13499,PF13499,PF13499,PF13499,PF13499,PF13499,PF13499,PF13499,PF13499,PF13499,PF13499,PF13499,PF13499,PF13499,PF13499,PF13499,PF13833,PF13833,PF13833,PF13833,PF13833,PF13833,PF13833,PF13833,PF13833,PF13833,PF13833,PF13833,PF13833,PF13833,PF13833,PF13833,PF13833,PF13833,PF13833,PF13833,PF13833,PF13833,PF13833,PF13833,PF13833,PF13833,PF13833,PF13833,PF13833,PF13833,PF13833,PF13833,PF13833,PF13833,PF13833,PF13833,PF13833,PF13833,PF13833,PF13833,PF13833,PF13833,PF13833,PF13833,PF13833,PF13833,PF13833,PF13833,PF13833,PF13833,PF13833,PF13833,PF13833,PF13833,PF13833,PF13833,PF13833,PF13833,PF13833,PF13833,PF13833,PF13833,PF13833,PF13833,PF13833,PF13833,PF13833,PF13833,PF13833,PF13833,PF13833,PF13833,PF13833,PF13833,PF13833,PF13833,PF13833,PF13833,PF13833,PF13833,PF13833,PF13833,PF13833,PF13833,PF13833,PF13833,PF13833,PF13833,PF13833,PF13833,PF13833,PF13833,PF13833,PF13833,PF13833,PF13833,PF13833,PF13833,PF13833,PF13833,PF13833,PF13833,PF13833,PF13833,PF13833,PF13833,PF13833,PF13833,PF13833,PF13833,PF13833,PF13833,PF13833,PF13833,PF13833,PF13833,PF13833,PF13833,PF13833,PF13833,PF13833,PF13833,PF13833,PF13833,PF13833,PF13833,PF13833,PF13833,PF13833,PF13833,PF13833,PF13833,PF13833,PF13833,PF13833,PF13833,PF14658,PF14658,PF14658,PF14658,PF14658,PF14658,PF14658,PF14658,PF14658,PF14658,PF14658,PF14658,PF14658,PF14658,PF14658,PF14658,PF14658,PF00679,PF00679,PF00679,PF00679,PF14492,PF14492,PF03764,PF03764,PF08726,PF08726,PF01132,PF08207,PF08207,PF11957,PF00889,PF07974,PF07974,PF07974,PF07974,PF12947,PF12947,PF12947,PF12947,PF04863,PF04863,PF04863,PF07645,PF07264,PF07264,PF01176,PF01176,PF01176,PF01176,PF05470,PF05470,PF06273,PF06273,PF06273,PF01287,PF01287,PF01873,PF01912,PF01912,PF08662,PF08662,PF08662,PF08662,PF08662,PF08662,PF08662,PF08662,PF08662,PF08662,PF08662,PF08662,PF08662,PF08662,PF08662,PF08662,PF12353,PF12353,PF12353,PF08597,PF07541,PF00208,PF03789,PF04727,PF01151,PF09285,PF06881,PF09807,PF09807,PF03587,PF04667,PF12218,PF13864,PF13864,PF13864,PF13864,PF12242,PF12242,PF00113,PF03952,PF03952,PF07699,PF07699,PF07699,PF07699,PF07699,PF07699,PF07699,PF07699,PF07699,PF07699,PF07699,PF07699,PF07699,PF07699,PF01370,PF01370,PF01370,PF01370,PF01370,PF01370,PF01370,PF01370,PF01370,PF01370,PF01370,PF01370,PF01370,PF01370,PF01370,PF01370,PF01370,PF01370,PF01370,PF01370,PF01370,PF00275,PF01133,PF16203,PF16203,PF02732,PF03463,PF03464,PF03464,PF03465,PF03465,PF01222,PF01222,PF13850,PF13850,PF13850,PF00769,PF00769,PF00769,PF04137,PF09277,PF09751,PF05871,PF05871,PF00756,PF00756,PF00756,PF00756,PF00756,PF10503,PF10503,PF10503,PF04716,PF04777,PF04777,PF04777,PF04777,PF03081,PF03016,PF03016,PF03372,PF03372,PF03372,PF03372,PF03372,PF03372,PF03372,PF03124,PF03124,PF00646,PF00646,PF00646,PF00646,PF00646,PF00646,PF00646,PF00646,PF00646,PF00646,PF00646,PF00646,PF00646,PF00646,PF00646,PF00646,PF00646,PF12937,PF12937,PF12937,PF12937,PF12937,PF12937,PF12937,PF12937,PF12937,PF12937,PF12937,PF12937,PF12937,PF12937,PF12937,PF12937,PF12937,PF12937,PF12937,PF12937,PF12937,PF12937,PF12937,PF15966,PF10791,PF03807,PF03807,PF03807,PF03807,PF00754,PF00754,PF01557,PF01557,PF01557,PF09298,PF07977,PF07977,PF02913,PF02913,PF00667,PF00667,PF00667,PF00890,PF00890,PF00890,PF00890,PF00890,PF00890,PF00890,PF00890,PF00890,PF00890,PF00890,PF00890,PF00890,PF00890,PF00890,PF00890,PF00890,PF00890,PF01494,PF01494,PF01494,PF01494,PF01494,PF01494,PF01494,PF01494,PF01494,PF01494,PF01494,PF01494,PF01494,PF01494,PF01494,PF01494,PF01494,PF01494,PF01494,PF01565,PF01565,PF01565,PF01565,PF01565,PF01565,PF00970,PF08022,PF08022,PF12831,PF12831,PF12831,PF12831,PF12831,PF12831,PF12831,PF12831,PF12831,PF12831,PF12831,PF12831,PF12831,PF12831,PF12831,PF12831,PF06574,PF06574,PF15388,PF14851,PF14851,PF14774,PF14886,PF15814,PF15814,PF15814,PF01149,PF01149,PF01149,PF02469,PF02469,PF02469,PF02469,PF02469,PF02469,PF02469,PF06743,PF06743,PF06743,PF06743,PF06743,PF06743,PF06743,PF06743,PF06743,PF06743,PF06743,PF06743,PF06743,PF06743,PF06743,PF06743,PF06743,PF02259,PF02259,PF02259,PF02259,PF00487,PF00487,PF00487,PF00487,PF00487,PF00487,PF00487,PF00487,PF00487,PF00487,PF03405,PF03405,PF04116,PF04116,PF04116,PF04116,PF04116,PF04116,PF04116,PF04116,PF05833,PF05833,PF05833,PF05833,PF05833,PF00316,PF00316,PF00316,PF00316,PF08698,PF00465,PF13685,PF01521,PF02421,PF02421,PF02421,PF02421,PF02421,PF02421,PF02421,PF02421,PF02421,PF02421,PF02421,PF02421,PF02421,PF02421,PF02421,PF00111,PF00111,PF00111,PF00111,PF13085,PF00037,PF00037,PF13237,PF13237,PF13237,PF13237,PF13237,PF13370,PF13370,PF13370,PF13370,PF13370,PF13370,PF13370,PF13394,PF13394,PF13459,PF13459,PF13459,PF13459,PF13459,PF13459,PF13459,PF13484,PF13484,PF13484,PF13534,PF13534,PF13534,PF13534,PF13534,PF13746,PF13746,PF12797,PF12797,PF14697,PF14697,PF12800,PF12800,PF12837,PF12837,PF12838,PF12838,PF13183,PF13183,PF13183,PF13183,PF13187,PF00142,PF16511,PF16511,PF16511,PF16511,PF16511,PF16511,PF00210,PF00762,PF02943,PF06818,PF06818,PF02906,PF02256,PF01846,PF01846,PF01846,PF01846,PF01846,PF14312,PF14312,PF14312,PF14312,PF14312,PF14312,PF14312,PF14312,PF14312,PF14312,PF14312,PF14312,PF14312,PF14312,PF14312,PF14312,PF14312,PF14312,PF14312,PF02782,PF02782,PF02782,PF02782,PF00370,PF00370,PF00370,PF02181,PF00498,PF00498,PF00498,PF01269,PF05182,PF14853,PF14853,PF14853,PF14853,PF14853,PF14853,PF14853,PF14853,PF14853,PF14853,PF14853,PF14853,PF14853,PF08495,PF08495,PF00254,PF00254,PF00254,PF00254,PF00254,PF00254,PF00254,PF00254,PF00254,PF00254,PF00254,PF00254,PF00254,PF00254,PF00254,PF00254,PF00254,PF00254,PF00254,PF01346,PF01613,PF01613,PF00258,PF00258,PF00258,PF00258,PF00258,PF00258,PF00258,PF01687,PF02441,PF13860,PF13860,PF13860,PF13860,PF13860,PF13860,PF01698,PF03069,PF01070,PF00743,PF00743,PF00743,PF00743,PF00743,PF00743,PF00743,PF11817,PF11817,PF03024,PF03024,PF02152,PF09398,PF13865,PF13865,PF13865,PF02911,PF00551,PF16159,PF16159,PF16159,PF16159,PF16159,PF16159,PF16159,PF16159,PF16159,PF09758,PF09758,PF08445,PF08445,PF08445,PF08445,PF08445,PF08445,PF08445,PF08445,PF08445,PF08445,PF09725,PF09725,PF01491,PF03881,PF03959,PF03959,PF03959,PF03959,PF01268,PF12934,PF12933,PF12933,PF06480,PF06480,PF06480,PF06480,PF01728,PF01728,PF01728,PF01728,PF01728,PF01728,PF01580,PF12327,PF12327,PF12327,PF12327,PF07959,PF07959,PF07959,PF10415,PF10415,PF03630,PF03630,PF05681,PF05683,PF04930,PF14670,PF14670,PF14670,PF14670,PF16096,PF05965,PF05964,PF05964,PF01363,PF01363,PF01392,PF01116,PF00503,PF00503,PF00503,PF00503,PF00503,PF00503,PF00503,PF00503,PF00503,PF00503,PF01585,PF01585,PF01585,PF01585,PF01585,PF12656,PF12656,PF12656,PF12656,PF12656,PF12656,PF01125,PF02781,PF02781,PF00479,PF02938,PF13185,PF13975,PF09237,PF09237,PF09237,PF09237,PF09237,PF09237,PF13976,PF01762,PF01762,PF10509,PF10509,PF10509,PF04410,PF04410,PF04410,PF13851,PF13851,PF13851,PF13851,PF13851,PF13851,PF13851,PF13851,PF13851,PF13851,PF00320,PF00320,PF00320,PF00320,PF00320,PF00320,PF00320,PF00117,PF00117,PF00117,PF00117,PF00117,PF00117,PF00310,PF13230,PF13507,PF13522,PF13522,PF13537,PF13537,PF13537,PF02263,PF02263,PF08704,PF08704,PF08704,PF08704,PF08704,PF07842,PF07842,PF13324,PF07802,PF06320,PF06320,PF04551,PF01597,PF01571,PF01571,PF08669,PF02347,PF02347,PF02347,PF02347,PF02347,PF00996,PF00996,PF00996,PF00996,PF03009,PF16363,PF16363,PF16363,PF16363,PF16363,PF16363,PF16363,PF16363,PF16363,PF16363,PF16363,PF16363,PF16529,PF16529,PF16529,PF16529,PF16529,PF16529,PF16529,PF16529,PF16529,PF16529,PF16529,PF16529,PF16529,PF16529,PF16529,PF16529,PF16529,PF16529,PF16529,PF16529,PF16529,PF16529,PF16529,PF16529,PF16529,PF16529,PF16529,PF16529,PF16529,PF16529,PF02212,PF00626,PF00626,PF00626,PF00626,PF00626,PF00626,PF00626,PF06372,PF06372,PF06372,PF05671,PF04828,PF06094,PF08544,PF08544,PF08544,PF08544,PF08544,PF08544,PF00288,PF00288,PF00288,PF00288,PF00288,PF00288,PF00288,PF00288,PF00288,PF01134,PF01134,PF01134,PF01134,PF01134,PF01134,PF01134,PF01134,PF01134,PF01134,PF01134,PF01134,PF01134,PF01134,PF02527,PF01541,PF01541,PF01541,PF11397,PF11397,PF07817,PF07817,PF03275,PF00120,PF00120,PF00120,PF15249,PF15249,PF15249,PF02686,PF01182,PF10606,PF00462,PF00462,PF00462,PF00462,PF00462,PF00462,PF00462,PF00462,PF00462,PF00462,PF01645,PF01645,PF04898,PF00534,PF00534,PF00534,PF00534,PF00534,PF00534,PF00534,PF00534,PF00534,PF00534,PF00534,PF00534,PF00534,PF00535,PF00535,PF00535,PF00535,PF00591,PF00591,PF00953,PF02885,PF01373,PF01373,PF01373,PF00703,PF02836,PF02837,PF02837,PF00933,PF01055,PF01055,PF01532,PF01532,PF01532,PF01532,PF01532,PF02446,PF10111,PF13641,PF13641,PF13641,PF04724,PF04724,PF15024,PF00982,PF13506,PF03901,PF03901,PF01755,PF01755,PF01755,PF13439,PF13439,PF13439,PF13439,PF13439,PF13439,PF03360,PF08323,PF08323,PF08323,PF08323,PF08323,PF04666,PF04666,PF13733,PF13733,PF01501,PF05686,PF05686,PF05686,PF13524,PF13524,PF13524,PF13524,PF13524,PF13692,PF13692,PF13692,PF13692,PF13692,PF13692,PF13692,PF13692,PF13692,PF13692,PF13692,PF13692,PF13692,PF13692,PF13692,PF13692,PF13692,PF13632,PF13632,PF13579,PF13579,PF13579,PF03808,PF00903,PF00903,PF13468,PF13669,PF13669,PF01228,PF12810,PF04488,PF00958,PF08701,PF08701,PF08701,PF03071,PF11904,PF16905,PF16905,PF16905,PF16905,PF10342,PF10342,PF06432,PF02800,PF02800,PF02800,PF02800,PF02800,PF00044,PF00044,PF00044,PF00044,PF00044,PF01025,PF01025,PF00255,PF00255,PF00255,PF00255,PF00255,PF00255,PF12437,PF12437,PF12437,PF12019,PF12019,PF12019,PF12019,PF12019,PF00043,PF00043,PF00043,PF00043,PF13410,PF13410,PF13410,PF13410,PF13410,PF13410,PF13410,PF14497,PF14497,PF14497,PF14497,PF16865,PF16865,PF17171,PF02798,PF02798,PF02798,PF02798,PF02798,PF13409,PF13409,PF13409,PF13409,PF13409,PF13409,PF13409,PF13409,PF13409,PF13417,PF13417,PF13417,PF13417,PF13417,PF13417,PF13417,PF13417,PF13417,PF13417,PF13417,PF13417,PF16360,PF16360,PF13167,PF13167,PF01018,PF01018,PF01018,PF01018,PF01018,PF00925,PF01227,PF01227,PF01227,PF00009,PF00009,PF00009,PF00009,PF00009,PF00009,PF00009,PF00009,PF00009,PF00009,PF00009,PF00009,PF00009,PF00009,PF00009,PF00009,PF00009,PF00009,PF00009,PF00009,PF00009,PF00009,PF00009,PF00009,PF00009,PF00009,PF00009,PF00009,PF00009,PF00009,PF00009,PF03144,PF03144,PF03144,PF03144,PF03144,PF03144,PF03144,PF03144,PF03144,PF03144,PF03144,PF03143,PF03143,PF03143,PF03143,PF03143,PF04670,PF04670,PF04670,PF04670,PF04670,PF04670,PF04670,PF00211,PF00211,PF00211,PF00625,PF00625,PF08152,PF05455,PF05455,PF06423,PF06423,PF01493,PF06831,PF06831,PF03457,PF03457,PF03457,PF03457,PF03457,PF04408,PF04408,PF04408,PF04408,PF04408,PF04408,PF12710,PF12710,PF12710,PF12710,PF12710,PF12710,PF13419,PF13419,PF13419,PF13419,PF13419,PF13419,PF13419,PF02183,PF02183,PF02183,PF01725,PF04849,PF05066,PF07443,PF10394,PF02518,PF02518,PF02518,PF02518,PF02518,PF02518,PF13589,PF13589,PF13589,PF14932,PF14932,PF14932,PF14932,PF07382,PF07382,PF07382,PF12154,PF00955,PF00955,PF00955,PF00955,PF01966,PF01966,PF01966,PF01966,PF01966,PF11496,PF01517,PF13023,PF13328,PF13328,PF13328,PF13328,PF02985,PF02985,PF02985,PF02985,PF02985,PF02985,PF02985,PF02985,PF02985,PF02985,PF02985,PF02985,PF02985,PF02985,PF02985,PF02985,PF02985,PF02985,PF02985,PF02985,PF02985,PF02985,PF02985,PF02985,PF02985,PF02985,PF02985,PF02985,PF02985,PF02985,PF02985,PF02985,PF02985,PF02985,PF02985,PF02985,PF02985,PF02985,PF02985,PF02985,PF02985,PF02985,PF02985,PF02985,PF02985,PF02985,PF02985,PF02985,PF02985,PF02985,PF02985,PF02985,PF02985,PF02985,PF02985,PF02985,PF02985,PF02985,PF02985,PF02985,PF13646,PF13646,PF13646,PF13646,PF13646,PF13646,PF13646,PF13646,PF13646,PF13646,PF13646,PF13646,PF13646,PF13646,PF13646,PF13646,PF13646,PF13646,PF13646,PF13646,PF13646,PF13646,PF13646,PF13646,PF13646,PF13646,PF13646,PF13646,PF13646,PF13646,PF13646,PF13646,PF13646,PF13646,PF13646,PF13646,PF13646,PF13646,PF13646,PF13646,PF13646,PF13646,PF13646,PF13646,PF13646,PF13646,PF13646,PF13646,PF13646,PF13646,PF13646,PF13646,PF13646,PF13513,PF13513,PF13513,PF13513,PF13513,PF13513,PF13513,PF13513,PF13513,PF13513,PF13513,PF13513,PF13513,PF13513,PF13513,PF13513,PF13513,PF13513,PF13513,PF13513,PF13513,PF13513,PF13513,PF13513,PF13513,PF13513,PF13513,PF13513,PF13513,PF13513,PF13513,PF13513,PF03130,PF03130,PF03130,PF03130,PF03130,PF03130,PF00632,PF00271,PF00271,PF00271,PF00271,PF00271,PF00271,PF00271,PF00271,PF00271,PF00271,PF00271,PF00271,PF00271,PF00271,PF00271,PF00271,PF00271,PF00271,PF00271,PF00271,PF00271,PF00271,PF00271,PF00271,PF00271,PF00271,PF00271,PF00271,PF00271,PF00271,PF00271,PF00271,PF00271,PF00271,PF00271,PF00271,PF00271,PF00271,PF00271,PF00271,PF00271,PF00271,PF05127,PF03451,PF03451,PF03451,PF02602,PF02602,PF02602,PF07219,PF07219,PF07219,PF07052,PF07052,PF07052,PF02689,PF03325,PF03325,PF04534,PF00132,PF00132,PF00132,PF00132,PF00132,PF00132,PF00132,PF00132,PF00132,PF00132,PF14602,PF14602,PF14602,PF04209,PF03129,PF00633,PF00633,PF00633,PF00633,PF00633,PF00633,PF00633,PF00633,PF00633,PF00730,PF00730,PF00730,PF12826,PF12826,PF12836,PF14520,PF14520,PF14520,PF14520,PF14520,PF14520,PF14635,PF14716,PF14716,PF14716,PF03486,PF03486,PF03486,PF03486,PF03486,PF03486,PF03486,PF03486,PF03486,PF03486,PF03486,PF03486,PF03486,PF03486,PF03486,PF03486,PF03486,PF04588,PF07805,PF08797,PF08797,PF08797,PF01634,PF08029,PF00512,PF00125,PF00125,PF00125,PF00125,PF00125,PF00125,PF00125,PF00125,PF00125,PF00125,PF00125,PF00125,PF00125,PF00125,PF00125,PF00125,PF00125,PF00125,PF16211,PF16211,PF16211,PF00850,PF00850,PF00977,PF00300,PF00300,PF00300,PF00300,PF00300,PF00300,PF00300,PF00328,PF00328,PF01230,PF00403,PF00403,PF00682,PF00682,PF00505,PF00505,PF00505,PF00505,PF00505,PF00505,PF00505,PF00505,PF00505,PF00505,PF00505,PF00505,PF00505,PF00505,PF09011,PF09011,PF09011,PF09011,PF09011,PF09011,PF09011,PF09011,PF09011,PF09011,PF09011,PF09011,PF09011,PF14887,PF14887,PF14887,PF00046,PF00046,PF00046,PF00046,PF00046,PF00046,PF00046,PF00046,PF00046,PF00046,PF05920,PF05920,PF05920,PF11569,PF11569,PF11569,PF01288,PF01627,PF09613,PF07743,PF07743,PF00447,PF00447,PF00447,PF00011,PF00011,PF00011,PF00011,PF00011,PF00011,PF00011,PF01430,PF00012,PF00012,PF00012,PF00012,PF00012,PF00012,PF00012,PF00012,PF00183,PF12833,PF14641,PF14641,PF14641,PF14641,PF16221,PF16221,PF16221,PF16221,PF16221,PF16221,PF08221,PF08221,PF09339,PF01498,PF01498,PF09612,PF04005,PF09749,PF17086,PF17086,PF17086,PF17086,PF17086,PF17086,PF17086,PF17086,PF17086,PF17086,PF17086,PF17086,PF17086,PF17086,PF17086,PF17086,PF17086,PF17086,PF01968,PF01968,PF02538,PF05378,PF05378,PF05378,PF05378,PF00702,PF00702,PF00702,PF00702,PF00702,PF00702,PF00702,PF00702,PF00702,PF00702,PF00702,PF00702,PF00702,PF00702,PF00702,PF00702,PF00702,PF00702,PF08282,PF08282,PF08282,PF08282,PF08282,PF08282,PF12146,PF12146,PF12146,PF12146,PF12146,PF12146,PF12146,PF12146,PF12146,PF12146,PF12146,PF12146,PF12146,PF12146,PF12146,PF12146,PF12146,PF12146,PF12146,PF12146,PF12146,PF12146,PF12146,PF12146,PF12146,PF12146,PF13344,PF13344,PF13242,PF13242,PF13242,PF13242,PF13242,PF01155,PF01155,PF01155,PF01155,PF01155,PF01155,PF01155,PF01155,PF01155,PF01155,PF01155,PF01155,PF01155,PF01155,PF01155,PF01155,PF01155,PF01155,PF01155,PF01155,PF03030,PF03030,PF03030,PF03030,PF01749,PF03810,PF03810,PF03810,PF03810,PF03810,PF03810,PF03810,PF04140,PF04140,PF03971,PF11987,PF01008,PF01008,PF01008,PF04760,PF01652,PF05004,PF05004,PF14931,PF15305,PF12317,PF09597,PF16174,PF16174,PF01450,PF01450,PF00920,PF07991,PF07991,PF07991,PF07991,PF07991,PF07991,PF07991,PF05046,PF00478,PF00817,PF00817,PF11799,PF11799,PF11798,PF11798,PF15761,PF04156,PF04156,PF04156,PF04156,PF03941,PF12998,PF08246,PF01658,PF00459,PF00459,PF00459,PF00459,PF00459,PF00459,PF00459,PF00459,PF05770,PF06090,PF00520,PF00520,PF00520,PF00520,PF00520,PF00520,PF00520,PF00520,PF00520,PF00520,PF00520,PF00520,PF07885,PF07885,PF07885,PF07885,PF07885,PF07885,PF07885,PF07885,PF12333,PF12333,PF12333,PF12333,PF12333,PF12333,PF04979,PF04979,PF04979,PF00612,PF00612,PF00612,PF00612,PF00612,PF00612,PF00612,PF00612,PF00612,PF00612,PF00612,PF00612,PF00612,PF00612,PF00612,PF00612,PF00612,PF00612,PF00612,PF00612,PF00612,PF00612,PF00612,PF00612,PF00612,PF00612,PF00612,PF00612,PF00612,PF00612,PF00612,PF00612,PF00612,PF00612,PF00612,PF00612,PF00612,PF00612,PF00612,PF00612,PF00612,PF00612,PF00612,PF00612,PF00612,PF00612,PF00612,PF00612,PF00612,PF01007,PF01007,PF01007,PF01007,PF01007,PF11727,PF06437,PF00857,PF00857,PF00857,PF01695,PF01695,PF01695,PF01695,PF01695,PF01695,PF01695,PF01695,PF01695,PF01695,PF01695,PF01695,PF01695,PF01695,PF01695,PF01695,PF01695,PF01695,PF01695,PF01695,PF01695,PF01695,PF06246,PF01398,PF01398,PF01398,PF01398,PF01398,PF01398,PF02373,PF02373,PF02373,PF02373,PF02373,PF02373,PF02373,PF02373,PF02375,PF02375,PF02099,PF01486,PF01486,PF01486,PF01486,PF08065,PF02149,PF14662,PF07648,PF07648,PF07648,PF06293,PF06293,PF06293,PF06293,PF06293,PF01344,PF01344,PF01344,PF01344,PF01344,PF01344,PF01344,PF01344,PF01344,PF01344,PF01344,PF01344,PF01344,PF01344,PF01344,PF01344,PF01344,PF01344,PF01344,PF01344,PF01344,PF01344,PF01344,PF01344,PF01344,PF01344,PF07646,PF07646,PF07646,PF07646,PF07646,PF07646,PF07646,PF07646,PF07646,PF07646,PF07646,PF07646,PF07646,PF07646,PF07646,PF07646,PF07646,PF13415,PF13415,PF13415,PF13415,PF13415,PF13415,PF13415,PF13415,PF13415,PF13415,PF13415,PF13415,PF13415,PF13415,PF13415,PF13415,PF13415,PF13415,PF13415,PF13415,PF13415,PF13415,PF13415,PF13415,PF13415,PF13415,PF13415,PF13415,PF13415,PF13415,PF13415,PF13415,PF13418,PF13418,PF13418,PF13418,PF13418,PF13418,PF13418,PF13418,PF13418,PF13418,PF13418,PF13418,PF13418,PF13418,PF13418,PF13418,PF13418,PF13418,PF13418,PF13418,PF13418,PF13418,PF13418,PF13418,PF13418,PF13854,PF13854,PF13854,PF13854,PF13854,PF13854,PF13854,PF13854,PF13854,PF13854,PF13854,PF13854,PF13854,PF13854,PF13854,PF13854,PF13854,PF13854,PF13854,PF13854,PF13854,PF13854,PF13854,PF13854,PF13964,PF13964,PF13964,PF13964,PF13964,PF13964,PF13964,PF13964,PF13964,PF13964,PF13964,PF13964,PF13964,PF13964,PF13964,PF13964,PF13964,PF13964,PF13964,PF13964,PF13964,PF13964,PF16208,PF16208,PF00109,PF00109,PF00109,PF00109,PF02801,PF02801,PF00013,PF00013,PF00013,PF00013,PF00013,PF00013,PF00013,PF00013,PF00013,PF00013,PF00013,PF00013,PF00013,PF00013,PF00013,PF00013,PF00013,PF00013,PF00013,PF00013,PF00013,PF00013,PF00013,PF00013,PF00013,PF07650,PF07650,PF07650,PF07650,PF07650,PF07650,PF07650,PF07650,PF07650,PF07650,PF07650,PF07650,PF07650,PF13083,PF13083,PF13083,PF13083,PF13083,PF13184,PF15985,PF15985,PF14714,PF13879,PF10357,PF14531,PF14531,PF14531,PF14531,PF14531,PF14531,PF14531,PF14531,PF14531,PF14531,PF14531,PF14531,PF14531,PF14531,PF14531,PF14531,PF14531,PF14531,PF14531,PF14531,PF14531,PF14531,PF03618,PF03618,PF00225,PF00225,PF00225,PF00225,PF00225,PF00225,PF00225,PF00225,PF00225,PF00225,PF00225,PF08568,PF00467,PF00467,PF00467,PF00467,PF00467,PF00467,PF00467,PF00467,PF08659,PF08659,PF08659,PF08659,PF08659,PF08659,PF08659,PF08659,PF08659,PF08659,PF08659,PF08659,PF08659,PF08659,PF08659,PF08659,PF08659,PF08659,PF08659,PF08659,PF08659,PF08659,PF08433,PF08433,PF08433,PF08433,PF02735,PF07941,PF07941,PF07941,PF13434,PF13434,PF13434,PF13434,PF13434,PF13434,PF05047,PF05383,PF00753,PF00753,PF00753,PF00753,PF00753,PF00753,PF00753,PF12706,PF12706,PF12706,PF12706,PF12706,PF12706,PF16661,PF01306,PF01306,PF13385,PF14354,PF04031,PF10279,PF10279,PF09465,PF09465,PF09465,PF02450,PF04072,PF02866,PF02866,PF02866,PF02866,PF02866,PF00056,PF00056,PF00056,PF00139,PF00139,PF00139,PF06421,PF08502,PF08502,PF15294,PF15294,PF10230,PF16759,PF16759,PF00549,PF00549,PF00412,PF00412,PF11608,PF11608,PF11608,PF09585,PF00538,PF00538,PF00151,PF01764,PF01764,PF01764,PF01764,PF13472,PF13472,PF13472,PF13472,PF08212,PF13942,PF16045,PF14945,PF04791,PF04791,PF04791,PF13774,PF02190,PF02190,PF02190,PF03706,PF03706,PF04728,PF04728,PF03331,PF03331,PF00560,PF00560,PF00560,PF00560,PF00560,PF00560,PF00560,PF00560,PF00560,PF00560,PF00560,PF00560,PF00560,PF00560,PF00560,PF00560,PF00560,PF00560,PF00560,PF00560,PF00560,PF00560,PF00560,PF00560,PF00560,PF00560,PF00560,PF00560,PF00560,PF00560,PF00560,PF00560,PF00560,PF00560,PF00560,PF00560,PF00560,PF00560,PF00560,PF00560,PF00560,PF00560,PF00560,PF00560,PF00560,PF00560,PF00560,PF00560,PF00560,PF00560,PF00560,PF00560,PF00560,PF00560,PF00560,PF00560,PF00560,PF00560,PF00560,PF00560,PF00560,PF00560,PF00560,PF00560,PF00560,PF00560,PF00560,PF00560,PF00560,PF00560,PF00560,PF00560,PF00560,PF00560,PF00560,PF00560,PF00560,PF00560,PF00560,PF00560,PF12799,PF12799,PF12799,PF12799,PF12799,PF12799,PF12799,PF12799,PF12799,PF12799,PF12799,PF12799,PF12799,PF12799,PF12799,PF12799,PF12799,PF12799,PF12799,PF12799,PF12799,PF12799,PF12799,PF12799,PF12799,PF12799,PF12799,PF12799,PF12799,PF12799,PF12799,PF12799,PF12799,PF12799,PF12799,PF12799,PF12799,PF12799,PF12799,PF12799,PF12799,PF12799,PF12799,PF12799,PF12799,PF12799,PF12799,PF12799,PF12799,PF12799,PF12799,PF12799,PF12799,PF12799,PF12799,PF12799,PF12799,PF12799,PF12799,PF12799,PF12799,PF12799,PF12799,PF12799,PF12799,PF12799,PF12799,PF12799,PF12799,PF12799,PF12799,PF12799,PF12799,PF12799,PF12799,PF12799,PF12799,PF12799,PF12799,PF12799,PF12799,PF12799,PF12799,PF12799,PF12799,PF12799,PF12799,PF12799,PF12799,PF12799,PF12799,PF12799,PF12799,PF12799,PF12799,PF12799,PF12799,PF12799,PF12799,PF12799,PF12799,PF12799,PF12799,PF12799,PF12799,PF12799,PF12799,PF12799,PF12799,PF12799,PF12799,PF12799,PF12799,PF12799,PF12799,PF12799,PF12799,PF12799,PF12799,PF12799,PF12799,PF12799,PF12799,PF12799,PF12799,PF12799,PF13306,PF13306,PF13306,PF13306,PF13306,PF13306,PF13516,PF13516,PF13516,PF13516,PF13516,PF13516,PF13516,PF13516,PF13516,PF13516,PF13516,PF13516,PF13516,PF13516,PF13516,PF13516,PF13516,PF13516,PF13516,PF13516,PF13516,PF13516,PF13516,PF13516,PF13516,PF13516,PF13516,PF13516,PF13516,PF13516,PF13516,PF13516,PF13516,PF13516,PF13516,PF13516,PF13516,PF13516,PF13516,PF13516,PF13516,PF13516,PF13516,PF13516,PF13516,PF13516,PF13516,PF13516,PF13516,PF13516,PF13516,PF13516,PF13516,PF13516,PF13516,PF13516,PF13516,PF13516,PF13516,PF13516,PF13516,PF13516,PF13516,PF13516,PF13516,PF13516,PF13516,PF13516,PF13516,PF13516,PF13516,PF13516,PF13516,PF13516,PF13516,PF13516,PF13516,PF13516,PF13516,PF13516,PF13516,PF13516,PF13516,PF13516,PF13516,PF13516,PF13516,PF13516,PF13516,PF13516,PF13516,PF13516,PF13516,PF13516,PF13516,PF13516,PF13516,PF13516,PF13516,PF13516,PF13516,PF13516,PF13516,PF13516,PF13516,PF13516,PF13516,PF13516,PF13516,PF13516,PF13516,PF13516,PF13516,PF13516,PF13516,PF13516,PF13516,PF13516,PF13516,PF13516,PF13516,PF13516,PF13516,PF13516,PF13516,PF13516,PF13516,PF13516,PF13516,PF13516,PF13516,PF13855,PF13855,PF13855,PF13855,PF13855,PF13855,PF13855,PF13855,PF13855,PF13855,PF13855,PF13855,PF13855,PF13855,PF13855,PF13855,PF13855,PF13855,PF13855,PF13855,PF13855,PF13855,PF13855,PF13855,PF13855,PF13855,PF13855,PF13855,PF13855,PF13855,PF13855,PF13855,PF13855,PF13855,PF13855,PF13855,PF13855,PF13855,PF13855,PF13855,PF13855,PF13855,PF13855,PF13855,PF13855,PF13855,PF13855,PF13855,PF13855,PF13855,PF13855,PF13855,PF13855,PF13855,PF13855,PF13855,PF13855,PF13855,PF13855,PF13855,PF13855,PF13855,PF13855,PF13855,PF13855,PF13855,PF13855,PF13855,PF13855,PF13855,PF13855,PF13855,PF13855,PF13855,PF13855,PF13855,PF13855,PF13855,PF13855,PF14580,PF14580,PF14580,PF14580,PF14580,PF14580,PF14580,PF14580,PF14580,PF14580,PF14580,PF14580,PF14580,PF14580,PF14580,PF14580,PF14580,PF14580,PF14580,PF14580,PF14580,PF14580,PF14580,PF14580,PF14580,PF14580,PF14580,PF14580,PF14580,PF14580,PF14580,PF14580,PF14580,PF14580,PF14580,PF14580,PF14580,PF14580,PF14580,PF01423,PF01423,PF01423,PF01423,PF01423,PF01423,PF01423,PF01423,PF12701,PF06741,PF06741,PF14894,PF14894,PF05391,PF14368,PF14368,PF14368,PF14368,PF03194,PF03194,PF03194,PF03194,PF03194,PF03194,PF12893,PF12893,PF00677,PF06814,PF05893,PF08309,PF08309,PF08309,PF08309,PF00206,PF05834,PF05834,PF05834,PF05834,PF01476,PF01476,PF01476,PF02401,PF14389,PF02847,PF02847,PF02847,PF02847,PF02847,PF07476,PF01823,PF05557,PF05557,PF08311,PF08311,PF08311,PF08311,PF08311,PF08311,PF08311,PF08311,PF08311,PF08311,PF08311,PF08311,PF08311,PF02545,PF14437,PF14437,PF14437,PF16663,PF02792,PF00390,PF00390,PF03949,PF01232,PF08125,PF05007,PF04188,PF04188,PF11051,PF01124,PF12802,PF12802,PF12802,PF06391,PF01554,PF01554,PF01554,PF01554,PF01554,PF01554,PF01554,PF01554,PF01554,PF00917,PF00917,PF03819,PF03819,PF03819,PF12643,PF12643,PF01429,PF01429,PF03062,PF03062,PF12341,PF12341,PF00493,PF00493,PF00493,PF00493,PF00493,PF00493,PF00493,PF00493,PF00493,PF00493,PF12619,PF09739,PF14551,PF14551,PF14551,PF06100,PF13325,PF12519,PF09748,PF11214,PF11221,PF08711,PF08711,PF08711,PF08711,PF11593,PF08670,PF01676,PF00149,PF00149,PF00149,PF00149,PF00149,PF00149,PF00149,PF00149,PF12850,PF12850,PF12850,PF12850,PF12850,PF12850,PF14008,PF08241,PF08241,PF08241,PF08241,PF08241,PF08241,PF08241,PF08241,PF08241,PF08241,PF08241,PF08241,PF08241,PF08241,PF08241,PF08241,PF08241,PF08241,PF08241,PF08241,PF08241,PF08241,PF08241,PF08241,PF08241,PF08241,PF08241,PF08241,PF08241,PF08241,PF08241,PF08241,PF08241,PF08241,PF08241,PF08241,PF08241,PF08241,PF08241,PF08241,PF08241,PF08241,PF08242,PF08242,PF08242,PF08242,PF08242,PF08242,PF08242,PF08242,PF08242,PF08242,PF08242,PF08242,PF08242,PF08242,PF08242,PF08242,PF08242,PF08242,PF08242,PF08242,PF08242,PF08242,PF08242,PF08242,PF08242,PF08242,PF08242,PF08242,PF08242,PF08242,PF08242,PF08242,PF08242,PF09445,PF09445,PF09445,PF09445,PF09445,PF09445,PF09445,PF10294,PF10294,PF10294,PF10294,PF10294,PF10294,PF10294,PF10294,PF10294,PF10294,PF10294,PF10294,PF10294,PF10294,PF10294,PF10294,PF10294,PF10294,PF10294,PF10294,PF10294,PF10294,PF10294,PF10294,PF05050,PF05050,PF05050,PF05050,PF05050,PF05050,PF05050,PF05050,PF13383,PF13383,PF13489,PF13489,PF13489,PF13489,PF13489,PF13489,PF13489,PF13489,PF13489,PF13489,PF13489,PF13489,PF13489,PF13489,PF13489,PF13489,PF13489,PF13489,PF13489,PF13489,PF13489,PF13489,PF13489,PF13489,PF13489,PF13489,PF13489,PF13489,PF13489,PF13489,PF13489,PF13489,PF13578,PF13578,PF13578,PF13578,PF13578,PF13578,PF13649,PF13649,PF13649,PF13649,PF13649,PF13649,PF13649,PF13649,PF13649,PF13649,PF13649,PF13649,PF13649,PF13649,PF13649,PF13649,PF13649,PF13649,PF13649,PF13649,PF13649,PF13649,PF13649,PF13649,PF13649,PF13649,PF13649,PF13649,PF13649,PF13649,PF13649,PF13649,PF13649,PF13649,PF13649,PF13649,PF13649,PF13649,PF13649,PF13649,PF13649,PF13649,PF13649,PF13649,PF13649,PF13649,PF13649,PF13649,PF13649,PF13649,PF13649,PF13649,PF13649,PF13649,PF02636,PF02636,PF03141,PF03141,PF03141,PF01596,PF01596,PF13847,PF13847,PF13847,PF13847,PF13847,PF13847,PF13847,PF13847,PF13847,PF13847,PF13847,PF13847,PF13847,PF13847,PF13847,PF13847,PF13847,PF13847,PF13847,PF13847,PF13847,PF13847,PF13847,PF13847,PF13847,PF13847,PF13847,PF13847,PF13847,PF13847,PF13847,PF13847,PF13847,PF13847,PF13847,PF13847,PF13679,PF13679,PF13679,PF13679,PF13679,PF13679,PF13679,PF13679,PF13679,PF13679,PF13679,PF13679,PF13679,PF13679,PF02390,PF02390,PF02390,PF02390,PF02390,PF02390,PF02390,PF02390,PF03737,PF03737,PF05148,PF05148,PF05148,PF05148,PF05148,PF08003,PF08003,PF05891,PF04452,PF04452,PF04452,PF04452,PF04452,PF04452,PF04452,PF10672,PF01189,PF01189,PF01189,PF07021,PF07021,PF07021,PF07021,PF02475,PF02475,PF02475,PF02475,PF02475,PF02475,PF02965,PF06991,PF07690,PF07690,PF07690,PF07690,PF07690,PF07690,PF07690,PF07690,PF07690,PF07690,PF07690,PF07690,PF07690,PF07690,PF07690,PF07690,PF07690,PF07690,PF07690,PF07690,PF07690,PF07690,PF07690,PF07690,PF07690,PF07690,PF12832,PF12832,PF12832,PF12832,PF06779,PF05060,PF05060,PF06925,PF06925,PF02142,PF02308,PF03448,PF01078,PF01078,PF01078,PF01078,PF01078,PF01078,PF01078,PF01078,PF01078,PF01078,PF01078,PF01078,PF01078,PF01078,PF01078,PF01078,PF01078,PF01078,PF01078,PF01078,PF01078,PF01078,PF01078,PF01078,PF01078,PF01078,PF01078,PF01078,PF01078,PF01078,PF01078,PF01078,PF01078,PF16796,PF16796,PF16796,PF16796,PF16796,PF16796,PF16796,PF16796,PF16796,PF01187,PF02854,PF02854,PF10243,PF10243,PF10243,PF09140,PF09140,PF09140,PF02815,PF02815,PF02815,PF10644,PF04212,PF04212,PF04212,PF04212,PF04212,PF04212,PF04212,PF04212,PF04212,PF04212,PF04212,PF04212,PF04212,PF04212,PF04212,PF04212,PF04212,PF04212,PF04212,PF04212,PF04212,PF04212,PF04212,PF04212,PF04212,PF13012,PF13012,PF00153,PF00153,PF00153,PF00153,PF00153,PF00153,PF00153,PF00153,PF00153,PF00153,PF00153,PF00153,PF00153,PF00153,PF00153,PF00153,PF00153,PF00153,PF00153,PF00153,PF00153,PF00153,PF00153,PF00153,PF00153,PF00153,PF00153,PF00153,PF00153,PF00153,PF00153,PF00153,PF00153,PF00153,PF00153,PF00153,PF00153,PF00153,PF00153,PF00153,PF00153,PF00153,PF00153,PF05308,PF05308,PF05308,PF05308,PF05308,PF14724,PF14724,PF14724,PF03094,PF03094,PF03972,PF10270,PF09139,PF01926,PF01926,PF01926,PF01926,PF01926,PF01926,PF01926,PF01926,PF01926,PF01926,PF01926,PF01926,PF01926,PF01926,PF01926,PF01926,PF01926,PF01926,PF01926,PF01926,PF01926,PF01926,PF01926,PF01926,PF01926,PF01926,PF01926,PF01926,PF01926,PF01926,PF01926,PF01926,PF01926,PF01926,PF01926,PF01926,PF01926,PF01926,PF01926,PF01926,PF01926,PF01926,PF01926,PF01926,PF01926,PF01926,PF01926,PF01926,PF01926,PF01926,PF01926,PF01926,PF01926,PF12460,PF12460,PF12460,PF14500,PF14500,PF14500,PF14500,PF14500,PF14500,PF10433,PF08569,PF08569,PF08569,PF01967,PF03205,PF07200,PF07200,PF03453,PF04603,PF03164,PF03164,PF02493,PF02493,PF02493,PF02493,PF02493,PF02493,PF02493,PF02493,PF02493,PF02493,PF02493,PF02493,PF02493,PF02493,PF02493,PF09114,PF09114,PF00635,PF00635,PF00635,PF00635,PF01853,PF04006,PF17060,PF17060,PF04117,PF04117,PF04117,PF04117,PF04117,PF04117,PF09444,PF06723,PF06723,PF06723,PF06723,PF06723,PF06723,PF05712,PF06984,PF10780,PF13378,PF13378,PF13378,PF01741,PF01716,PF00924,PF00924,PF00924,PF00924,PF05063,PF08991,PF02536,PF02536,PF02536,PF02536,PF02536,PF02536,PF02536,PF02007,PF05175,PF05175,PF05175,PF05175,PF05175,PF05175,PF05175,PF05175,PF05175,PF05175,PF05175,PF05175,PF05175,PF05175,PF05175,PF05175,PF05175,PF05175,PF05175,PF05175,PF05175,PF05175,PF02416,PF05405,PF01456,PF01456,PF01225,PF02875,PF02875,PF08245,PF08245,PF08245,PF08245,PF08245,PF01624,PF01624,PF05188,PF05192,PF05192,PF05192,PF05192,PF05190,PF05190,PF05190,PF00488,PF00488,PF00488,PF00488,PF00488,PF00488,PF03023,PF11831,PF11831,PF00249,PF00249,PF00249,PF00249,PF00249,PF00249,PF00249,PF00249,PF00249,PF00249,PF00249,PF00249,PF00249,PF00249,PF00249,PF00249,PF00249,PF00249,PF00249,PF00249,PF00249,PF00249,PF13837,PF13837,PF13837,PF13837,PF13837,PF13873,PF13873,PF13921,PF13921,PF13921,PF13921,PF13921,PF13921,PF13921,PF13921,PF13921,PF13921,PF13921,PF13921,PF13921,PF13921,PF13921,PF13921,PF13921,PF13921,PF15963,PF15963,PF15963,PF15963,PF15963,PF14646,PF14646,PF01056,PF01056,PF01056,PF06017,PF06017,PF07942,PF10237,PF02384,PF02384,PF01555,PF01555,PF01555,PF01555,PF01555,PF07990,PF07990,PF01849,PF01849,PF05729,PF05729,PF05729,PF05729,PF05729,PF05729,PF05729,PF05729,PF05729,PF05729,PF05729,PF05729,PF05729,PF05729,PF05729,PF05729,PF05729,PF05729,PF05729,PF05729,PF05729,PF05729,PF05729,PF05729,PF05729,PF05729,PF05729,PF05729,PF10712,PF10712,PF10712,PF10589,PF00175,PF00175,PF00175,PF00175,PF00175,PF00175,PF00175,PF00175,PF00175,PF13460,PF13460,PF13460,PF13460,PF13460,PF13460,PF13460,PF13460,PF13460,PF13460,PF13460,PF13460,PF13460,PF14833,PF03446,PF03446,PF03446,PF03446,PF03446,PF03446,PF07993,PF07993,PF07993,PF07993,PF07993,PF07993,PF07993,PF07993,PF07993,PF07993,PF07993,PF07993,PF07993,PF07993,PF07993,PF07994,PF08030,PF08030,PF13241,PF13241,PF13241,PF13241,PF13241,PF13241,PF13450,PF13450,PF13450,PF13450,PF13450,PF13450,PF13450,PF13450,PF13450,PF13450,PF13450,PF13450,PF13450,PF13450,PF13450,PF13450,PF13450,PF13450,PF13450,PF13450,PF13450,PF13450,PF13450,PF13450,PF13450,PF13450,PF13450,PF13450,PF13454,PF13454,PF13454,PF13454,PF13454,PF13454,PF13454,PF13454,PF01210,PF02540,PF02540,PF00956,PF03927,PF03927,PF04095,PF16974,PF10505,PF10505,PF12569,PF09797,PF01699,PF01699,PF01699,PF01699,PF01699,PF01699,PF00999,PF00999,PF00999,PF02690,PF02690,PF02690,PF02690,PF02690,PF00939,PF00939,PF00939,PF00939,PF06512,PF00931,PF00931,PF00931,PF08637,PF04904,PF04904,PF04904,PF03801,PF00334,PF00334,PF00334,PF00334,PF00334,PF05071,PF00960,PF06390,PF05536,PF05536,PF05536,PF02211,PF01436,PF01436,PF01436,PF01436,PF01436,PF15845,PF03031,PF03031,PF01106,PF01106,PF05810,PF12830,PF12830,PF12830,PF08154,PF08154,PF03060,PF05368,PF05368,PF05368,PF05368,PF05368,PF05368,PF05368,PF05368,PF09084,PF09084,PF06524,PF06524,PF07540,PF07540,PF05401,PF06813,PF06813,PF01798,PF01798,PF04147,PF04147,PF04147,PF04147,PF04147,PF04147,PF04147,PF04147,PF04147,PF04147,PF07767,PF07767,PF07767,PF07767,PF08156,PF08156,PF08156,PF08156,PF08156,PF16201,PF16201,PF16201,PF16201,PF16201,PF16201,PF16201,PF04065,PF11707,PF11707,PF08424,PF08424,PF08424,PF08743,PF02136,PF03266,PF03266,PF03266,PF03266,PF03266,PF03266,PF03266,PF03266,PF03266,PF03266,PF00483,PF00483,PF01909,PF12804,PF12804,PF12804,PF08159,PF08159,PF08159,PF08161,PF08161,PF08161,PF08161,PF08161,PF08161,PF08161,PF08161,PF11030,PF03066,PF04096,PF13634,PF13634,PF13634,PF13634,PF13634,PF13634,PF13634,PF13634,PF13634,PF08801,PF08801,PF08801,PF08801,PF01733,PF01733,PF03407,PF03407,PF07267,PF04142,PF14050,PF00293,PF00293,PF00293,PF00293,PF03800,PF07460,PF07460,PF07460,PF11715,PF11715,PF11715,PF11715,PF11715,PF11715,PF11715,PF11715,PF11715,PF11715,PF11715,PF11715,PF11715,PF11715,PF11715,PF11715,PF11715,PF11715,PF11715,PF11715,PF11715,PF11715,PF11715,PF11715,PF11715,PF11715,PF11715,PF11715,PF11715,PF11715,PF11715,PF11715,PF11715,PF11715,PF11715,PF11715,PF11715,PF11894,PF05172,PF14605,PF14605,PF14605,PF14605,PF14605,PF14605,PF14605,PF13874,PF13874,PF13874,PF13874,PF12110,PF14775,PF14775,PF14775,PF14775,PF01936,PF01936,PF01936,PF05991,PF05991,PF05991,PF07717,PF07717,PF07717,PF07717,PF07717,PF07717,PF02423,PF05005,PF10717,PF10717,PF10637,PF10637,PF04606,PF04606,PF04606,PF04606,PF04606,PF04606,PF04606,PF04606,PF04606,PF00215,PF13505,PF13505,PF11078,PF07856,PF07034,PF07034,PF10549,PF10549,PF10549,PF10549,PF10549,PF10549,PF02088,PF02784,PF02784,PF02784,PF02784,PF00278,PF00278,PF00278,PF00213,PF00213,PF04756,PF09777,PF09777,PF00185,PF00185,PF02729,PF02338,PF02338,PF02338,PF09791,PF01237,PF01237,PF01237,PF01237,PF11651,PF05517,PF05517,PF05517,PF05517,PF05517,PF05517,PF05517,PF05517,PF05517,PF00864,PF00864,PF00067,PF00067,PF00067,PF00067,PF00067,PF00067,PF14748,PF02225,PF07848,PF09754,PF09754,PF03403,PF03403,PF03985,PF10255,PF10255,PF10255,PF02671,PF02671,PF02671,PF02671,PF00291,PF00291,PF00291,PF00291,PF00291,PF00291,PF00291,PF00291,PF00291,PF00291,PF03656,PF02569,PF14295,PF14295,PF08417,PF08601,PF08601,PF01569,PF01569,PF14874,PF14874,PF14874,PF14874,PF01507,PF01507,PF02711,PF02711,PF04755,PF04755,PF04755,PF04755,PF04755,PF04755,PF04755,PF04755,PF04755,PF04755,PF04755,PF10609,PF10609,PF10609,PF10609,PF10609,PF10609,PF10609,PF10609,PF10274,PF01057,PF01057,PF01057,PF01057,PF00989,PF08447,PF08448,PF13426,PF01734,PF01734,PF01734,PF02460,PF02460,PF05625,PF05625,PF00564,PF01161,PF01161,PF14812,PF14812,PF14812,PF14812,PF14812,PF14812,PF14812,PF14812,PF12849,PF02229,PF02229,PF02229,PF02229,PF01399,PF01399,PF01399,PF01399,PF01399,PF01399,PF01399,PF01399,PF01399,PF01399,PF12237,PF12237,PF12237,PF12237,PF01135,PF01135,PF01135,PF01135,PF02747,PF03462,PF03462,PF07676,PF07676,PF07676,PF04194,PF02153,PF02153,PF10662,PF10662,PF10662,PF00595,PF00595,PF00595,PF00595,PF00595,PF00595,PF00595,PF00595,PF00595,PF12812,PF13180,PF13180,PF13180,PF13180,PF13180,PF13180,PF13180,PF13180,PF04191,PF04191,PF04191,PF00805,PF00805,PF00805,PF00805,PF00805,PF13576,PF13576,PF13576,PF13599,PF05524,PF05524,PF04258,PF04258,PF04258,PF04258,PF00112,PF00112,PF00112,PF00112,PF01088,PF01650,PF03051,PF03051,PF00648,PF03510,PF03510,PF03510,PF03510,PF03510,PF03510,PF07722,PF07722,PF02902,PF02902,PF03577,PF07910,PF07910,PF15499,PF15499,PF01433,PF01433,PF01433,PF01431,PF05649,PF00246,PF00675,PF00675,PF00675,PF05193,PF05193,PF00883,PF00883,PF02789,PF02789,PF02789,PF02789,PF02127,PF02127,PF02127,PF01546,PF00814,PF00557,PF00557,PF00557,PF00557,PF04389,PF01432,PF01432,PF02074,PF01434,PF01434,PF01434,PF01434,PF05343,PF05343,PF05572,PF02163,PF02163,PF02163,PF05299,PF09375,PF09375,PF00450,PF00450,PF02129,PF02129,PF02129,PF00717,PF00717,PF10502,PF10502,PF10502,PF10502,PF05577,PF05577,PF05577,PF05577,PF05577,PF02907,PF05579,PF05579,PF03572,PF03572,PF03572,PF03572,PF00082,PF00082,PF00082,PF00082,PF00326,PF00326,PF00326,PF00326,PF00326,PF00326,PF00326,PF00326,PF00326,PF00326,PF00326,PF00326,PF02897,PF02897,PF01195,PF08530,PF01327,PF01327,PF01562,PF01497,PF01497,PF01497,PF00141,PF00141,PF00141,PF00141,PF00141,PF06732,PF06732,PF06732,PF10203,PF03742,PF03742,PF03742,PF05648,PF04757,PF00365,PF00365,PF00365,PF00365,PF00294,PF00294,PF00294,PF00294,PF00294,PF00294,PF00294,PF17147,PF17147,PF09070,PF07819,PF07819,PF07819,PF07819,PF07819,PF00342,PF00342,PF00342,PF00162,PF00162,PF00162,PF02878,PF02878,PF02879,PF02879,PF02880,PF02880,PF00408,PF00408,PF01471,PF01471,PF01471,PF01471,PF01471,PF00169,PF00169,PF00169,PF00169,PF07332,PF07332,PF07332,PF07332,PF07332,PF07332,PF07332,PF07332,PF04984,PF16616,PF00628,PF00628,PF00628,PF00628,PF00628,PF00628,PF00628,PF00628,PF00628,PF00628,PF00628,PF00628,PF00628,PF00628,PF00628,PF00628,PF00628,PF00628,PF00628,PF00628,PF00628,PF00628,PF00628,PF00628,PF00628,PF00628,PF00628,PF00628,PF13831,PF13831,PF13831,PF13831,PF13831,PF13831,PF13831,PF13831,PF13831,PF13831,PF13831,PF16866,PF16866,PF16866,PF03660,PF03660,PF14703,PF08274,PF08274,PF08274,PF08274,PF08274,PF08274,PF08274,PF08274,PF08274,PF08274,PF08274,PF08274,PF08274,PF08274,PF08274,PF08274,PF08274,PF08274,PF08274,PF08274,PF08274,PF08274,PF08274,PF08274,PF08274,PF08274,PF01384,PF09423,PF02562,PF02562,PF02562,PF02562,PF02562,PF02562,PF02562,PF01663,PF00343,PF00343,PF00343,PF08543,PF00124,PF00124,PF00124,PF14728,PF14727,PF14727,PF05721,PF05721,PF05721,PF05721,PF05721,PF05721,PF05721,PF05721,PF05721,PF05721,PF05721,PF05721,PF02567,PF02567,PF15413,PF15413,PF14593,PF00388,PF00387,PF16454,PF16454,PF05970,PF06699,PF10181,PF02585,PF08510,PF10510,PF10510,PF06728,PF06728,PF08288,PF08190,PF08190,PF08190,PF08190,PF08190,PF08190,PF08190,PF08190,PF08190,PF07419,PF07419,PF07419,PF07419,PF07419,PF14341,PF01850,PF01850,PF01850,PF04696,PF04696,PF04696,PF04696,PF01504,PF01504,PF01504,PF06201,PF06201,PF06201,PF02171,PF00224,PF00224,PF00224,PF00069,PF00069,PF00069,PF00069,PF00069,PF00069,PF00069,PF00069,PF00069,PF00069,PF00069,PF00069,PF00069,PF00069,PF00069,PF00069,PF00069,PF00069,PF00069,PF00069,PF00069,PF00069,PF00069,PF00069,PF00069,PF00069,PF00069,PF00069,PF00069,PF00069,PF00069,PF00069,PF00069,PF00069,PF00069,PF00069,PF00069,PF00069,PF00069,PF00069,PF00069,PF00069,PF00069,PF00069,PF00069,PF00069,PF00069,PF00069,PF00069,PF00069,PF00069,PF00069,PF00069,PF00069,PF00069,PF00069,PF00069,PF00069,PF07714,PF07714,PF07714,PF07714,PF07714,PF07714,PF07714,PF07714,PF07714,PF07714,PF07714,PF07714,PF07714,PF07714,PF07714,PF07714,PF07714,PF07714,PF07714,PF07714,PF07714,PF07714,PF07714,PF07714,PF07714,PF07714,PF07714,PF07714,PF07714,PF07714,PF07714,PF07714,PF07714,PF07714,PF07714,PF07714,PF07714,PF07714,PF07714,PF07714,PF07714,PF07714,PF07714,PF07714,PF07714,PF07714,PF07714,PF07714,PF07714,PF07714,PF02887,PF02887,PF02887,PF06951,PF04749,PF04749,PF15205,PF15205,PF09686,PF01477,PF01477,PF13396,PF13396,PF03126,PF03332,PF01625,PF01625,PF02366,PF03726,PF03726,PF03364,PF03364,PF10604,PF10604,PF00348,PF00348,PF00348,PF02719,PF02719,PF02719,PF02719,PF02719,PF02719,PF02719,PF02719,PF02719,PF14667,PF14667,PF14667,PF14667,PF14667,PF02563,PF02563,PF02563,PF01459,PF01459,PF01459,PF01379,PF03900,PF07244,PF07244,PF03286,PF03286,PF03286,PF03286,PF03291,PF03291,PF00550,PF00550,PF00550,PF00550,PF14573,PF00481,PF00481,PF00481,PF00481,PF00481,PF00481,PF00481,PF00481,PF13672,PF13672,PF13672,PF01326,PF01326,PF01326,PF01326,PF01326,PF01326,PF01326,PF01326,PF01326,PF01326,PF09184,PF09184,PF09184,PF09184,PF09184,PF08321,PF08321,PF01535,PF01535,PF01535,PF01535,PF01535,PF01535,PF01535,PF01535,PF01535,PF01535,PF01535,PF01535,PF01535,PF01535,PF01535,PF01535,PF01535,PF01535,PF01535,PF01535,PF01535,PF01535,PF01535,PF01535,PF01535,PF01535,PF01535,PF01535,PF01535,PF01535,PF01535,PF01535,PF01535,PF01535,PF01535,PF01535,PF01535,PF01535,PF01535,PF01535,PF01535,PF01535,PF01535,PF01535,PF01535,PF01535,PF01535,PF12854,PF12854,PF12854,PF12854,PF12854,PF12854,PF12854,PF12854,PF12854,PF12854,PF12854,PF12854,PF12854,PF12854,PF12854,PF12854,PF12854,PF12854,PF12854,PF12854,PF12854,PF12854,PF12854,PF12854,PF13041,PF13041,PF13041,PF13041,PF13041,PF13041,PF13041,PF13041,PF13041,PF13041,PF13041,PF13041,PF13041,PF13041,PF13041,PF13041,PF13041,PF13041,PF13041,PF13041,PF13041,PF13041,PF13041,PF13041,PF13041,PF13041,PF13041,PF13041,PF13041,PF13041,PF13041,PF13041,PF13041,PF13041,PF13041,PF13041,PF13041,PF13041,PF13041,PF13041,PF13041,PF13041,PF13041,PF13041,PF13812,PF13812,PF13812,PF13812,PF13812,PF13812,PF13812,PF13812,PF13812,PF13812,PF13812,PF13812,PF13812,PF13812,PF13812,PF13812,PF13812,PF13812,PF13812,PF13812,PF13812,PF17177,PF17177,PF17177,PF17177,PF17177,PF17177,PF17177,PF17177,PF17177,PF17177,PF17177,PF04193,PF04193,PF04193,PF04193,PF04193,PF04403,PF01011,PF01011,PF01011,PF01011,PF01011,PF01011,PF01011,PF01011,PF01011,PF01011,PF13360,PF13360,PF13360,PF13360,PF13360,PF13360,PF13360,PF13360,PF13570,PF13570,PF13570,PF13570,PF13570,PF13570,PF13570,PF13570,PF00697,PF00697,PF05239,PF05239,PF02996,PF02996,PF01920,PF01920,PF01920,PF01920,PF01080,PF00156,PF00156,PF00156,PF00156,PF13793,PF13793,PF13793,PF14572,PF14572,PF14572,PF14572,PF16101,PF16101,PF00485,PF00485,PF00485,PF00485,PF00485,PF12999,PF12999,PF13015,PF06325,PF06325,PF06325,PF06325,PF06325,PF06325,PF06325,PF06325,PF06325,PF06325,PF05185,PF00235,PF14461,PF14461,PF14464,PF14464,PF14464,PF14446,PF14447,PF14447,PF14447,PF14447,PF14447,PF14447,PF14447,PF14447,PF14447,PF14447,PF14447,PF14447,PF14447,PF14447,PF14447,PF14447,PF09181,PF09181,PF09181,PF09181,PF09181,PF09181,PF00260,PF00260,PF00227,PF00227,PF00227,PF00227,PF00227,PF00227,PF00227,PF00227,PF00227,PF00227,PF00227,PF00227,PF00227,PF00227,PF00227,PF00227,PF10584,PF10584,PF10584,PF10584,PF10584,PF10584,PF10584,PF10584,PF00361,PF00361,PF00361,PF00361,PF00662,PF00662,PF00662,PF02428,PF02428,PF02983,PF00160,PF00160,PF00160,PF00160,PF00160,PF00160,PF00160,PF00160,PF00160,PF00160,PF00160,PF00160,PF00160,PF00160,PF00160,PF00160,PF00160,PF00160,PF02840,PF08606,PF12230,PF08572,PF03371,PF08799,PF15671,PF14765,PF14765,PF14765,PF14765,PF00223,PF00223,PF02531,PF02605,PF03912,PF01789,PF01789,PF01789,PF01789,PF01789,PF01789,PF06298,PF06298,PF06298,PF06298,PF06298,PF01416,PF01416,PF01416,PF01416,PF01416,PF01416,PF00849,PF00849,PF00849,PF00849,PF00849,PF00849,PF00421,PF14870,PF13326,PF07704,PF04046,PF12738,PF12738,PF12738,PF12738,PF12738,PF12738,PF00809,PF00809,PF00809,PF00809,PF00809,PF01981,PF16599,PF03095,PF14566,PF15713,PF01472,PF01472,PF14306,PF03209,PF03209,PF03714,PF03714,PF00806,PF00806,PF00806,PF00806,PF00806,PF00806,PF00806,PF00806,PF00806,PF00806,PF00806,PF00806,PF08324,PF08324,PF06637,PF06637,PF01480,PF00855,PF00855,PF00855,PF00855,PF00855,PF00855,PF00855,PF00855,PF00855,PF00787,PF00787,PF00787,PF00282,PF00282,PF12766,PF01243,PF01243,PF13883,PF13883,PF13883,PF00719,PF00070,PF00070,PF00070,PF00070,PF00070,PF00070,PF00070,PF00070,PF00070,PF00070,PF00070,PF00070,PF00070,PF00070,PF00070,PF00070,PF00070,PF00070,PF00070,PF00070,PF00070,PF00070,PF07992,PF07992,PF07992,PF07992,PF07992,PF07992,PF07992,PF07992,PF07992,PF07992,PF07992,PF07992,PF07992,PF07992,PF07992,PF07992,PF07992,PF07992,PF07992,PF07992,PF07992,PF07992,PF07992,PF07992,PF07992,PF07992,PF07992,PF07992,PF07992,PF07992,PF07992,PF07992,PF07992,PF13738,PF13738,PF13738,PF13738,PF13738,PF13738,PF13738,PF13738,PF13738,PF13738,PF13738,PF13738,PF13738,PF02852,PF02852,PF02852,PF02852,PF02852,PF08880,PF08880,PF08880,PF06508,PF10343,PF01424,PF01424,PF13902,PF13902,PF07019,PF00566,PF00566,PF02144,PF03834,PF03215,PF03215,PF03215,PF03215,PF03215,PF03215,PF04824,PF04825,PF08423,PF08423,PF08423,PF08423,PF08423,PF11976,PF11976,PF11976,PF11976,PF11976,PF11976,PF11976,PF11976,PF11976,PF13881,PF13881,PF13881,PF13881,PF13881,PF13881,PF13881,PF04139,PF04712,PF04712,PF04055,PF04055,PF04055,PF04055,PF04055,PF04055,PF04055,PF04055,PF04055,PF04055,PF16199,PF08652,PF00638,PF08373,PF08373,PF08373,PF11626,PF11626,PF00071,PF00071,PF00071,PF00071,PF00071,PF00071,PF00071,PF00071,PF00071,PF00071,PF00071,PF00071,PF00071,PF00071,PF00071,PF00071,PF00071,PF00071,PF02033,PF15519,PF15519,PF02341,PF02341,PF02341,PF00415,PF00415,PF00415,PF00415,PF00415,PF00415,PF00415,PF00415,PF00415,PF00415,PF00415,PF00415,PF00415,PF00415,PF00415,PF00415,PF00415,PF00415,PF00415,PF00415,PF00415,PF00415,PF00415,PF00415,PF00415,PF00415,PF00415,PF00415,PF00415,PF00415,PF13540,PF13540,PF13540,PF13540,PF13540,PF13540,PF13540,PF13540,PF13540,PF13540,PF13540,PF13540,PF13540,PF13540,PF13540,PF13540,PF13540,PF13540,PF13540,PF13540,PF13540,PF13540,PF13540,PF13540,PF13540,PF13540,PF13540,PF13540,PF13540,PF13540,PF13540,PF13540,PF00154,PF00154,PF00154,PF00154,PF01030,PF01030,PF01030,PF01030,PF11967,PF16124,PF16124,PF02631,PF02631,PF08534,PF08534,PF08534,PF08534,PF07808,PF07808,PF07494,PF07494,PF07494,PF07494,PF07494,PF07494,PF02010,PF02010,PF02010,PF02010,PF04607,PF04582,PF04582,PF04582,PF04582,PF04582,PF04582,PF04582,PF04582,PF01421,PF01421,PF13574,PF13574,PF13582,PF13583,PF13583,PF13688,PF13688,PF08542,PF03248,PF05140,PF04851,PF04851,PF04851,PF04851,PF04851,PF04851,PF04851,PF04851,PF04851,PF04851,PF04851,PF04851,PF04851,PF04851,PF04851,PF04851,PF04851,PF04851,PF04851,PF04851,PF04851,PF04851,PF04851,PF04851,PF04851,PF04851,PF04851,PF04851,PF04851,PF04851,PF04851,PF04851,PF04851,PF04851,PF00072,PF00072,PF00072,PF00072,PF00072,PF02453,PF15449,PF00472,PF00472,PF00472,PF00472,PF16658,PF08519,PF08519,PF04506,PF04506,PF00581,PF00581,PF00581,PF00581,PF00581,PF00581,PF00581,PF00581,PF12368,PF01694,PF01694,PF01694,PF01694,PF01694,PF04950,PF04950,PF04950,PF04950,PF00636,PF00636,PF00445,PF02867,PF02867,PF02867,PF00317,PF00268,PF00268,PF00428,PF00428,PF00428,PF00428,PF00687,PF00687,PF00687,PF00687,PF00466,PF00298,PF03946,PF03946,PF00542,PF00542,PF00572,PF00238,PF00827,PF00252,PF01196,PF01196,PF17135,PF01280,PF01280,PF00181,PF00181,PF00181,PF00181,PF00453,PF01157,PF00237,PF00237,PF01776,PF00276,PF17136,PF17136,PF17136,PF17136,PF17136,PF01246,PF01246,PF16906,PF01016,PF01016,PF00828,PF00828,PF00828,PF00828,PF00830,PF00830,PF01778,PF00831,PF03947,PF03947,PF03947,PF03947,PF00297,PF00297,PF00297,PF00297,PF00327,PF00327,PF00327,PF08079,PF01197,PF01655,PF01655,PF01783,PF00468,PF00468,PF01632,PF01158,PF01780,PF01780,PF01907,PF00832,PF00573,PF00573,PF00573,PF00573,PF00573,PF00935,PF00935,PF00281,PF17144,PF00673,PF00347,PF00347,PF00347,PF00347,PF00347,PF01248,PF01248,PF03948,PF01281,PF00338,PF00338,PF00411,PF00411,PF00416,PF08069,PF00312,PF00312,PF00366,PF00833,PF01090,PF00318,PF01249,PF01200,PF00189,PF00189,PF00189,PF00900,PF00900,PF00900,PF00900,PF00333,PF03719,PF01250,PF01250,PF01250,PF00177,PF01201,PF01201,PF01201,PF00380,PF00380,PF00380,PF00164,PF00164,PF14374,PF14374,PF06026,PF14668,PF14668,PF14668,PF14668,PF14668,PF14668,PF14668,PF00355,PF13806,PF02009,PF01782,PF12906,PF12906,PF12906,PF12906,PF12906,PF00848,PF01163,PF01163,PF01163,PF01163,PF09202,PF17066,PF17066,PF08585,PF08585,PF04321,PF04321,PF04321,PF04321,PF04321,PF04321,PF04321,PF04321,PF04321,PF04321,PF04321,PF04321,PF04321,PF04321,PF07521,PF14996,PF10150,PF00075,PF01351,PF01138,PF01138,PF01138,PF01138,PF01138,PF01138,PF01138,PF01138,PF01138,PF03725,PF03725,PF03725,PF03725,PF03725,PF03725,PF03725,PF01876,PF01876,PF00929,PF10258,PF10258,PF00910,PF00910,PF00910,PF00910,PF00910,PF00910,PF00910,PF00910,PF00910,PF00910,PF00910,PF00910,PF00910,PF00910,PF00910,PF00910,PF00910,PF00910,PF00910,PF00910,PF00910,PF00910,PF00910,PF00910,PF00910,PF00910,PF00910,PF09414,PF08208,PF08208,PF08208,PF11705,PF11705,PF01000,PF01000,PF01000,PF03118,PF06870,PF06870,PF01193,PF01193,PF01193,PF13656,PF02150,PF02150,PF06883,PF04997,PF04997,PF00623,PF00623,PF04983,PF04983,PF04563,PF04563,PF04563,PF04563,PF04561,PF04561,PF04561,PF04561,PF04565,PF04565,PF04565,PF04566,PF10385,PF10385,PF10385,PF04567,PF00562,PF00562,PF00562,PF00562,PF00562,PF04560,PF04560,PF04560,PF04560,PF03874,PF03874,PF03874,PF01192,PF05132,PF00773,PF00773,PF00773,PF00773,PF00773,PF15926,PF08477,PF08477,PF08477,PF08477,PF08477,PF08477,PF08477,PF08477,PF08477,PF08477,PF08477,PF08477,PF08477,PF08477,PF08477,PF08477,PF08477,PF08477,PF08477,PF08477,PF08477,PF08477,PF08477,PF08477,PF15201,PF00480,PF00480,PF15035,PF10727,PF00639,PF00639,PF00639,PF13145,PF13145,PF13616,PF13616,PF13616,PF13616,PF08784,PF08784,PF03055,PF03055,PF03055,PF03055,PF16550,PF10602,PF10602,PF10602,PF01765,PF01765,PF00076,PF00076,PF00076,PF00076,PF00076,PF00076,PF00076,PF00076,PF00076,PF00076,PF00076,PF00076,PF00076,PF00076,PF00076,PF00076,PF00076,PF00076,PF00076,PF00076,PF00076,PF00076,PF00076,PF00076,PF00076,PF00076,PF00076,PF00076,PF00076,PF00076,PF00076,PF00076,PF00076,PF00076,PF00076,PF00076,PF00076,PF00076,PF00076,PF00076,PF00076,PF00076,PF00076,PF00076,PF00076,PF00076,PF00076,PF00076,PF00076,PF00076,PF00076,PF00076,PF00076,PF00076,PF00076,PF00076,PF00076,PF00076,PF00076,PF00076,PF00076,PF00076,PF00076,PF00076,PF00076,PF00076,PF00076,PF00076,PF00076,PF00076,PF00076,PF00076,PF00076,PF00076,PF00076,PF00076,PF00076,PF00076,PF00076,PF00076,PF08777,PF08777,PF08777,PF08777,PF13893,PF13893,PF13893,PF13893,PF13893,PF13893,PF13893,PF16367,PF16367,PF16367,PF16367,PF16367,PF16367,PF16367,PF16367,PF16367,PF16842,PF16842,PF16842,PF05327,PF05327,PF05327,PF05327,PF00398,PF00398,PF13234,PF15459,PF15459,PF15459,PF07890,PF07890,PF14239,PF14239,PF08071,PF02410,PF16745,PF10099,PF10099,PF10099,PF10099,PF10099,PF10099,PF10099,PF10099,PF10099,PF10099,PF10099,PF10099,PF10099,PF10099,PF02714,PF01137,PF04641,PF10363,PF10363,PF10363,PF10363,PF10363,PF10363,PF08512,PF08512,PF09273,PF09273,PF09273,PF09273,PF09273,PF09273,PF09273,PF09273,PF00016,PF02788,PF00101,PF00101,PF02915,PF05496,PF05496,PF05496,PF05496,PF05496,PF05496,PF05496,PF05496,PF05496,PF05496,PF05496,PF05496,PF05496,PF05496,PF05496,PF05496,PF05496,PF05496,PF05496,PF05496,PF05496,PF05496,PF05496,PF05496,PF05496,PF05496,PF05496,PF05496,PF05496,PF05496,PF05496,PF05496,PF05496,PF05496,PF05496,PF05496,PF05496,PF05496,PF05496,PF05496,PF00665,PF00665,PF00665,PF07727,PF07727,PF07727,PF07727,PF07727,PF07727,PF07727,PF05773,PF05773,PF05773,PF05773,PF02042,PF08595,PF08595,PF08595,PF08595,PF02574,PF00575,PF00575,PF00575,PF00575,PF00575,PF00575,PF00575,PF00575,PF03501,PF04689,PF04689,PF01479,PF01479,PF01479,PF03399,PF03435,PF03435,PF07738,PF08573,PF08573,PF08573,PF08573,PF12767,PF00536,PF00536,PF00536,PF00536,PF00536,PF07647,PF07647,PF07647,PF01536,PF01536,PF02198,PF01342,PF01342,PF16282,PF16282,PF16282,PF02037,PF02037,PF02037,PF02037,PF02037,PF02037,PF02037,PF02037,PF02037,PF02037,PF02037,PF02037,PF02037,PF02037,PF02037,PF02037,PF02037,PF13867,PF13867,PF05184,PF03489,PF04499,PF06682,PF06682,PF03343,PF03343,PF03343,PF03343,PF16531,PF16531,PF04000,PF04000,PF00269,PF00269,PF00269,PF06426,PF06426,PF06426,PF13558,PF13558,PF01758,PF01758,PF13593,PF13593,PF03110,PF00497,PF16712,PF04144,PF04144,PF02630,PF02630,PF02630,PF02036,PF02036,PF02036,PF02036,PF02036,PF03803,PF05285,PF05285,PF05285,PF05285,PF05285,PF05285,PF05285,PF05285,PF05285,PF03937,PF08491,PF02810,PF00995,PF00995,PF00995,PF07393,PF07393,PF07393,PF03908,PF03908,PF08033,PF04815,PF04811,PF09763,PF09763,PF06046,PF06046,PF03911,PF03911,PF03839,PF02889,PF12783,PF12783,PF12783,PF12783,PF12783,PF04048,PF07517,PF07517,PF01043,PF01043,PF07516,PF07516,PF00344,PF04628,PF06775,PF06775,PF08238,PF08238,PF08238,PF08238,PF08238,PF08238,PF08238,PF08238,PF08238,PF08238,PF08238,PF08238,PF08238,PF08238,PF08238,PF08238,PF08238,PF08238,PF08238,PF08238,PF08238,PF08238,PF08238,PF08238,PF08238,PF08238,PF08238,PF08238,PF08238,PF08238,PF08238,PF08238,PF08238,PF08238,PF08238,PF08238,PF08238,PF08238,PF08238,PF08238,PF08238,PF08238,PF08238,PF08238,PF08238,PF08238,PF08238,PF08238,PF08238,PF08238,PF08238,PF08238,PF08238,PF08238,PF08238,PF08238,PF08238,PF08238,PF08238,PF08238,PF08238,PF08238,PF08238,PF08238,PF08238,PF08238,PF08238,PF08238,PF08238,PF08238,PF08238,PF08238,PF08238,PF08238,PF08238,PF08238,PF08238,PF08238,PF08238,PF08238,PF08238,PF08238,PF08238,PF08238,PF08238,PF08238,PF08238,PF08238,PF08238,PF08238,PF08238,PF08238,PF08238,PF08238,PF08238,PF08238,PF08238,PF08238,PF08238,PF08238,PF08238,PF08238,PF08238,PF08238,PF08238,PF08238,PF08238,PF08238,PF08238,PF08238,PF08238,PF08238,PF08238,PF08238,PF08238,PF08238,PF08238,PF08238,PF08238,PF08238,PF08238,PF08238,PF08238,PF08238,PF08238,PF08238,PF08238,PF08238,PF08238,PF08238,PF08238,PF08238,PF08238,PF08238,PF08238,PF08238,PF08238,PF08238,PF08238,PF08238,PF08238,PF08238,PF08238,PF08238,PF08238,PF08238,PF08238,PF08238,PF08238,PF08238,PF08238,PF08238,PF08238,PF08238,PF08238,PF08238,PF08238,PF08238,PF08238,PF08238,PF08238,PF08238,PF08238,PF08238,PF08238,PF08238,PF08238,PF08238,PF08238,PF08238,PF08238,PF08238,PF08238,PF08238,PF08238,PF08238,PF08238,PF08238,PF08238,PF08238,PF08238,PF08238,PF08238,PF08238,PF08238,PF08238,PF08238,PF08238,PF08238,PF08238,PF08238,PF08238,PF08238,PF08238,PF08238,PF08238,PF08238,PF08238,PF08238,PF08238,PF08238,PF08238,PF08238,PF08238,PF08238,PF08238,PF08238,PF08238,PF08238,PF08238,PF08238,PF09106,PF09106,PF09106,PF06936,PF01641,PF01118,PF01118,PF02774,PF02774,PF06911,PF04520,PF04520,PF04520,PF08059,PF05889,PF05889,PF05889,PF05889,PF04360,PF04360,PF04360,PF04360,PF04360,PF04360,PF02403,PF00856,PF00856,PF00856,PF00856,PF00856,PF00856,PF00856,PF00856,PF00856,PF00856,PF00856,PF00856,PF00856,PF00856,PF00856,PF00856,PF00856,PF00856,PF00856,PF00856,PF00856,PF00856,PF00856,PF00856,PF00856,PF00856,PF00856,PF00856,PF00856,PF00856,PF00856,PF00856,PF00856,PF00856,PF00856,PF16275,PF16275,PF07189,PF08450,PF08450,PF08450,PF08450,PF08450,PF08450,PF08450,PF16609,PF01488,PF01488,PF01488,PF01488,PF08501,PF07004,PF07004,PF07004,PF07004,PF07004,PF07004,PF07004,PF13908,PF01549,PF01549,PF01549,PF01549,PF01549,PF01549,PF01549,PF00464,PF00464,PF10516,PF10516,PF09851,PF03876,PF07557,PF07557,PF07557,PF07557,PF00158,PF00158,PF00158,PF00158,PF00158,PF00158,PF00158,PF00158,PF00158,PF00158,PF00158,PF00158,PF00158,PF00158,PF00158,PF00158,PF00158,PF00158,PF00158,PF00158,PF00158,PF00158,PF00158,PF00158,PF00158,PF00158,PF14532,PF14532,PF14532,PF04546,PF00140,PF04542,PF04539,PF04539,PF04539,PF04545,PF04545,PF08281,PF08281,PF16782,PF06621,PF16879,PF16879,PF16879,PF08295,PF03145,PF03145,PF03145,PF04801,PF02146,PF02146,PF02146,PF02146,PF02146,PF02146,PF01380,PF01380,PF13580,PF13580,PF13580,PF01202,PF01202,PF02731,PF02731,PF02731,PF05916,PF05916,PF16922,PF11708,PF11708,PF04102,PF04102,PF14438,PF14438,PF14438,PF14438,PF06470,PF06470,PF06470,PF02463,PF02463,PF02463,PF02463,PF02463,PF02463,PF02463,PF02463,PF02463,PF02463,PF02463,PF02463,PF02463,PF02463,PF02463,PF02463,PF02463,PF02463,PF02463,PF02463,PF02463,PF02463,PF07574,PF02616,PF06003,PF06003,PF06003,PF06003,PF17047,PF17047,PF17047,PF01713,PF14938,PF14938,PF14938,PF05739,PF05739,PF05739,PF05739,PF09335,PF09335,PF09335,PF09335,PF09335,PF09335,PF09335,PF09335,PF00565,PF00565,PF00209,PF00209,PF00176,PF00176,PF00176,PF00176,PF00176,PF00176,PF00176,PF00176,PF00176,PF00176,PF03357,PF03357,PF03357,PF03357,PF03357,PF03357,PF01174,PF07366,PF12680,PF12680,PF13474,PF13474,PF13474,PF13474,PF13474,PF13474,PF13577,PF15279,PF15279,PF12610,PF12610,PF12610,PF12610,PF12610,PF00080,PF00080,PF02777,PF00081,PF09055,PF09666,PF09666,PF09666,PF09666,PF09666,PF15902,PF15902,PF15902,PF01680,PF01680,PF01680,PF04832,PF10591,PF10591,PF10591,PF10591,PF10591,PF10591,PF10591,PF10591,PF10591,PF10591,PF10591,PF10591,PF10591,PF10591,PF10591,PF10591,PF10591,PF10591,PF10591,PF10591,PF10591,PF10591,PF10591,PF10591,PF10591,PF10591,PF10591,PF10591,PF10591,PF10591,PF10591,PF10591,PF10591,PF10591,PF10591,PF07780,PF07780,PF07780,PF07780,PF07780,PF06645,PF01564,PF08234,PF07228,PF07228,PF07228,PF07454,PF05036,PF05036,PF05036,PF05036,PF05642,PF05642,PF05642,PF05642,PF05642,PF05642,PF05642,PF02590,PF00588,PF00588,PF00588,PF00588,PF00588,PF08032,PF04232,PF04232,PF06550,PF06550,PF10263,PF10263,PF10263,PF10263,PF10263,PF10263,PF10263,PF10263,PF10263,PF10263,PF10263,PF10263,PF10263,PF10263,PF10263,PF10263,PF10263,PF10263,PF10263,PF10263,PF10263,PF10263,PF10263,PF10263,PF10263,PF10263,PF10263,PF10263,PF10263,PF10263,PF10263,PF10263,PF10263,PF10263,PF10263,PF10263,PF10263,PF10263,PF12090,PF12090,PF11942,PF11942,PF14632,PF14632,PF14632,PF03105,PF03105,PF03105,PF03105,PF08999,PF00494,PF00494,PF00494,PF10500,PF10500,PF10500,PF10500,PF10500,PF10500,PF10500,PF10500,PF10500,PF10500,PF10500,PF10500,PF10500,PF10500,PF10500,PF10500,PF10500,PF10500,PF10500,PF10500,PF10500,PF10500,PF10500,PF10500,PF10500,PF02586,PF04086,PF02290,PF00448,PF00448,PF00448,PF00448,PF00448,PF00448,PF00448,PF00448,PF00448,PF00448,PF02881,PF02881,PF16969,PF08492,PF08492,PF09439,PF09439,PF09439,PF09439,PF09439,PF09439,PF09439,PF09439,PF02978,PF02978,PF07985,PF00436,PF00474,PF04056,PF03531,PF04722,PF05030,PF08514,PF08514,PF01852,PF01852,PF13466,PF13466,PF12898,PF02544,PF02544,PF12349,PF12349,PF08498,PF08498,PF15253,PF15253,PF02516,PF02516,PF02516,PF01300,PF01300,PF01300,PF01300,PF01300,PF13607,PF13607,PF05843,PF05843,PF05843,PF05843,PF05843,PF05843,PF05843,PF05843,PF04198,PF00083,PF00083,PF00083,PF00083,PF00083,PF00083,PF00083,PF00083,PF00083,PF00083,PF00083,PF00083,PF00083,PF00083,PF00083,PF01253,PF01253,PF01253,PF00916,PF00916,PF00916,PF00685,PF00685,PF03567,PF03567,PF13469,PF04143,PF04143,PF04143,PF02104,PF04935,PF04935,PF07712,PF07712,PF07962,PF02201,PF04434,PF04099,PF04099,PF00957,PF00957,PF00957,PF00957,PF06047,PF00804,PF00804,PF00804,PF00437,PF00437,PF00437,PF00437,PF00437,PF00437,PF00437,PF05010,PF05010,PF05010,PF05010,PF14517,PF14517,PF14517,PF02969,PF02969,PF02969,PF05236,PF07571,PF07571,PF10406,PF05742,PF00902,PF02668,PF02668,PF01925,PF01925,PF01925,PF14541,PF14541,PF14543,PF14543,PF14543,PF14543,PF03134,PF03134,PF07986,PF07986,PF07986,PF16752,PF16752,PF00352,PF07106,PF04910,PF07331,PF03645,PF03848,PF03848,PF13297,PF13297,PF15490,PF03070,PF05099,PF05099,PF00335,PF00335,PF13977,PF09371,PF16921,PF16921,PF16921,PF03849,PF03850,PF06331,PF02751,PF02268,PF00382,PF00382,PF00382,PF00382,PF02269,PF02291,PF02291,PF03847,PF03847,PF03847,PF03847,PF04494,PF04494,PF11521,PF11521,PF02002,PF02002,PF05793,PF05793,PF05793,PF05793,PF02270,PF01096,PF01096,PF01096,PF01096,PF01096,PF01096,PF07500,PF08271,PF02824,PF00763,PF00763,PF02882,PF02882,PF02882,PF01946,PF01946,PF01946,PF01946,PF01946,PF01946,PF00899,PF00899,PF00899,PF00899,PF00899,PF05690,PF02568,PF17124,PF17124,PF00975,PF00975,PF02803,PF00108,PF00108,PF00108,PF00108,PF00108,PF00085,PF00085,PF00085,PF00085,PF00085,PF00085,PF00085,PF00085,PF00085,PF00085,PF00085,PF00085,PF00085,PF00085,PF00085,PF00085,PF00085,PF00085,PF00085,PF00085,PF00085,PF00085,PF13098,PF13098,PF13098,PF13098,PF13098,PF13098,PF13098,PF13192,PF13192,PF13192,PF13192,PF13192,PF13462,PF13462,PF13462,PF13899,PF13899,PF13899,PF13899,PF13899,PF13905,PF13905,PF13905,PF13905,PF13905,PF13905,PF14595,PF14595,PF05615,PF05615,PF00585,PF00585,PF02223,PF02223,PF02223,PF02223,PF02223,PF16940,PF16940,PF16940,PF16940,PF16166,PF01833,PF01833,PF01833,PF01833,PF01833,PF01833,PF01833,PF01833,PF01833,PF01833,PF01833,PF01833,PF01833,PF01833,PF01833,PF01833,PF01833,PF01833,PF01833,PF01833,PF01833,PF11734,PF00121,PF00121,PF00121,PF02466,PF02466,PF02466,PF02466,PF02466,PF02466,PF02466,PF08294,PF08294,PF04821,PF04821,PF06068,PF06068,PF06068,PF06068,PF06068,PF06068,PF06068,PF06068,PF06068,PF06068,PF06068,PF06068,PF06068,PF06068,PF06068,PF06068,PF06068,PF06068,PF12457,PF12457,PF12457,PF00265,PF03219,PF03219,PF14992,PF14992,PF14995,PF12371,PF12371,PF12371,PF15102,PF15471,PF14770,PF14802,PF15383,PF03647,PF03647,PF05434,PF12325,PF12325,PF12325,PF02581,PF07851,PF07851,PF00020,PF00020,PF05621,PF05621,PF05621,PF05621,PF05621,PF05621,PF05621,PF05621,PF05621,PF05621,PF11886,PF06552,PF06552,PF04281,PF08038,PF08038,PF01131,PF01131,PF01028,PF02919,PF02919,PF14370,PF14370,PF14370,PF14370,PF01751,PF01751,PF01751,PF01751,PF13155,PF13155,PF16898,PF13368,PF13368,PF13368,PF06309,PF06309,PF06309,PF16131,PF16131,PF16131,PF16131,PF16131,PF16131,PF16131,PF16131,PF16131,PF16131,PF16131,PF16131,PF16131,PF16131,PF04406,PF13868,PF13868,PF13868,PF13868,PF05724,PF05724,PF05724,PF04536,PF02775,PF02775,PF02775,PF00515,PF00515,PF00515,PF00515,PF00515,PF00515,PF00515,PF00515,PF00515,PF00515,PF00515,PF00515,PF00515,PF00515,PF00515,PF00515,PF00515,PF00515,PF00515,PF00515,PF00515,PF00515,PF00515,PF00515,PF00515,PF00515,PF00515,PF00515,PF00515,PF00515,PF00515,PF00515,PF00515,PF00515,PF00515,PF00515,PF00515,PF00515,PF00515,PF00515,PF00515,PF00515,PF00515,PF00515,PF00515,PF00515,PF00515,PF00515,PF00515,PF00515,PF00515,PF00515,PF00515,PF00515,PF00515,PF00515,PF00515,PF00515,PF00515,PF00515,PF00515,PF00515,PF00515,PF00515,PF00515,PF00515,PF00515,PF00515,PF00515,PF00515,PF00515,PF00515,PF00515,PF00515,PF00515,PF00515,PF00515,PF00515,PF00515,PF00515,PF00515,PF00515,PF00515,PF00515,PF00515,PF00515,PF00515,PF00515,PF00515,PF00515,PF00515,PF00515,PF00515,PF00515,PF00515,PF00515,PF00515,PF00515,PF00515,PF00515,PF00515,PF00515,PF00515,PF00515,PF00515,PF00515,PF00515,PF00515,PF00515,PF00515,PF00515,PF00515,PF00515,PF00515,PF00515,PF00515,PF00515,PF00515,PF00515,PF00515,PF00515,PF00515,PF00515,PF00515,PF00515,PF00515,PF00515,PF00515,PF00515,PF00515,PF00515,PF00515,PF00515,PF00515,PF00515,PF00515,PF00515,PF00515,PF00515,PF00515,PF00515,PF00515,PF00515,PF00515,PF00515,PF00515,PF00515,PF00515,PF00515,PF00515,PF00515,PF00515,PF00515,PF00515,PF00515,PF00515,PF00515,PF00515,PF00515,PF00515,PF00515,PF00515,PF00515,PF00515,PF00515,PF00515,PF00515,PF00515,PF00515,PF00515,PF00515,PF00515,PF00515,PF00515,PF00515,PF00515,PF00515,PF00515,PF00515,PF00515,PF00515,PF00515,PF00515,PF00515,PF00515,PF00515,PF00515,PF00515,PF00515,PF00515,PF00515,PF00515,PF00515,PF13374,PF13374,PF13374,PF13374,PF13374,PF13374,PF13374,PF13374,PF13374,PF13374,PF13374,PF13374,PF13374,PF13374,PF13374,PF13374,PF13374,PF13374,PF13374,PF13374,PF13374,PF13374,PF13374,PF13374,PF13374,PF13374,PF13374,PF13374,PF13374,PF13374,PF13374,PF13374,PF13374,PF13374,PF13374,PF13374,PF13374,PF13374,PF13374,PF13374,PF13374,PF13374,PF13374,PF13374,PF13374,PF13374,PF13374,PF13374,PF13374,PF13374,PF13374,PF13374,PF13374,PF13374,PF13374,PF13374,PF13374,PF13374,PF13374,PF13374,PF13374,PF13374,PF13374,PF13374,PF13374,PF13374,PF13374,PF13374,PF13374,PF13374,PF13374,PF13374,PF13374,PF13374,PF13374,PF13374,PF13374,PF13374,PF13374,PF13374,PF13374,PF13374,PF13374,PF13374,PF13374,PF13414,PF13414,PF13414,PF13414,PF13414,PF13414,PF13414,PF13414,PF13414,PF13414,PF13414,PF13414,PF13414,PF13414,PF13414,PF13414,PF13414,PF13414,PF13414,PF13414,PF13414,PF13414,PF13414,PF13414,PF13414,PF13414,PF13414,PF13414,PF13414,PF13414,PF13414,PF13414,PF13414,PF13414,PF13414,PF13414,PF13414,PF13414,PF13414,PF13414,PF13414,PF13414,PF13414,PF13414,PF13414,PF13414,PF13414,PF13414,PF13414,PF13414,PF13414,PF13414,PF13414,PF13414,PF13414,PF13414,PF13414,PF13414,PF13414,PF13414,PF13414,PF13414,PF13414,PF13414,PF13414,PF13414,PF13414,PF13414,PF13414,PF13414,PF13414,PF13414,PF13414,PF13414,PF13414,PF13414,PF13414,PF13414,PF13414,PF13414,PF13414,PF13414,PF13414,PF13414,PF13414,PF13414,PF13414,PF13414,PF13414,PF13414,PF13414,PF13414,PF13414,PF13414,PF13414,PF13414,PF13414,PF13414,PF13414,PF13414,PF13414,PF13414,PF13414,PF13414,PF13414,PF13414,PF13414,PF13414,PF13414,PF13414,PF13414,PF13414,PF13414,PF13424,PF13424,PF13424,PF13424,PF13424,PF13424,PF13424,PF13424,PF13424,PF13424,PF13424,PF13424,PF13424,PF13424,PF13424,PF13424,PF13424,PF13424,PF13424,PF13424,PF13424,PF13424,PF13424,PF13424,PF13424,PF13424,PF13424,PF13424,PF13424,PF13424,PF13424,PF13424,PF13424,PF13424,PF13424,PF13424,PF13424,PF13424,PF13424,PF13424,PF13424,PF13424,PF13424,PF13424,PF13424,PF13424,PF13424,PF13424,PF13424,PF13424,PF13424,PF13424,PF13424,PF13424,PF13424,PF13424,PF13424,PF13424,PF13424,PF13424,PF13424,PF13424,PF13424,PF13424,PF13424,PF13424,PF13424,PF13424,PF13424,PF13424,PF13424,PF13424,PF13424,PF13424,PF13424,PF13424,PF13424,PF13424,PF13424,PF13424,PF13424,PF13424,PF13424,PF13424,PF13424,PF13424,PF13424,PF13424,PF13424,PF13424,PF13424,PF13424,PF13424,PF13424,PF13424,PF13424,PF13424,PF13424,PF13424,PF13424,PF13424,PF13424,PF13424,PF13424,PF13424,PF13424,PF13424,PF13424,PF13424,PF13424,PF13424,PF13424,PF13424,PF13424,PF13424,PF13424,PF13424,PF13424,PF13424,PF13424,PF13424,PF13424,PF13424,PF13424,PF13424,PF13424,PF13424,PF13424,PF13424,PF13424,PF13424,PF13424,PF13424,PF13424,PF13424,PF13424,PF13424,PF13424,PF13424,PF13424,PF13424,PF13424,PF13424,PF13424,PF13424,PF13424,PF13424,PF13424,PF13424,PF13424,PF13424,PF13424,PF13424,PF13424,PF13424,PF13424,PF13424,PF13424,PF13424,PF13424,PF13424,PF13424,PF13424,PF13424,PF13424,PF13424,PF13424,PF13424,PF13424,PF13424,PF13424,PF13424,PF13424,PF13424,PF13424,PF13428,PF13428,PF13428,PF13428,PF13428,PF13428,PF13428,PF13428,PF13428,PF13428,PF13428,PF13428,PF13428,PF13428,PF13428,PF13428,PF13428,PF13428,PF13428,PF13428,PF13428,PF13428,PF13428,PF13428,PF13428,PF13428,PF13428,PF13428,PF13428,PF13428,PF13428,PF13428,PF13428,PF13428,PF13428,PF13428,PF13428,PF13428,PF13428,PF13428,PF13428,PF13428,PF13428,PF13428,PF13428,PF13428,PF13428,PF13428,PF13428,PF13428,PF13428,PF13428,PF13428,PF13428,PF13428,PF13428,PF13428,PF13428,PF13428,PF13428,PF13428,PF13428,PF13428,PF13428,PF13428,PF13428,PF13428,PF13428,PF13428,PF13428,PF13428,PF13428,PF13428,PF13428,PF13428,PF13428,PF13428,PF13428,PF13428,PF13428,PF13428,PF13428,PF13428,PF13428,PF13428,PF13428,PF13428,PF13428,PF13428,PF13428,PF13428,PF13428,PF13428,PF13428,PF13428,PF13428,PF13428,PF13428,PF13428,PF13428,PF13428,PF13428,PF13428,PF13428,PF13428,PF13428,PF13428,PF13428,PF13428,PF13428,PF13428,PF13428,PF13428,PF13428,PF13428,PF13428,PF13428,PF13428,PF13428,PF13428,PF13428,PF13428,PF13428,PF13428,PF13428,PF13428,PF13428,PF13428,PF13428,PF13428,PF13428,PF13428,PF13428,PF13428,PF13428,PF13428,PF13428,PF13428,PF13428,PF13428,PF13428,PF13428,PF13428,PF13428,PF13428,PF13428,PF13428,PF13428,PF13428,PF13428,PF13428,PF13428,PF13428,PF13428,PF13428,PF13428,PF13428,PF13428,PF13428,PF13428,PF13428,PF13428,PF13429,PF13429,PF13429,PF13429,PF13429,PF13429,PF13429,PF13429,PF13429,PF13429,PF13429,PF13429,PF13429,PF13429,PF13429,PF13429,PF13429,PF13429,PF13429,PF13429,PF13429,PF13429,PF13429,PF13429,PF13432,PF13432,PF13432,PF13432,PF13432,PF13432,PF13432,PF13432,PF13432,PF13432,PF13432,PF13432,PF13432,PF13432,PF13432,PF13432,PF13432,PF13432,PF13432,PF13432,PF13432,PF13432,PF13432,PF13432,PF13432,PF13432,PF13432,PF13432,PF13432,PF13432,PF13432,PF13432,PF13432,PF13432,PF13432,PF13432,PF13432,PF13432,PF13432,PF13432,PF13432,PF13432,PF13432,PF13432,PF13432,PF13432,PF13432,PF13432,PF13432,PF13432,PF13432,PF13432,PF13432,PF13432,PF13432,PF13432,PF13432,PF13432,PF13432,PF13432,PF13432,PF13432,PF13432,PF13432,PF13432,PF13432,PF13432,PF13432,PF13432,PF13432,PF13432,PF13432,PF13432,PF13432,PF13432,PF13432,PF13432,PF13432,PF13432,PF13432,PF13432,PF13432,PF13432,PF13432,PF13432,PF13432,PF13432,PF13432,PF13432,PF13432,PF13432,PF13432,PF13432,PF13432,PF13432,PF13432,PF13432,PF13432,PF13432,PF13432,PF13432,PF13432,PF13432,PF13432,PF13432,PF13432,PF13432,PF13432,PF13432,PF13432,PF13432,PF13432,PF13432,PF13432,PF13432,PF13432,PF13432,PF13432,PF13432,PF13432,PF13432,PF13432,PF13432,PF13432,PF13432,PF13432,PF13432,PF13431,PF13431,PF13431,PF13431,PF13431,PF13431,PF13431,PF13431,PF13431,PF13431,PF13431,PF13431,PF13431,PF13431,PF13431,PF13431,PF13431,PF13431,PF13431,PF13431,PF13431,PF13431,PF13431,PF13431,PF13431,PF13431,PF13431,PF13431,PF13431,PF13431,PF13431,PF13431,PF13431,PF13431,PF13431,PF13431,PF13431,PF13431,PF13431,PF13431,PF13431,PF13431,PF13431,PF13431,PF13431,PF13431,PF13431,PF13431,PF13431,PF13431,PF13431,PF13431,PF13431,PF13431,PF13431,PF13431,PF13431,PF13431,PF13431,PF13431,PF13431,PF13431,PF13431,PF13431,PF13431,PF13431,PF13431,PF13431,PF13431,PF13431,PF13431,PF13431,PF13431,PF13431,PF13431,PF13431,PF13431,PF13431,PF13431,PF13431,PF13431,PF13431,PF13431,PF13431,PF13431,PF13431,PF13431,PF13431,PF14559,PF14559,PF14559,PF14559,PF14559,PF14559,PF14559,PF14559,PF14559,PF14559,PF14559,PF14559,PF14559,PF14559,PF14559,PF14559,PF14559,PF14559,PF14559,PF14559,PF14559,PF14559,PF14559,PF14559,PF14559,PF14559,PF14559,PF14559,PF14559,PF14559,PF14559,PF14559,PF14559,PF14559,PF14559,PF14559,PF14559,PF14559,PF14559,PF14559,PF14559,PF14559,PF14559,PF14559,PF14559,PF14559,PF14559,PF14559,PF14559,PF14559,PF14559,PF14559,PF14559,PF14559,PF14559,PF14559,PF14559,PF14559,PF14559,PF14559,PF14559,PF14559,PF14559,PF14559,PF14559,PF14559,PF14559,PF14559,PF14559,PF14559,PF14559,PF14559,PF14559,PF14559,PF14559,PF14559,PF14559,PF14559,PF14559,PF14559,PF14559,PF14559,PF14559,PF14559,PF14559,PF14559,PF14559,PF14559,PF14559,PF14559,PF14559,PF14559,PF14559,PF14559,PF14559,PF14559,PF14559,PF14559,PF14559,PF14559,PF14559,PF14559,PF14559,PF14559,PF14559,PF14559,PF14559,PF14559,PF07719,PF07719,PF07719,PF07719,PF07719,PF07719,PF07719,PF07719,PF07719,PF07719,PF07719,PF07719,PF07719,PF07719,PF07719,PF07719,PF07719,PF07719,PF07719,PF07719,PF07719,PF07719,PF07719,PF07719,PF07719,PF07719,PF07719,PF07719,PF07719,PF07719,PF07719,PF07719,PF07719,PF07719,PF07719,PF07719,PF07719,PF07719,PF07719,PF07719,PF07719,PF07719,PF07719,PF07719,PF07719,PF07719,PF07719,PF07719,PF07719,PF07719,PF07719,PF07719,PF07719,PF07719,PF07719,PF07719,PF07719,PF07719,PF07719,PF07719,PF07719,PF07719,PF07719,PF07719,PF07719,PF07719,PF07719,PF07719,PF07719,PF07719,PF07719,PF07719,PF07719,PF07719,PF07719,PF07719,PF07719,PF07719,PF07719,PF07719,PF07719,PF07719,PF07719,PF07719,PF07719,PF07719,PF07719,PF07719,PF07719,PF07719,PF07719,PF07719,PF07719,PF07719,PF07719,PF07719,PF07719,PF07719,PF07719,PF07719,PF07719,PF07719,PF07719,PF07719,PF07719,PF07719,PF07719,PF07719,PF07719,PF07719,PF07719,PF07719,PF07719,PF07719,PF07719,PF07719,PF07719,PF07719,PF07719,PF07719,PF07719,PF07719,PF07719,PF07719,PF07719,PF07719,PF07719,PF07719,PF07719,PF07719,PF07719,PF07719,PF07719,PF07719,PF07719,PF07719,PF07719,PF07719,PF07719,PF07719,PF07719,PF07719,PF07719,PF07719,PF07719,PF07719,PF07719,PF07719,PF07719,PF07719,PF07719,PF07719,PF07719,PF07719,PF07719,PF07719,PF07719,PF07719,PF07719,PF07719,PF07719,PF07719,PF07719,PF07719,PF07719,PF07719,PF07719,PF07719,PF07719,PF07719,PF07719,PF07719,PF07719,PF07719,PF07719,PF07719,PF07719,PF07719,PF07719,PF07719,PF07719,PF07719,PF07719,PF07719,PF07719,PF07719,PF07719,PF07719,PF07719,PF07719,PF07719,PF07719,PF07719,PF07719,PF07719,PF07719,PF07719,PF07719,PF07719,PF07719,PF07719,PF07719,PF07719,PF07719,PF07719,PF07719,PF07719,PF07719,PF07719,PF07719,PF07719,PF07719,PF07719,PF07719,PF07719,PF07719,PF07719,PF07719,PF07719,PF07719,PF07719,PF07719,PF07719,PF07719,PF07719,PF07719,PF07719,PF07719,PF07719,PF07719,PF07719,PF07719,PF07719,PF07719,PF07719,PF07719,PF07719,PF07719,PF07719,PF07719,PF07719,PF14561,PF14561,PF14561,PF14561,PF14561,PF14561,PF14561,PF14561,PF14561,PF14561,PF14561,PF14561,PF14561,PF14561,PF09976,PF09976,PF09976,PF07721,PF07721,PF07721,PF07721,PF13174,PF13174,PF13174,PF13174,PF13174,PF13174,PF13174,PF13174,PF13174,PF13174,PF13174,PF13174,PF13174,PF13174,PF13174,PF13174,PF13174,PF13174,PF13174,PF13174,PF13174,PF13174,PF13174,PF13174,PF13174,PF13174,PF13174,PF13174,PF13174,PF13174,PF13174,PF13174,PF13174,PF13174,PF13174,PF13174,PF13174,PF13174,PF13174,PF13174,PF13174,PF13174,PF13174,PF13174,PF13174,PF13174,PF13174,PF13174,PF13174,PF13174,PF13174,PF13174,PF13174,PF13174,PF13174,PF13174,PF13176,PF13176,PF13176,PF13176,PF13176,PF13176,PF13176,PF13176,PF13176,PF13176,PF13176,PF13176,PF13176,PF13176,PF13176,PF13176,PF13176,PF13176,PF13176,PF13176,PF13176,PF13176,PF13176,PF13176,PF13176,PF13176,PF13176,PF13176,PF13176,PF13176,PF13176,PF13176,PF13176,PF13176,PF13176,PF13176,PF13176,PF13176,PF13176,PF13176,PF13176,PF13176,PF13176,PF13176,PF13176,PF13176,PF13176,PF13176,PF13176,PF13176,PF13176,PF13176,PF13176,PF13176,PF13176,PF13176,PF13176,PF13176,PF13176,PF13176,PF13176,PF13176,PF13176,PF13176,PF13176,PF13176,PF13176,PF13176,PF13176,PF13176,PF13176,PF13176,PF13176,PF13176,PF13176,PF13176,PF13176,PF13176,PF13176,PF13176,PF13176,PF13176,PF13176,PF13176,PF13176,PF13176,PF13176,PF13176,PF13176,PF13176,PF13176,PF13176,PF13176,PF13176,PF13176,PF13176,PF13176,PF13176,PF13176,PF13176,PF13176,PF13176,PF13181,PF13181,PF13181,PF13181,PF13181,PF13181,PF13181,PF13181,PF13181,PF13181,PF13181,PF13181,PF13181,PF13181,PF13181,PF13181,PF13181,PF13181,PF13181,PF13181,PF13181,PF13181,PF13181,PF13181,PF13181,PF13181,PF13181,PF13181,PF13181,PF13181,PF13181,PF13181,PF13181,PF13181,PF13181,PF13181,PF13181,PF13181,PF13181,PF13181,PF13181,PF13181,PF13181,PF13181,PF13181,PF13181,PF13181,PF13181,PF13181,PF13181,PF13181,PF13181,PF13181,PF13181,PF13181,PF13181,PF13181,PF13181,PF13181,PF13181,PF13181,PF13181,PF13181,PF13181,PF13181,PF13181,PF13181,PF13181,PF13181,PF13181,PF13181,PF13181,PF13181,PF13181,PF13181,PF13181,PF13181,PF13181,PF13181,PF13181,PF13181,PF13181,PF13181,PF13181,PF13181,PF13181,PF13181,PF13181,PF13181,PF13181,PF13181,PF13181,PF13181,PF13181,PF13181,PF13181,PF13181,PF13181,PF13181,PF13181,PF13181,PF13181,PF13181,PF13181,PF13181,PF13181,PF13181,PF13181,PF13181,PF13181,PF13181,PF13181,PF13181,PF13181,PF13181,PF13181,PF13181,PF13181,PF13181,PF13181,PF13181,PF13181,PF13181,PF13181,PF13181,PF13181,PF13181,PF13181,PF13181,PF13181,PF13181,PF13181,PF13181,PF13181,PF13181,PF13181,PF13181,PF13181,PF13181,PF13181,PF13181,PF13181,PF13181,PF13181,PF13181,PF13181,PF13181,PF13181,PF13181,PF13181,PF13181,PF13181,PF13181,PF13181,PF13181,PF13181,PF13181,PF13181,PF13181,PF13181,PF13181,PF13181,PF13181,PF13181,PF13181,PF13181,PF13181,PF13181,PF13181,PF13181,PF13181,PF13181,PF13371,PF13371,PF13371,PF13371,PF13371,PF13371,PF13371,PF13371,PF13371,PF13371,PF13371,PF13371,PF13371,PF13371,PF13371,PF13371,PF13371,PF13371,PF13371,PF13371,PF13371,PF13371,PF13371,PF13371,PF13371,PF13371,PF13371,PF13371,PF13371,PF13371,PF13371,PF13371,PF13371,PF13371,PF13371,PF13371,PF13371,PF13371,PF13371,PF13371,PF13371,PF13371,PF13371,PF13371,PF13371,PF13371,PF13371,PF13371,PF13371,PF13371,PF13371,PF13371,PF13371,PF03151,PF03151,PF03151,PF03151,PF03151,PF03151,PF03151,PF03151,PF03151,PF00590,PF00590,PF00590,PF00590,PF01963,PF01963,PF01963,PF01963,PF13728,PF03798,PF03798,PF03798,PF03798,PF03798,PF03798,PF02458,PF13369,PF13369,PF13369,PF13369,PF02780,PF02780,PF02780,PF02780,PF00456,PF00456,PF02779,PF02779,PF02779,PF01997,PF01997,PF09799,PF09799,PF02371,PF02133,PF03896,PF05753,PF08164,PF03461,PF02358,PF02358,PF14685,PF02080,PF02080,PF02080,PF02080,PF02254,PF02005,PF02005,PF05206,PF01978,PF00133,PF00133,PF00133,PF00133,PF00133,PF00133,PF00133,PF00133,PF00133,PF00133,PF00133,PF00579,PF00749,PF00749,PF00749,PF03950,PF03950,PF00750,PF01406,PF01406,PF01406,PF01406,PF01406,PF01406,PF01921,PF01921,PF01921,PF01921,PF09334,PF09334,PF09334,PF09334,PF09334,PF09334,PF09334,PF09334,PF09334,PF09334,PF09334,PF09334,PF13603,PF13603,PF13603,PF00152,PF00152,PF00152,PF00152,PF00152,PF00152,PF00587,PF00587,PF00587,PF00587,PF01411,PF01411,PF01409,PF01409,PF13393,PF13393,PF01336,PF01336,PF01336,PF01336,PF01336,PF01588,PF01588,PF01588,PF01588,PF01588,PF01588,PF04073,PF01746,PF01746,PF03054,PF03054,PF03054,PF03054,PF07973,PF07973,PF05958,PF05958,PF05958,PF05958,PF05958,PF05958,PF00261,PF00261,PF04820,PF04820,PF04820,PF04820,PF03222,PF03222,PF03222,PF16198,PF01509,PF01509,PF01509,PF05887,PF05887,PF05887,PF05887,PF05887,PF05887,PF05887,PF05887,PF05887,PF00089,PF00089,PF00089,PF00089,PF00089,PF00089,PF00089,PF00089,PF00089,PF00089,PF13365,PF13365,PF13365,PF13365,PF13365,PF13365,PF13365,PF13365,PF13365,PF13365,PF13365,PF13365,PF13365,PF13365,PF02367,PF02367,PF02367,PF02367,PF02367,PF02367,PF02367,PF02367,PF02367,PF02367,PF02367,PF02367,PF02367,PF02367,PF01166,PF01166,PF01166,PF03073,PF03133,PF03133,PF03133,PF03133,PF01167,PF00091,PF00091,PF00091,PF00091,PF00091,PF00091,PF00091,PF00091,PF00091,PF13809,PF13809,PF13809,PF14881,PF14881,PF14881,PF14881,PF14881,PF14881,PF14881,PF03953,PF03953,PF03953,PF03953,PF03953,PF11717,PF11717,PF08581,PF08581,PF05711,PF05711,PF05711,PF05711,PF02217,PF04564,PF04564,PF04564,PF04564,PF04564,PF04564,PF12220,PF12220,PF12220,PF12220,PF08640,PF08449,PF08449,PF08449,PF14732,PF00627,PF00627,PF00627,PF00627,PF00627,PF00627,PF00627,PF00627,PF00627,PF00627,PF00627,PF00627,PF00627,PF08587,PF09288,PF14555,PF14555,PF10585,PF10585,PF16455,PF01040,PF01040,PF01040,PF01040,PF01040,PF01040,PF01040,PF01209,PF01209,PF01209,PF01209,PF01209,PF01209,PF01209,PF01209,PF01209,PF01209,PF01209,PF01209,PF01209,PF01209,PF01209,PF01209,PF01209,PF01209,PF01209,PF01209,PF00240,PF00240,PF00240,PF00240,PF00240,PF00240,PF00240,PF00240,PF00240,PF00240,PF00240,PF00240,PF00240,PF00240,PF14560,PF14560,PF14560,PF14560,PF14560,PF14560,PF14560,PF14560,PF14560,PF03981,PF03981,PF00789,PF00789,PF00443,PF00443,PF00443,PF00443,PF00443,PF00443,PF00443,PF00443,PF00443,PF13423,PF13423,PF13423,PF13423,PF13423,PF13423,PF13423,PF13423,PF13423,PF13423,PF02271,PF02320,PF02320,PF05365,PF03456,PF06427,PF06427,PF01704,PF03152,PF10408,PF10408,PF11094,PF11094,PF08064,PF08064,PF08064,PF08064,PF08064,PF08064,PF05348,PF01170,PF01170,PF01205,PF01205,PF01894,PF01894,PF01894,PF01894,PF01458,PF02694,PF02694,PF01868,PF03661,PF03458,PF03458,PF03669,PF03672,PF03672,PF03672,PF03672,PF03672,PF03690,PF03665,PF10595,PF10595,PF09416,PF14681,PF00179,PF00179,PF00179,PF00179,PF00179,PF00179,PF00179,PF00179,PF01208,PF01208,PF01208,PF01208,PF01208,PF09753,PF00582,PF00582,PF00582,PF00582,PF00582,PF00582,PF00582,PF00582,PF00582,PF00582,PF00582,PF00582,PF04003,PF09384,PF04192,PF02151,PF02151,PF02151,PF02151,PF02151,PF02151,PF02151,PF02151,PF00580,PF00580,PF00580,PF00580,PF13361,PF13361,PF13538,PF11698,PF11698,PF11698,PF11698,PF11698,PF11698,PF11698,PF12352,PF12755,PF12755,PF12755,PF12755,PF12755,PF12755,PF12755,PF12755,PF12755,PF12755,PF12755,PF12755,PF10458,PF14822,PF01992,PF01847,PF02209,PF00790,PF01443,PF01443,PF01443,PF01443,PF01443,PF01443,PF01443,PF01443,PF01443,PF01443,PF01443,PF01443,PF01443,PF01443,PF01443,PF08487,PF08487,PF01988,PF01988,PF09446,PF03517,PF00654,PF00654,PF00654,PF03643,PF03997,PF10366,PF10366,PF09336,PF09336,PF09336,PF09336,PF09336,PF09336,PF09325,PF09325,PF07928,PF10475,PF08774,PF04652,PF04652,PF04652,PF09359,PF00092,PF00092,PF13519,PF13519,PF13519,PF13519,PF13519,PF13768,PF12076,PF12589,PF00400,PF00400,PF00400,PF00400,PF00400,PF00400,PF00400,PF00400,PF00400,PF00400,PF00400,PF00400,PF00400,PF00400,PF00400,PF00400,PF00400,PF00400,PF00400,PF00400,PF00400,PF00400,PF00400,PF00400,PF00400,PF00400,PF00400,PF00400,PF00400,PF00400,PF00400,PF00400,PF00400,PF00400,PF00400,PF00400,PF00400,PF00400,PF00400,PF00400,PF00400,PF00400,PF00400,PF00400,PF00400,PF00400,PF00400,PF00400,PF00400,PF00400,PF00400,PF00400,PF00400,PF00400,PF00400,PF00400,PF00400,PF00400,PF00400,PF00400,PF00400,PF00400,PF00400,PF00400,PF00400,PF00400,PF00400,PF00400,PF00400,PF00400,PF00400,PF00400,PF00400,PF00400,PF00400,PF00400,PF00400,PF00400,PF00400,PF00400,PF00400,PF00400,PF00400,PF00400,PF00400,PF00400,PF00400,PF00400,PF00400,PF00400,PF00400,PF00400,PF00400,PF00400,PF00400,PF00400,PF00400,PF00400,PF00400,PF00400,PF00400,PF00400,PF00400,PF00400,PF00400,PF00400,PF00400,PF00400,PF00400,PF00400,PF00400,PF00400,PF00400,PF00400,PF00400,PF00400,PF00400,PF00400,PF00400,PF00400,PF00400,PF00400,PF00400,PF00400,PF00400,PF00400,PF00400,PF00400,PF00400,PF00400,PF00400,PF00400,PF00400,PF00400,PF00400,PF00400,PF00400,PF00400,PF00400,PF00400,PF00400,PF00400,PF00400,PF00400,PF00400,PF00400,PF00400,PF00400,PF00400,PF00400,PF00400,PF00400,PF00400,PF00400,PF00400,PF00400,PF00400,PF00400,PF00400,PF00400,PF00400,PF00400,PF00400,PF00400,PF00400,PF00400,PF00400,PF00400,PF00400,PF00400,PF00400,PF00400,PF00400,PF00400,PF00400,PF00400,PF00400,PF00400,PF00400,PF00400,PF00400,PF00400,PF00400,PF00400,PF00400,PF00400,PF00400,PF00400,PF00400,PF00400,PF00400,PF00400,PF00400,PF00400,PF00400,PF00400,PF00400,PF00400,PF00400,PF00400,PF00400,PF00400,PF00400,PF00400,PF00400,PF00400,PF00400,PF00400,PF00400,PF00400,PF00400,PF00400,PF00400,PF00400,PF00400,PF00400,PF00400,PF00400,PF00400,PF00400,PF00400,PF00400,PF00400,PF00400,PF00400,PF00400,PF00400,PF00400,PF00400,PF00400,PF00400,PF00400,PF00400,PF00400,PF00400,PF00400,PF00400,PF00400,PF00400,PF00400,PF00400,PF00400,PF00400,PF00400,PF00400,PF00400,PF00400,PF00400,PF00400,PF00400,PF00400,PF00400,PF00400,PF00400,PF00400,PF00400,PF00400,PF00400,PF00400,PF00400,PF00400,PF00400,PF00400,PF00400,PF00400,PF00400,PF00400,PF00400,PF00400,PF00400,PF00400,PF00400,PF00400,PF00400,PF00400,PF00400,PF00400,PF00400,PF00400,PF00400,PF00400,PF00400,PF00400,PF00400,PF00400,PF00400,PF00400,PF00400,PF00400,PF00400,PF00400,PF00400,PF00400,PF00400,PF00400,PF00400,PF00400,PF00400,PF00400,PF00400,PF00400,PF00400,PF00400,PF00400,PF00400,PF00400,PF00400,PF00400,PF00400,PF00400,PF00400,PF00400,PF00400,PF00400,PF00400,PF00400,PF00400,PF00400,PF17005,PF17005,PF17005,PF17005,PF17005,PF17005,PF17005,PF17005,PF17005,PF00458,PF00458,PF00458,PF00458,PF00458,PF00458,PF00458,PF15612,PF15612,PF08536,PF07107,PF07107,PF07107,PF07107,PF07107,PF07107,PF07107,PF07107,PF07107,PF07107,PF08186,PF13943,PF13943,PF13943,PF08879,PF03106,PF15613,PF15613,PF15613,PF15613,PF00397,PF00397,PF00397,PF00397,PF00397,PF00397,PF00397,PF00397,PF00397,PF00397,PF00397,PF00397,PF00397,PF00397,PF08608,PF04921,PF04921,PF04921,PF09302,PF09302,PF09302,PF09302,PF09302,PF09302,PF09280,PF08389,PF08389,PF08389,PF08389,PF08389,PF08389,PF08389,PF05658,PF05658,PF05658,PF05658,PF05658,PF05658,PF05658,PF05658,PF05658,PF05658,PF05658,PF05658,PF09811,PF02392,PF10674,PF06071,PF06071,PF06071,PF06071,PF06071,PF12127,PF03366,PF06185,PF04945,PF04945,PF03878,PF04893,PF04893,PF04893,PF03226,PF03853,PF14588,PF14588,PF03739,PF03739,PF05764,PF05764,PF05764,PF05764,PF05764,PF05764,PF05764,PF05764,PF05764,PF05764,PF08265,PF16697,PF16697,PF16697,PF16697,PF09588,PF14639,PF07321,PF07321,PF16789,PF16789,PF12732,PF12732,PF00102,PF03162,PF13350,PF13350,PF06414,PF06414,PF06414,PF06414,PF06414,PF06414,PF06414,PF06414,PF06414,PF06414,PF06414,PF06414,PF10497,PF01428,PF01428,PF01428,PF01428,PF01428,PF01428,PF01428,PF12861,PF12861,PF12861,PF12861,PF12861,PF12861,PF12861,PF12861,PF12861,PF00643,PF00643,PF00643,PF00643,PF00643,PF00643,PF00096,PF00096,PF00096,PF00096,PF00096,PF00096,PF00096,PF00096,PF00096,PF00096,PF00096,PF00096,PF00096,PF00096,PF00096,PF00096,PF00096,PF00096,PF00096,PF00096,PF00096,PF00096,PF00096,PF00096,PF00096,PF00096,PF00096,PF16622,PF12756,PF12756,PF12756,PF12756,PF13878,PF13894,PF13894,PF13894,PF13894,PF13894,PF13894,PF13894,PF13894,PF13894,PF13894,PF13894,PF13894,PF13894,PF13894,PF13894,PF13894,PF13894,PF13894,PF13894,PF13894,PF13894,PF13894,PF13894,PF13894,PF13894,PF13894,PF13912,PF13912,PF13912,PF13912,PF13912,PF13912,PF13912,PF13912,PF13912,PF13912,PF13912,PF13912,PF13912,PF15909,PF15909,PF15909,PF15909,PF15909,PF15909,PF15909,PF15909,PF17017,PF17017,PF17017,PF17017,PF17017,PF17017,PF17017,PF12171,PF12171,PF12171,PF12171,PF12171,PF12171,PF12171,PF12171,PF12171,PF12171,PF12171,PF12171,PF12171,PF12171,PF13913,PF13913,PF10650,PF07967,PF07967,PF00097,PF00097,PF00097,PF00097,PF00097,PF00097,PF00097,PF00097,PF00097,PF00097,PF00097,PF00097,PF00097,PF00097,PF00097,PF00097,PF00097,PF00097,PF00097,PF00097,PF00097,PF00097,PF00097,PF00097,PF00097,PF13923,PF13923,PF13923,PF13923,PF13923,PF13923,PF13923,PF13923,PF13923,PF13923,PF13923,PF13923,PF13923,PF13923,PF13923,PF13923,PF13923,PF13923,PF13923,PF13923,PF13923,PF13923,PF13920,PF13920,PF13920,PF13920,PF13920,PF13920,PF13920,PF13920,PF13920,PF13920,PF13920,PF13920,PF13920,PF13920,PF13920,PF13920,PF13920,PF13920,PF13920,PF13920,PF13920,PF13920,PF13920,PF13920,PF13920,PF13920,PF13920,PF15227,PF15227,PF15227,PF15227,PF14260,PF01396,PF15801,PF00642,PF00642,PF00642,PF00642,PF00642,PF00642,PF00642,PF00642,PF00642,PF00642,PF00642,PF00642,PF00642,PF00642,PF00642,PF00642,PF00642,PF00642,PF00642,PF00642,PF00642,PF00642,PF00642,PF00642,PF00642,PF00642,PF00642,PF14608,PF14608,PF14608,PF14608,PF14608,PF14608,PF14608,PF14608,PF15663,PF15663,PF15663,PF15663,PF15663,PF15663,PF15663,PF15663,PF00098,PF00098,PF00098,PF00098,PF00098,PF00098,PF00098,PF00098,PF00098,PF00098,PF00098,PF00098,PF00098,PF00098,PF00098,PF00098,PF00098,PF00098,PF00098,PF00098,PF13696,PF13696,PF13696,PF13696,PF13696,PF13696,PF13696,PF13696,PF13696,PF13696,PF13696,PF13696,PF13696,PF13696,PF13696,PF13917,PF13917,PF13917,PF13917,PF13917,PF13917,PF13917,PF13917,PF13917,PF13917,PF13917,PF13917,PF13917,PF13917,PF13917,PF14392,PF14392,PF14392,PF14392,PF14392,PF14392,PF14392,PF14392,PF14392,PF14392,PF14392,PF14392,PF14392,PF14392,PF14392,PF14392,PF14392,PF14392,PF14787,PF14787,PF14787,PF14787,PF15288,PF15288,PF15288,PF15288,PF07496,PF07496,PF07496,PF07496,PF07496,PF01529,PF01529,PF01529,PF01529,PF01529,PF05605,PF05605,PF05605,PF05605,PF08996,PF05180,PF02701,PF06827,PF13465,PF13465,PF13465,PF13465,PF13465,PF13465,PF13465,PF13465,PF13465,PF13465,PF13465,PF13465,PF13465,PF13465,PF13465,PF13465,PF13465,PF13465,PF13465,PF13465,PF13465,PF13465,PF13465,PF13465,PF16827,PF16827,PF16827,PF16827,PF16827,PF13771,PF13771,PF13771,PF13771,PF13771,PF13771,PF13771,PF13771,PF13771,PF13771,PF13771,PF13771,PF13832,PF13832,PF13832,PF13832,PF13832,PF13832,PF13832,PF13832,PF13832,PF13832,PF12874,PF12874,PF12874,PF12874,PF12874,PF12874,PF12874,PF12874,PF12874,PF12874,PF12874,PF12874,PF02891,PF02891,PF02891,PF02891,PF01753,PF01753,PF01753,PF01753,PF01753,PF01753,PF01753,PF01753,PF01753,PF01753,PF01753,PF01753,PF01753,PF01753,PF01753,PF01753,PF01753,PF01753,PF01753,PF01753,PF01753,PF01753,PF01753,PF09297,PF09297,PF09297,PF11789,PF11789,PF11789,PF11789,PF11789,PF03854,PF15446,PF15446,PF00641,PF00641,PF00641,PF00641,PF00641,PF00641,PF00641,PF00641,PF12678,PF12678,PF12678,PF12678,PF12678,PF12678,PF12678,PF12678,PF12678,PF12678,PF12678,PF12678,PF12678,PF12678,PF12678,PF13248,PF13248,PF13248,PF13248,PF08746,PF16685,PF17123,PF17123,PF17123,PF17123,PF17123,PF17123,PF17123,PF17123,PF17123,PF17123,PF17123,PF17123,PF17123,PF17123,PF17123,PF17123,PF17123,PF17123,PF17123,PF13639,PF13639,PF13639,PF13639,PF13639,PF13639,PF13639,PF13639,PF13639,PF13639,PF13639,PF13639,PF13639,PF13639,PF13639,PF13639,PF13639,PF13639,PF13639,PF13639,PF13639,PF13639,PF13639,PF13639,PF13639,PF13639,PF13639,PF14570,PF14570,PF14634,PF14634,PF14634,PF14634,PF14634,PF14634,PF14634,PF14634,PF14634,PF14634,PF14634,PF14634,PF14634,PF14634,PF14634,PF14634,PF14634,PF14634,PF13445,PF13445,PF13445,PF13445,PF13445,PF13445,PF13445,PF13445,PF13445,PF13445,PF13445,PF13445,PF13445,PF13445,PF13445,PF13445,PF13445,PF13445,PF13445,PF13445,PF13445,PF13445,PF11781,PF04810,PF02953,PF02176,PF02176,PF13451,PF13451,PF13451,PF13451,PF13451,PF13451,PF11722,PF11722,PF06220,PF06220,PF02207,PF03367,PF16744,PF16744,PF09855,PF09855,PF13240,PF13240,PF13240,PF02535,PF02535,PF02535,PF02535,PF09723,PF09723,PF09723,PF09723,PF09723,PF09723,PF09723,PF09723,PF09723,PF09723,PF09723,PF09723,PF09723,PF09723,PF09723,PF09723,PF09723,PF09723,PF09723,PF09723,PF09723,PF09723,PF09723,PF09723,PF09723,PF09723,PF09723,PF09723,PF09723,PF09723,PF09723,PF09723,PF09723,PF09723,PF09723,PF09723,PF09723,PF09723,PF09723,PF17120,PF17120,PF17120,PF17120,PF17120,PF12760,PF12760,PF12760,PF12760,PF12760,PF12760,PF00569,#,,2015),,,,--domtblout,,18,
