# Supplementary material for: The genome and phenome of the green alga Chloroidium sp. UTEX 3007 reveal adaptive traits for desert acclimatization
Source: eLife. 2017 Jun 17;6:e25783. doi: 10.7554/eLife.25783 (PMC5509433; doi:10.7554/eLife.25783)
Supplement: Figure 6—source data 1. — DOI: http://dx.doi.org/10.7554/eLife.25783.020 [file elife-25783-fig6-data1.zip › algae_pfams/Ostreococcus_taurii.txt]

"$f"---,tlen,--------------------,PF10417,PF00244,PF00389,PF02826,PF02826,PF02826,PF02826,PF02826,PF02826,PF02826,PF02826,PF00198,PF00198,PF16078,PF16078,PF03171,PF03171,PF03171,PF03171,PF03171,PF13532,PF13532,PF13532,PF13532,PF13532,PF13532,PF13532,PF13532,PF13532,PF13640,PF13640,PF13640,PF13640,PF13640,PF13640,PF13640,PF13640,PF13640,PF13640,PF13640,PF13661,PF13661,PF13661,PF13661,PF13661,PF13759,PF13563,PF13563,PF00803,PF01073,PF01073,PF01073,PF01073,PF01073,PF01073,PF00725,PF00725,PF00725,PF02737,PF02737,PF02737,PF02737,PF16121,PF16122,PF04419,PF04419,PF03061,PF03061,PF03061,PF13279,PF13279,PF01812,PF01367,PF05761,PF02096,PF01591,PF01591,PF00002,PF00004,PF00004,PF00004,PF00004,PF00004,PF00004,PF00004,PF00004,PF00004,PF00004,PF00004,PF00004,PF00004,PF00004,PF00004,PF00004,PF00004,PF00004,PF00004,PF00004,PF00004,PF00004,PF00004,PF00004,PF00004,PF00004,PF00004,PF00004,PF00004,PF00004,PF00004,PF00004,PF00004,PF00004,PF00004,PF00004,PF00004,PF00004,PF00004,PF00004,PF00004,PF00004,PF00004,PF00004,PF00004,PF00004,PF00004,PF00004,PF00004,PF00004,PF00004,PF00004,PF00004,PF00004,PF00004,PF00004,PF00004,PF00004,PF00004,PF00004,PF00004,PF00004,PF00004,PF00004,PF00004,PF00004,PF00004,PF00004,PF00004,PF00004,PF12846,PF12846,PF12846,PF13086,PF13086,PF13086,PF13086,PF13086,PF13086,PF13086,PF13086,PF13086,PF13086,PF13086,PF13086,PF13086,PF13086,PF13086,PF13086,PF13086,PF13086,PF13087,PF13087,PF13087,PF13087,PF13087,PF13173,PF13173,PF13173,PF13173,PF13173,PF13173,PF13173,PF13173,PF13173,PF13173,PF13173,PF13173,PF13173,PF13173,PF13173,PF13173,PF13173,PF13173,PF13173,PF13173,PF13173,PF13173,PF13173,PF13173,PF13173,PF13173,PF13173,PF13173,PF13173,PF13175,PF13175,PF13175,PF13175,PF13175,PF13175,PF13175,PF13175,PF13175,PF13175,PF13175,PF13175,PF13175,PF13175,PF13175,PF13175,PF13175,PF13175,PF13175,PF13175,PF13175,PF13175,PF13175,PF13175,PF13175,PF13175,PF13175,PF13175,PF13175,PF13175,PF13175,PF13191,PF13191,PF13191,PF13191,PF13191,PF13191,PF13191,PF13191,PF13191,PF13191,PF13191,PF13191,PF13191,PF13191,PF13191,PF13191,PF13191,PF13191,PF13191,PF13191,PF13191,PF13191,PF13191,PF13191,PF13191,PF13191,PF13191,PF13191,PF13191,PF13191,PF13191,PF13191,PF13191,PF13191,PF13191,PF13191,PF13191,PF13191,PF13191,PF13191,PF13191,PF13191,PF13191,PF13191,PF13191,PF13191,PF13191,PF13191,PF13191,PF13191,PF13191,PF13191,PF13191,PF13191,PF13191,PF13191,PF13191,PF13191,PF13191,PF13191,PF13191,PF13191,PF13191,PF13191,PF13191,PF13191,PF13191,PF13191,PF13191,PF13191,PF13191,PF13191,PF13191,PF13191,PF13191,PF13191,PF13191,PF13191,PF13191,PF13191,PF13191,PF13191,PF13191,PF13191,PF13191,PF13191,PF13191,PF13191,PF13191,PF13191,PF13191,PF13191,PF13191,PF13191,PF13191,PF13191,PF13191,PF13191,PF13191,PF13191,PF13191,PF13191,PF13191,PF13191,PF13191,PF13191,PF13191,PF13191,PF13207,PF13207,PF13207,PF13207,PF13207,PF13207,PF13207,PF13207,PF13207,PF13207,PF13207,PF13207,PF13207,PF13207,PF13207,PF13207,PF13207,PF13207,PF13207,PF13238,PF13238,PF13238,PF13238,PF13238,PF13238,PF13238,PF13238,PF13238,PF13238,PF13238,PF13238,PF13238,PF13238,PF13238,PF13238,PF13238,PF13238,PF13238,PF13238,PF13238,PF13238,PF13238,PF13238,PF13238,PF13238,PF13238,PF13238,PF13238,PF13238,PF13238,PF13238,PF13238,PF13238,PF13238,PF13238,PF13238,PF13238,PF13238,PF13238,PF13238,PF13238,PF13238,PF13238,PF13238,PF13238,PF13238,PF13238,PF13238,PF13238,PF13238,PF13245,PF13245,PF13245,PF13245,PF13245,PF13245,PF13245,PF13245,PF13245,PF13245,PF13245,PF13245,PF13245,PF13245,PF13245,PF13245,PF13245,PF13245,PF13245,PF13245,PF13245,PF13245,PF13245,PF13245,PF13245,PF13245,PF13245,PF13245,PF13245,PF13245,PF13245,PF13245,PF13245,PF13245,PF13245,PF13245,PF13245,PF13245,PF13245,PF13245,PF13245,PF13245,PF13245,PF13245,PF13245,PF13245,PF13245,PF13245,PF13245,PF13245,PF13245,PF13245,PF13245,PF13245,PF13245,PF13245,PF13245,PF13245,PF13245,PF13245,PF13245,PF13245,PF13245,PF13245,PF13245,PF13245,PF07724,PF07724,PF07724,PF07724,PF07724,PF07724,PF07724,PF07724,PF07724,PF07724,PF07724,PF07724,PF07724,PF07724,PF07724,PF07724,PF07724,PF07724,PF07724,PF07724,PF07724,PF07724,PF07724,PF07724,PF13304,PF13304,PF13304,PF13304,PF13304,PF13304,PF13304,PF13304,PF13304,PF13304,PF13304,PF13304,PF13304,PF13304,PF13304,PF13304,PF13304,PF13304,PF13304,PF13304,PF13304,PF13304,PF13304,PF13304,PF13304,PF13304,PF13304,PF13304,PF13304,PF13304,PF13304,PF13304,PF13304,PF13304,PF13304,PF13304,PF13304,PF13304,PF13304,PF13304,PF13304,PF13304,PF13304,PF13304,PF13304,PF13304,PF13304,PF13304,PF13304,PF13304,PF13304,PF13304,PF13304,PF13304,PF13304,PF13304,PF13304,PF13304,PF13304,PF13304,PF13304,PF13304,PF13304,PF13304,PF13304,PF13304,PF13304,PF13304,PF13304,PF13304,PF13401,PF13401,PF13401,PF13401,PF13401,PF13401,PF13401,PF13401,PF13401,PF13401,PF13401,PF13401,PF13401,PF13401,PF13401,PF13401,PF13401,PF13401,PF13401,PF13401,PF13401,PF13401,PF13401,PF13401,PF13401,PF13401,PF13401,PF13401,PF13401,PF13401,PF13401,PF13401,PF13401,PF13401,PF13401,PF13401,PF13401,PF13401,PF13401,PF13401,PF13401,PF13401,PF13401,PF13401,PF13401,PF13401,PF13401,PF13401,PF13401,PF13401,PF13401,PF13401,PF13401,PF13401,PF13401,PF13401,PF13401,PF13401,PF13401,PF13401,PF13401,PF13401,PF13401,PF13401,PF13401,PF13401,PF13401,PF13401,PF13401,PF13401,PF13401,PF13401,PF13401,PF13401,PF13401,PF13401,PF13401,PF13401,PF13401,PF13401,PF13401,PF13401,PF13401,PF13401,PF13401,PF13401,PF13401,PF13401,PF13401,PF13401,PF13401,PF13401,PF13401,PF13401,PF13401,PF13401,PF13401,PF13401,PF13401,PF13401,PF13401,PF13476,PF13476,PF13476,PF13476,PF13476,PF13476,PF13476,PF13476,PF13476,PF13476,PF13476,PF13476,PF13476,PF13476,PF13476,PF13476,PF13476,PF13476,PF13476,PF13476,PF13476,PF13476,PF13476,PF13476,PF13476,PF13476,PF13476,PF13476,PF13476,PF13476,PF13476,PF13476,PF13476,PF13476,PF13476,PF13476,PF13476,PF13479,PF13479,PF13479,PF13479,PF13479,PF13479,PF13479,PF13479,PF13479,PF13479,PF13479,PF13479,PF13479,PF13479,PF13479,PF13479,PF13479,PF13479,PF13479,PF13479,PF13479,PF13479,PF13479,PF13479,PF13479,PF13479,PF13479,PF13479,PF13479,PF13479,PF13479,PF13479,PF13479,PF13479,PF13481,PF13481,PF13481,PF13481,PF13481,PF13481,PF13481,PF13481,PF13481,PF13481,PF13481,PF13481,PF13481,PF13481,PF13481,PF13481,PF13481,PF13481,PF13481,PF13481,PF13481,PF13481,PF13481,PF13481,PF13481,PF13481,PF13481,PF13481,PF13481,PF13481,PF13481,PF13481,PF13481,PF13481,PF13481,PF13481,PF13481,PF13481,PF13481,PF13481,PF13481,PF13481,PF13481,PF13481,PF13481,PF13481,PF13514,PF13514,PF13521,PF13521,PF13521,PF13521,PF13521,PF13521,PF13521,PF13521,PF13521,PF13521,PF13521,PF13521,PF13521,PF13521,PF13521,PF13521,PF13521,PF13521,PF13521,PF13521,PF13521,PF13521,PF13521,PF13521,PF13521,PF13521,PF13521,PF13521,PF13521,PF13521,PF13521,PF13521,PF13555,PF13555,PF13555,PF13555,PF13555,PF13555,PF13555,PF13555,PF13555,PF13555,PF13555,PF13555,PF13555,PF13555,PF13555,PF13555,PF13555,PF13555,PF13555,PF13555,PF13555,PF13555,PF13555,PF13555,PF13555,PF13555,PF13555,PF13555,PF13555,PF13555,PF13555,PF13555,PF13555,PF13555,PF13555,PF13555,PF13555,PF13555,PF13555,PF13555,PF13555,PF13555,PF13555,PF07726,PF07726,PF07726,PF07726,PF07726,PF07726,PF07726,PF07726,PF07726,PF07726,PF07726,PF07726,PF07726,PF07726,PF07726,PF07726,PF07726,PF07726,PF07726,PF13604,PF13604,PF13604,PF13604,PF13604,PF13604,PF13604,PF13604,PF13604,PF13604,PF13604,PF13604,PF13604,PF13604,PF13604,PF13604,PF13604,PF13604,PF13604,PF13604,PF13604,PF13604,PF13604,PF13604,PF13604,PF13604,PF13604,PF13604,PF13604,PF13604,PF13604,PF13604,PF13604,PF13604,PF13604,PF13604,PF13604,PF13604,PF13604,PF13604,PF13604,PF13604,PF13604,PF13604,PF13604,PF13604,PF13604,PF13604,PF13604,PF13604,PF13604,PF13604,PF13604,PF13604,PF13604,PF13604,PF13604,PF13604,PF13604,PF13604,PF13614,PF13614,PF13614,PF13614,PF13614,PF13614,PF13614,PF13614,PF13614,PF13671,PF13671,PF13671,PF13671,PF13671,PF13671,PF13671,PF13671,PF13671,PF13671,PF13671,PF13671,PF13671,PF13671,PF13671,PF13671,PF13671,PF13671,PF13671,PF13671,PF13671,PF13671,PF13671,PF13671,PF13671,PF13671,PF13671,PF13671,PF13671,PF13671,PF13671,PF13671,PF13671,PF13671,PF13671,PF13671,PF13671,PF13671,PF13671,PF13671,PF13671,PF13671,PF13671,PF13671,PF13671,PF13671,PF13671,PF13671,PF13671,PF13671,PF13671,PF13671,PF13671,PF13872,PF13872,PF07728,PF07728,PF07728,PF07728,PF07728,PF07728,PF07728,PF07728,PF07728,PF07728,PF07728,PF07728,PF07728,PF07728,PF07728,PF07728,PF07728,PF07728,PF07728,PF07728,PF07728,PF07728,PF07728,PF07728,PF07728,PF07728,PF07728,PF07728,PF07728,PF07728,PF07728,PF07728,PF07728,PF07728,PF07728,PF07728,PF07728,PF07728,PF07728,PF07728,PF07728,PF07728,PF07728,PF07728,PF07728,PF07728,PF07728,PF07728,PF07728,PF07728,PF07728,PF07728,PF07728,PF07728,PF07728,PF07728,PF07728,PF07728,PF07728,PF07728,PF07728,PF07728,PF12774,PF12775,PF12775,PF12780,PF12780,PF12781,PF12781,PF12781,PF16193,PF16193,PF16193,PF08142,PF13339,PF13339,PF00696,PF00696,PF00696,PF00696,PF01490,PF01490,PF12430,PF12430,PF03109,PF03109,PF03109,PF03109,PF03109,PF03109,PF03109,PF03109,PF01061,PF01061,PF01061,PF01061,PF01061,PF01061,PF01061,PF01061,PF12698,PF12698,PF00664,PF00664,PF00664,PF00664,PF00664,PF00664,PF06472,PF00005,PF00005,PF00005,PF00005,PF00005,PF00005,PF00005,PF00005,PF00005,PF00005,PF00005,PF00005,PF00005,PF00005,PF00005,PF00005,PF00005,PF00005,PF00005,PF00005,PF00005,PF00005,PF00005,PF00005,PF00005,PF00005,PF00005,PF00005,PF00005,PF00005,PF00005,PF00005,PF00005,PF00005,PF00005,PF00005,PF00005,PF00005,PF00005,PF00005,PF00005,PF00005,PF00005,PF00005,PF00005,PF00005,PF00005,PF00005,PF00005,PF00005,PF00005,PF00005,PF00005,PF00005,PF00005,PF00005,PF16326,PF16326,PF16326,PF16326,PF16326,PF16326,PF16326,PF16326,PF16326,PF16326,PF16326,PF16326,PF16326,PF16326,PF16326,PF16326,PF16326,PF16326,PF16326,PF12848,PF12848,PF12848,PF12848,PF12848,PF12848,PF12848,PF12848,PF12848,PF12848,PF12848,PF12848,PF12848,PF12848,PF12848,PF12848,PF12848,PF12848,PF12848,PF12848,PF03806,PF03806,PF03806,PF00561,PF00561,PF00561,PF00561,PF00561,PF00561,PF00561,PF00561,PF00561,PF00561,PF00561,PF00561,PF00561,PF00561,PF00561,PF00561,PF00561,PF00561,PF00561,PF00561,PF00561,PF00561,PF00561,PF00561,PF00561,PF00561,PF00561,PF02230,PF02230,PF02230,PF02230,PF02230,PF02230,PF02230,PF02230,PF02230,PF02230,PF07859,PF07859,PF07859,PF07859,PF07859,PF07859,PF07859,PF07859,PF07859,PF08386,PF08386,PF08386,PF12695,PF12695,PF12695,PF12695,PF12695,PF12695,PF12697,PF12697,PF12697,PF12697,PF12697,PF12697,PF12697,PF12697,PF12697,PF12697,PF12697,PF12697,PF12697,PF12697,PF12697,PF12697,PF12697,PF12697,PF12697,PF12697,PF12697,PF12697,PF12697,PF12697,PF12697,PF12697,PF12697,PF02517,PF02517,PF02517,PF02517,PF02517,PF02517,PF02517,PF03992,PF03992,PF16177,PF16177,PF00887,PF00887,PF00887,PF00887,PF08326,PF08326,PF00583,PF00583,PF00583,PF00583,PF00583,PF00583,PF00583,PF00583,PF00583,PF00583,PF00583,PF00583,PF00583,PF00583,PF00583,PF00583,PF00583,PF00583,PF00583,PF00583,PF00583,PF00583,PF00583,PF00583,PF00583,PF00583,PF00583,PF00583,PF13673,PF13673,PF13673,PF13673,PF13673,PF13673,PF13673,PF13673,PF13673,PF13673,PF13673,PF13673,PF13673,PF13673,PF13673,PF13673,PF13673,PF13673,PF13302,PF13302,PF13302,PF13302,PF13302,PF13302,PF13302,PF13420,PF13420,PF13420,PF13420,PF13508,PF13508,PF13508,PF13508,PF13508,PF13508,PF13508,PF13508,PF13508,PF13508,PF13508,PF13508,PF13508,PF13508,PF13508,PF13508,PF13508,PF13508,PF13523,PF13523,PF13523,PF13523,PF13523,PF13523,PF13527,PF13527,PF13527,PF13527,PF13527,PF13527,PF13527,PF13527,PF14542,PF14542,PF14542,PF14542,PF14542,PF14542,PF03767,PF03767,PF12689,PF00330,PF06434,PF11791,PF01648,PF01648,PF01648,PF08545,PF08545,PF08545,PF08541,PF08541,PF01842,PF01842,PF01842,PF01842,PF01842,PF01842,PF01842,PF01842,PF01842,PF01842,PF00022,PF00022,PF00022,PF00022,PF00022,PF14408,PF13291,PF13291,PF13291,PF13291,PF13291,PF13291,PF13710,PF13710,PF13710,PF13740,PF13740,PF13840,PF13840,PF13840,PF13840,PF01643,PF01643,PF00441,PF00441,PF00441,PF08028,PF02770,PF02770,PF02770,PF02771,PF01553,PF01553,PF01553,PF01553,PF01553,PF01757,PF01757,PF01757,PF09793,PF10198,PF01602,PF01602,PF01602,PF01602,PF01602,PF01602,PF01602,PF01602,PF01602,PF01602,PF01602,PF01602,PF01602,PF01602,PF01602,PF01602,PF00928,PF00928,PF00928,PF03352,PF03352,PF02703,PF08240,PF08240,PF08240,PF08240,PF08240,PF08240,PF08240,PF08240,PF08240,PF08240,PF08240,PF08240,PF00106,PF00106,PF00106,PF00106,PF00106,PF00106,PF00106,PF00106,PF00106,PF00106,PF00106,PF00106,PF00106,PF00106,PF00106,PF00106,PF00106,PF00106,PF00106,PF00106,PF00106,PF00106,PF00106,PF00106,PF00106,PF00106,PF13561,PF13561,PF13561,PF13561,PF13561,PF13561,PF13561,PF13561,PF13561,PF13561,PF13561,PF13561,PF13561,PF13561,PF13561,PF13561,PF13561,PF13561,PF13561,PF13561,PF00107,PF00107,PF00107,PF00107,PF00107,PF00107,PF00107,PF00107,PF00107,PF00107,PF13602,PF13602,PF13602,PF13602,PF13602,PF13602,PF13602,PF13602,PF11559,PF11559,PF11559,PF11559,PF11559,PF11559,PF11559,PF11559,PF11559,PF11559,PF11559,PF11559,PF00406,PF00406,PF00406,PF05191,PF05191,PF05221,PF00670,PF05110,PF05110,PF05775,PF05775,PF05775,PF03969,PF09229,PF09229,PF09229,PF09229,PF00578,PF00578,PF00578,PF00578,PF00578,PF00578,PF00578,PF13911,PF08327,PF08327,PF01808,PF14186,PF04548,PF04548,PF04548,PF04548,PF13772,PF03915,PF00490,PF01262,PF01262,PF01262,PF01262,PF01262,PF11839,PF11839,PF01168,PF01168,PF01168,PF01918,PF00171,PF00171,PF00596,PF01263,PF01263,PF01263,PF00248,PF00248,PF00248,PF00248,PF00248,PF08660,PF04864,PF04864,PF06401,PF06401,PF00128,PF00128,PF00128,PF00128,PF00128,PF00128,PF02806,PF02806,PF07821,PF10369,PF10369,PF10369,PF01425,PF01979,PF04909,PF04909,PF04909,PF00155,PF00155,PF00155,PF00155,PF00155,PF00155,PF00155,PF00155,PF00155,PF00155,PF00155,PF00202,PF01063,PF01063,PF00266,PF00266,PF00266,PF00266,PF00266,PF00266,PF00266,PF00266,PF00266,PF01593,PF01593,PF01593,PF01593,PF01593,PF00501,PF00501,PF00501,PF00501,PF00501,PF00501,PF00501,PF00501,PF00501,PF13193,PF13193,PF13193,PF13193,PF13193,PF13193,PF14535,PF14535,PF14535,PF16561,PF16561,PF16561,PF04739,PF15243,PF15243,PF12895,PF12895,PF12895,PF12895,PF12895,PF12895,PF12895,PF12895,PF12895,PF12895,PF12895,PF12895,PF12895,PF12895,PF12895,PF12895,PF12895,PF12895,PF12895,PF12895,PF12895,PF12895,PF12895,PF12895,PF12895,PF12895,PF12895,PF12895,PF12895,PF12895,PF12895,PF12895,PF12895,PF12895,PF12895,PF12895,PF12895,PF12895,PF12895,PF12895,PF12895,PF12895,PF12895,PF12895,PF12895,PF12895,PF12895,PF12896,PF12894,PF12894,PF12894,PF12894,PF12894,PF12894,PF12894,PF12894,PF12894,PF12894,PF12894,PF12894,PF12894,PF12894,PF12894,PF12894,PF12894,PF12894,PF12894,PF12894,PF12894,PF12894,PF12894,PF12894,PF12894,PF12894,PF12894,PF12894,PF12894,PF12894,PF12894,PF12894,PF12894,PF12894,PF12894,PF12894,PF12894,PF12894,PF12894,PF12894,PF12894,PF12894,PF12894,PF12894,PF12894,PF12894,PF12894,PF12894,PF12894,PF12894,PF12894,PF12894,PF12894,PF12894,PF12894,PF12894,PF12894,PF12894,PF12894,PF12894,PF12894,PF12894,PF12894,PF12894,PF12894,PF12894,PF12894,PF12894,PF12894,PF12894,PF12894,PF12894,PF12894,PF12894,PF12894,PF12894,PF12894,PF12894,PF12894,PF12894,PF12894,PF12894,PF12894,PF12894,PF12894,PF12894,PF12894,PF12894,PF12894,PF12894,PF12894,PF12894,PF12894,PF12894,PF12894,PF12894,PF12894,PF12894,PF12894,PF12894,PF12894,PF12894,PF12894,PF12894,PF12894,PF12894,PF12894,PF12894,PF12894,PF12894,PF12894,PF12894,PF12894,PF12894,PF12894,PF12894,PF12894,PF12894,PF12894,PF12894,PF12894,PF12894,PF12894,PF12894,PF12894,PF12894,PF12894,PF12894,PF12894,PF12894,PF12894,PF12894,PF12894,PF12894,PF12894,PF12894,PF12894,PF12894,PF12894,PF12894,PF12894,PF12894,PF12894,PF12894,PF12894,PF12894,PF12894,PF12894,PF12894,PF12894,PF12894,PF12894,PF12862,PF12862,PF12862,PF12862,PF04049,PF04049,PF00023,PF00023,PF00023,PF00023,PF00023,PF00023,PF00023,PF00023,PF00023,PF00023,PF00023,PF00023,PF00023,PF00023,PF00023,PF00023,PF00023,PF00023,PF00023,PF00023,PF00023,PF00023,PF00023,PF00023,PF00023,PF00023,PF00023,PF00023,PF00023,PF00023,PF00023,PF00023,PF00023,PF00023,PF00023,PF00023,PF00023,PF00023,PF00023,PF00023,PF00023,PF00023,PF00023,PF00023,PF00023,PF00023,PF00023,PF00023,PF00023,PF00023,PF00023,PF00023,PF00023,PF00023,PF00023,PF00023,PF00023,PF00023,PF00023,PF00023,PF00023,PF00023,PF00023,PF00023,PF00023,PF00023,PF00023,PF00023,PF00023,PF00023,PF00023,PF00023,PF00023,PF00023,PF00023,PF00023,PF00023,PF00023,PF00023,PF00023,PF00023,PF00023,PF00023,PF00023,PF00023,PF00023,PF00023,PF00023,PF00023,PF00023,PF00023,PF00023,PF00023,PF00023,PF00023,PF00023,PF00023,PF00023,PF00023,PF00023,PF00023,PF12796,PF12796,PF12796,PF12796,PF12796,PF12796,PF12796,PF12796,PF12796,PF12796,PF12796,PF12796,PF12796,PF12796,PF12796,PF12796,PF12796,PF12796,PF12796,PF12796,PF12796,PF12796,PF12796,PF12796,PF12796,PF12796,PF12796,PF12796,PF12796,PF12796,PF12796,PF12796,PF12796,PF12796,PF12796,PF12796,PF12796,PF12796,PF12796,PF12796,PF12796,PF12796,PF12796,PF12796,PF12796,PF12796,PF12796,PF12796,PF12796,PF12796,PF12796,PF12796,PF12796,PF12796,PF12796,PF12796,PF12796,PF12796,PF12796,PF12796,PF12796,PF12796,PF12796,PF12796,PF12796,PF12796,PF12796,PF12796,PF12796,PF12796,PF12796,PF12796,PF12796,PF12796,PF12796,PF12796,PF12796,PF12796,PF12796,PF12796,PF12796,PF12796,PF12796,PF12796,PF12796,PF12796,PF12796,PF12796,PF12796,PF12796,PF12796,PF12796,PF12796,PF12796,PF12796,PF12796,PF12796,PF12796,PF12796,PF12796,PF12796,PF13606,PF13606,PF13606,PF13606,PF13606,PF13606,PF13606,PF13606,PF13606,PF13606,PF13606,PF13606,PF13606,PF13606,PF13606,PF13606,PF13606,PF13606,PF13606,PF13606,PF13606,PF13606,PF13606,PF13606,PF13606,PF13606,PF13606,PF13606,PF13606,PF13606,PF13606,PF13606,PF13606,PF13606,PF13606,PF13606,PF13606,PF13606,PF13606,PF13606,PF13606,PF13606,PF13606,PF13606,PF13606,PF13606,PF13606,PF13606,PF13606,PF13606,PF13606,PF13606,PF13606,PF13606,PF13606,PF13606,PF13606,PF13606,PF13606,PF13606,PF13606,PF13606,PF13606,PF13606,PF13606,PF13606,PF13606,PF13606,PF13606,PF13606,PF13606,PF13606,PF13606,PF13606,PF13606,PF13606,PF13606,PF13606,PF13606,PF13606,PF13606,PF13606,PF13606,PF13606,PF13606,PF13606,PF13606,PF13606,PF13606,PF13606,PF13606,PF13606,PF13606,PF13606,PF13606,PF13606,PF13606,PF13606,PF13606,PF13606,PF13606,PF13606,PF13606,PF13606,PF13606,PF13606,PF13606,PF13606,PF13606,PF13606,PF13606,PF13606,PF13606,PF13606,PF13606,PF13606,PF13606,PF13606,PF13606,PF13606,PF13606,PF13606,PF13606,PF13606,PF13606,PF13606,PF13606,PF13606,PF13606,PF13606,PF13606,PF13606,PF13606,PF13606,PF13606,PF13606,PF13606,PF13606,PF13606,PF13606,PF13606,PF13606,PF13606,PF13637,PF13637,PF13637,PF13637,PF13637,PF13637,PF13637,PF13637,PF13637,PF13637,PF13637,PF13637,PF13637,PF13637,PF13637,PF13637,PF13637,PF13637,PF13637,PF13637,PF13637,PF13637,PF13637,PF13637,PF13637,PF13637,PF13637,PF13637,PF13637,PF13637,PF13637,PF13637,PF13637,PF13637,PF13637,PF13637,PF13637,PF13637,PF13637,PF13637,PF13637,PF13637,PF13637,PF13637,PF13637,PF13637,PF13637,PF13637,PF13637,PF13637,PF13637,PF13637,PF13637,PF13637,PF13637,PF13637,PF13637,PF13637,PF13637,PF13637,PF13637,PF13637,PF13637,PF13637,PF13637,PF13637,PF13637,PF13637,PF13637,PF13637,PF13637,PF13637,PF13637,PF13637,PF13637,PF13637,PF13637,PF13637,PF13637,PF13637,PF13637,PF13637,PF13637,PF13637,PF13637,PF13637,PF13637,PF13637,PF13637,PF13637,PF13637,PF13637,PF13637,PF13637,PF13637,PF13637,PF13637,PF13637,PF13637,PF13637,PF13637,PF13637,PF13637,PF13637,PF13637,PF13637,PF13637,PF13637,PF13637,PF13637,PF13637,PF13637,PF13637,PF13637,PF13637,PF13637,PF13637,PF13637,PF13637,PF13637,PF13637,PF13637,PF13637,PF13637,PF13637,PF13637,PF13637,PF13637,PF13637,PF13637,PF13637,PF13637,PF13637,PF13637,PF13637,PF13637,PF13637,PF13637,PF13637,PF13637,PF13637,PF13637,PF13637,PF13637,PF13637,PF13857,PF13857,PF13857,PF13857,PF13857,PF13857,PF13857,PF13857,PF13857,PF13857,PF13857,PF13857,PF13857,PF13857,PF13857,PF13857,PF13857,PF13857,PF13857,PF13857,PF13857,PF13857,PF13857,PF13857,PF13857,PF13857,PF13857,PF13857,PF13857,PF13857,PF13857,PF13857,PF13857,PF13857,PF13857,PF13857,PF13857,PF13857,PF13857,PF13857,PF13857,PF13857,PF13857,PF13857,PF13857,PF13857,PF13857,PF13857,PF13857,PF13857,PF13857,PF13857,PF13857,PF13857,PF13857,PF13857,PF13857,PF13857,PF13857,PF13857,PF13857,PF13857,PF13857,PF13857,PF13857,PF13857,PF13857,PF13857,PF13857,PF13857,PF13857,PF13857,PF13857,PF13857,PF13857,PF13857,PF13857,PF13857,PF13857,PF13857,PF13857,PF13857,PF13857,PF13857,PF13857,PF13857,PF13857,PF13857,PF13857,PF13857,PF13857,PF13857,PF13857,PF13857,PF13857,PF13857,PF13857,PF13857,PF13857,PF13857,PF13857,PF13857,PF13857,PF13857,PF13857,PF13857,PF13857,PF13857,PF13857,PF13857,PF13857,PF13857,PF13857,PF13857,PF13857,PF13857,PF13857,PF13857,PF13857,PF13857,PF13857,PF13857,PF13857,PF13857,PF13857,PF13857,PF13857,PF13857,PF13857,PF13857,PF13857,PF13857,PF13857,PF13857,PF13857,PF13857,PF13857,PF13857,PF13857,PF13857,PF13857,PF13857,PF13857,PF04547,PF10731,PF10731,PF15777,PF15777,PF15777,PF15777,PF15777,PF15777,PF15777,PF08264,PF08264,PF08264,PF08264,PF08264,PF08264,PF08264,PF01786,PF00847,PF00847,PF00847,PF00847,PF00847,PF00847,PF00847,PF00847,PF00847,PF00847,PF00847,PF00847,PF02558,PF02558,PF02558,PF02558,PF02558,PF08546,PF08546,PF16636,PF04110,PF04110,PF04106,PF04109,PF01636,PF01636,PF01636,PF01636,PF01636,PF01636,PF01636,PF01636,PF01636,PF01636,PF01636,PF01636,PF01636,PF01636,PF01636,PF01636,PF01636,PF01636,PF01636,PF01636,PF01636,PF01636,PF01636,PF01636,PF01636,PF01636,PF01636,PF01636,PF01636,PF01636,PF01636,PF01636,PF01636,PF01636,PF01636,PF01636,PF01636,PF01636,PF01636,PF01636,PF01636,PF01636,PF01636,PF01636,PF01636,PF01636,PF01636,PF01636,PF01636,PF01636,PF01636,PF01636,PF01636,PF01636,PF01636,PF01636,PF01636,PF01636,PF04655,PF01442,PF01583,PF01583,PF01583,PF01583,PF01583,PF01261,PF01261,PF02311,PF02311,PF02311,PF14525,PF14525,PF03869,PF03869,PF00025,PF00025,PF00025,PF00025,PF00025,PF00025,PF00025,PF00025,PF00025,PF00025,PF00025,PF00025,PF00025,PF00025,PF00025,PF00025,PF00025,PF01412,PF01412,PF01412,PF01960,PF03308,PF03308,PF03308,PF03308,PF03308,PF03308,PF03308,PF03308,PF03308,PF03308,PF03308,PF03308,PF03308,PF03308,PF03308,PF03308,PF03308,PF03308,PF03308,PF03308,PF03485,PF01388,PF01388,PF00514,PF00514,PF00514,PF00514,PF00514,PF00514,PF00514,PF00514,PF00514,PF00514,PF00514,PF00514,PF00514,PF00514,PF00514,PF00514,PF00514,PF00514,PF00514,PF00514,PF00514,PF00514,PF00514,PF00514,PF00514,PF00514,PF00514,PF00514,PF00514,PF00514,PF10208,PF10208,PF04959,PF04959,PF04959,PF02374,PF02374,PF02374,PF02374,PF02374,PF02374,PF02374,PF02040,PF04729,PF08328,PF08328,PF00733,PF00733,PF00733,PF00733,PF00026,PF00710,PF05118,PF05118,PF05118,PF01177,PF01177,PF09668,PF13650,PF13650,PF13650,PF13650,PF13650,PF14196,PF14196,PF04377,PF04377,PF04376,PF08614,PF08614,PF08614,PF08614,PF08614,PF08614,PF08614,PF08614,PF08614,PF08614,PF08614,PF08614,PF08614,PF08614,PF08614,PF08614,PF08614,PF08614,PF08614,PF08614,PF08614,PF08614,PF08614,PF08614,PF08614,PF08614,PF08614,PF08614,PF08614,PF08614,PF08614,PF08614,PF08614,PF08614,PF08614,PF08614,PF16420,PF02991,PF03477,PF03477,PF03477,PF02222,PF02222,PF02222,PF08442,PF08442,PF08442,PF02655,PF02655,PF02655,PF13535,PF13535,PF13535,PF01747,PF00231,PF00231,PF00006,PF00006,PF00006,PF02874,PF02874,PF16886,PF00430,PF00430,PF00137,PF00137,PF00137,PF01813,PF02823,PF02823,PF05680,PF05680,PF05680,PF04627,PF04718,PF12921,PF12921,PF12921,PF12921,PF12921,PF12921,PF06745,PF06745,PF06745,PF06745,PF06745,PF06745,PF06745,PF06745,PF06745,PF06745,PF06745,PF06745,PF06745,PF06745,PF06745,PF06745,PF01637,PF01637,PF01637,PF01637,PF01637,PF01637,PF01637,PF14397,PF14397,PF15632,PF15632,PF15632,PF14398,PF14398,PF03029,PF03029,PF03029,PF03029,PF03029,PF03029,PF03029,PF03029,PF01171,PF01171,PF01171,PF09759,PF09759,PF09759,PF09759,PF09759,PF09759,PF09759,PF03987,PF06677,PF02137,PF02216,PF02216,PF02310,PF02607,PF02607,PF02607,PF06522,PF09066,PF08840,PF08840,PF04519,PF04519,PF04519,PF04519,PF04519,PF04519,PF04519,PF05290,PF11792,PF04513,PF04513,PF04513,PF04513,PF04513,PF04513,PF04913,PF00308,PF00308,PF00308,PF00308,PF00216,PF00296,PF00296,PF01103,PF09256,PF02179,PF01426,PF01145,PF01145,PF01145,PF13421,PF13421,PF03114,PF15462,PF15462,PF02028,PF02028,PF10436,PF13862,PF01869,PF01869,PF14439,PF14439,PF14439,PF14439,PF16204,PF02138,PF17035,PF17035,PF10996,PF01212,PF01212,PF01212,PF01212,PF01212,PF01212,PF13229,PF13229,PF13229,PF13229,PF02929,PF02785,PF00289,PF00364,PF00364,PF00364,PF00364,PF00364,PF13533,PF13533,PF13533,PF13533,PF13533,PF06832,PF06832,PF10046,PF10046,PF10046,PF06375,PF06375,PF06375,PF06375,PF04380,PF04380,PF04380,PF04380,PF04380,PF04380,PF12496,PF12496,PF12496,PF06553,PF02012,PF02012,PF02012,PF01722,PF01722,PF08145,PF08145,PF05262,PF12298,PF02237,PF09825,PF09825,PF06753,PF07576,PF07576,PF00533,PF00533,PF00533,PF00533,PF00533,PF00533,PF00533,PF00533,PF00533,PF00533,PF00533,PF00533,PF00533,PF00533,PF00533,PF16589,PF16589,PF16589,PF16589,PF16589,PF16589,PF16589,PF16589,PF16589,PF16589,PF16589,PF16589,PF16589,PF16589,PF08647,PF04427,PF04427,PF04427,PF04427,PF00439,PF00439,PF00439,PF00439,PF00439,PF00439,PF00439,PF00439,PF00439,PF07524,PF07524,PF07524,PF07524,PF07524,PF03909,PF03909,PF03909,PF03909,PF03909,PF03092,PF03092,PF03092,PF03092,PF03092,PF03092,PF03704,PF03704,PF03704,PF03704,PF03704,PF03704,PF03704,PF00651,PF00651,PF03437,PF03437,PF03437,PF09073,PF09073,PF09073,PF09073,PF05291,PF00170,PF00170,PF00170,PF00170,PF00170,PF00170,PF00170,PF00170,PF00170,PF00170,PF00170,PF00170,PF00170,PF00170,PF00170,PF00170,PF00170,PF00170,PF00170,PF00170,PF00170,PF00170,PF00170,PF00170,PF00170,PF00170,PF00170,PF00170,PF07716,PF07716,PF07716,PF07716,PF07716,PF07716,PF07716,PF07716,PF07716,PF07716,PF07716,PF07716,PF07716,PF07716,PF07716,PF07716,PF03131,PF03131,PF03131,PF01453,PF01453,PF00130,PF00130,PF00130,PF00130,PF00130,PF03107,PF03107,PF03107,PF00168,PF00168,PF00168,PF00168,PF00168,PF00168,PF00168,PF00168,PF00168,PF00168,PF00168,PF14159,PF14159,PF14159,PF09732,PF10312,PF12733,PF04857,PF04857,PF12253,PF12253,PF12253,PF12265,PF12265,PF07888,PF07888,PF07888,PF05042,PF05042,PF05042,PF05042,PF05042,PF08405,PF01216,PF01216,PF05704,PF08603,PF01039,PF13620,PF13620,PF10645,PF07705,PF16739,PF02559,PF06241,PF06241,PF06241,PF13246,PF13246,PF00689,PF00689,PF00689,PF00690,PF00690,PF00690,PF01545,PF03233,PF03914,PF03914,PF00808,PF00808,PF00808,PF00808,PF00808,PF00808,PF00808,PF00808,PF00808,PF00808,PF00808,PF00808,PF00808,PF00808,PF00808,PF01656,PF01656,PF01656,PF01656,PF01656,PF01656,PF01656,PF01656,PF01656,PF01656,PF01656,PF01656,PF01656,PF02361,PF16760,PF16760,PF16760,PF16760,PF16760,PF16760,PF16760,PF16760,PF16760,PF16760,PF03425,PF00686,PF00686,PF00686,PF00686,PF00686,PF00686,PF02922,PF02922,PF02922,PF02922,PF06564,PF00571,PF00571,PF00571,PF00571,PF00571,PF00571,PF00571,PF00571,PF00571,PF00571,PF00571,PF00571,PF00571,PF00571,PF00571,PF00571,PF15236,PF14917,PF14917,PF14917,PF06203,PF06203,PF06203,PF06203,PF08564,PF08564,PF08564,PF08564,PF08565,PF08565,PF03234,PF03234,PF02724,PF02724,PF02724,PF02724,PF02724,PF02724,PF02933,PF02359,PF05179,PF16050,PF16050,PF10563,PF01066,PF01066,PF00150,PF03040,PF03040,PF09026,PF09026,PF09026,PF09026,PF10473,PF10473,PF10473,PF10473,PF10473,PF10473,PF10473,PF10473,PF10473,PF10481,PF10481,PF10481,PF10481,PF10481,PF15630,PF15630,PF15630,PF15630,PF15630,PF15511,PF15511,PF15511,PF15511,PF15511,PF15511,PF15511,PF09415,PF09415,PF09415,PF14073,PF14197,PF14197,PF14197,PF14197,PF14197,PF14197,PF14197,PF14197,PF14197,PF14197,PF14197,PF14197,PF14197,PF17045,PF17045,PF00307,PF00307,PF02431,PF02431,PF16035,PF16035,PF16035,PF16035,PF16036,PF16036,PF09295,PF09295,PF12770,PF12770,PF06747,PF06747,PF06747,PF06747,PF06747,PF06747,PF06747,PF04420,PF04420,PF00504,PF00504,PF00504,PF00504,PF00504,PF00504,PF00504,PF00504,PF00504,PF00504,PF00504,PF00504,PF00504,PF00504,PF00504,PF00504,PF00504,PF00504,PF00504,PF01633,PF01633,PF01633,PF01633,PF01633,PF04515,PF04515,PF04515,PF04515,PF04515,PF04515,PF12624,PF00385,PF00385,PF00385,PF00385,PF00385,PF00385,PF09649,PF09649,PF08547,PF08547,PF08547,PF00878,PF03600,PF03600,PF03600,PF03600,PF03600,PF00285,PF15011,PF15011,PF01111,PF01214,PF12348,PF12348,PF12348,PF12348,PF12348,PF12348,PF12348,PF12348,PF12348,PF12348,PF12348,PF12348,PF12348,PF12348,PF12348,PF12348,PF00637,PF00637,PF00637,PF00637,PF00637,PF00637,PF00637,PF00637,PF00637,PF00637,PF09268,PF13838,PF13838,PF01086,PF01394,PF01394,PF01394,PF01394,PF01394,PF01394,PF01217,PF01217,PF13903,PF13903,PF13903,PF16641,PF06807,PF16573,PF16573,PF16575,PF16575,PF16575,PF16575,PF16575,PF16575,PF16575,PF10431,PF10431,PF05602,PF02861,PF02861,PF02861,PF02861,PF02861,PF02861,PF00574,PF00574,PF00574,PF00574,PF00574,PF02353,PF02353,PF02353,PF02353,PF02353,PF02353,PF02353,PF02353,PF02353,PF02353,PF08583,PF04989,PF14617,PF14617,PF14617,PF14617,PF01817,PF01817,PF12717,PF12717,PF12717,PF12717,PF12717,PF12717,PF12717,PF12717,PF12717,PF12717,PF12717,PF12717,PF12717,PF12717,PF12717,PF12717,PF12717,PF12717,PF12717,PF12717,PF12717,PF12717,PF12717,PF12717,PF12717,PF12717,PF12717,PF12717,PF12717,PF12717,PF12717,PF12717,PF12717,PF12717,PF12717,PF12717,PF12922,PF05786,PF05786,PF12719,PF06278,PF00027,PF00027,PF00027,PF00027,PF00027,PF00027,PF00027,PF00027,PF00027,PF00795,PF00795,PF00795,PF01121,PF01121,PF07718,PF07718,PF14806,PF04733,PF04733,PF04733,PF04733,PF16381,PF16381,PF04053,PF04053,PF04053,PF04053,PF04053,PF04053,PF04053,PF04053,PF04053,PF04053,PF04053,PF04053,PF04053,PF02629,PF13380,PF13380,PF13380,PF02514,PF06209,PF06209,PF06213,PF06213,PF06213,PF06213,PF02492,PF02492,PF02492,PF02492,PF02492,PF02492,PF02492,PF02492,PF02492,PF02492,PF02492,PF02492,PF02492,PF07683,PF07683,PF07683,PF07683,PF07683,PF07683,PF01923,PF00241,PF00241,PF00241,PF06148,PF06148,PF06148,PF06148,PF06148,PF06148,PF06148,PF06148,PF06148,PF06148,PF06148,PF06148,PF06148,PF06148,PF06148,PF06148,PF06148,PF06148,PF08318,PF10392,PF10392,PF10191,PF05347,PF05347,PF05347,PF05347,PF05347,PF05347,PF05347,PF05347,PF05347,PF05347,PF13233,PF12422,PF12422,PF12422,PF03602,PF03602,PF03602,PF03602,PF03602,PF03602,PF03602,PF03602,PF08752,PF07970,PF06957,PF00127,PF01218,PF05019,PF08511,PF02628,PF02935,PF02935,PF02672,PF02672,PF02672,PF02672,PF02672,PF02672,PF02672,PF02672,PF02672,PF02672,PF02672,PF07823,PF08144,PF08144,PF08144,PF08144,PF08144,PF08144,PF08144,PF08144,PF08144,PF00166,PF00166,PF00166,PF00166,PF00166,PF00166,PF00118,PF00118,PF00118,PF00118,PF00118,PF00118,PF00118,PF00118,PF00118,PF00118,PF02786,PF02786,PF02786,PF02787,PF00988,PF13299,PF13299,PF03178,PF03178,PF03178,PF03178,PF03178,PF07931,PF07931,PF07931,PF00650,PF00650,PF00650,PF00650,PF00650,PF00650,PF00650,PF00650,PF00650,PF13716,PF13716,PF13716,PF03765,PF03765,PF16566,PF16566,PF16566,PF16566,PF10235,PF10235,PF08767,PF08767,PF08767,PF08627,PF08627,PF08627,PF08627,PF01147,PF04969,PF04969,PF04969,PF04969,PF04969,PF04969,PF04969,PF04969,PF10075,PF10075,PF10075,PF04442,PF12815,PF12815,PF04818,PF06418,PF06418,PF01148,PF02348,PF01467,PF01467,PF01467,PF01467,PF04145,PF02845,PF00888,PF00888,PF03556,PF03556,PF03556,PF10557,PF10557,PF10557,PF10557,PF10557,PF10557,PF00190,PF00190,PF07883,PF07883,PF07883,PF07883,PF07883,PF07883,PF07883,PF08007,PF08007,PF08007,PF08007,PF08007,PF13621,PF13621,PF13621,PF13621,PF13621,PF13621,PF13621,PF13621,PF13473,PF08315,PF08315,PF08312,PF08312,PF04677,PF04676,PF04676,PF04889,PF04889,PF04889,PF04889,PF04889,PF04889,PF04889,PF04889,PF04889,PF04889,PF16860,PF16860,PF16860,PF03128,PF03128,PF03128,PF03128,PF03128,PF03128,PF03128,PF03128,PF03128,PF03128,PF03128,PF03128,PF02984,PF02984,PF02984,PF02984,PF02984,PF00134,PF00134,PF00134,PF00134,PF00134,PF00134,PF00134,PF00134,PF00134,PF00134,PF00134,PF12734,PF01053,PF01053,PF01053,PF01053,PF01053,PF01053,PF01053,PF00839,PF00173,PF00173,PF00173,PF00173,PF00173,PF00173,PF00173,PF00173,PF00173,PF00173,PF01928,PF02224,PF02224,PF13189,PF13189,PF00033,PF13442,PF13442,PF13442,PF00284,PF03188,PF00032,PF13631,PF13631,PF00034,PF00034,PF00034,PF00034,PF00034,PF00034,PF02167,PF14495,PF02239,PF02239,PF02239,PF02239,PF02239,PF02239,PF07065,PF03982,PF00609,PF00781,PF02733,PF02734,PF02734,PF07478,PF07478,PF07478,PF05746,PF05746,PF05746,PF01266,PF01266,PF01266,PF01266,PF01266,PF01266,PF01266,PF01266,PF01266,PF01266,PF01266,PF01266,PF01266,PF01266,PF01266,PF01266,PF01266,PF01266,PF01266,PF01266,PF01266,PF01266,PF01266,PF01266,PF01266,PF01266,PF01266,PF01266,PF01266,PF01266,PF01266,PF01266,PF01266,PF01113,PF01113,PF01678,PF01678,PF08651,PF08651,PF08651,PF13892,PF13892,PF13892,PF13892,PF03880,PF03880,PF05011,PF14939,PF16213,PF16213,PF16213,PF00383,PF00383,PF06058,PF11969,PF06808,PF06808,PF10172,PF03184,PF01609,PF13701,PF13701,PF13359,PF13359,PF13359,PF13359,PF01610,PF01610,PF01610,PF09756,PF09756,PF02791,PF00270,PF00270,PF00270,PF00270,PF00270,PF00270,PF00270,PF00270,PF00270,PF00270,PF00270,PF00270,PF00270,PF00270,PF00270,PF00270,PF00270,PF00270,PF00270,PF00270,PF00270,PF00270,PF00270,PF00270,PF00270,PF00270,PF00270,PF00270,PF00270,PF00270,PF00270,PF00270,PF00270,PF00270,PF00270,PF00270,PF00270,PF00270,PF00270,PF00270,PF00270,PF00270,PF00270,PF00270,PF00270,PF00270,PF00270,PF00270,PF00270,PF00270,PF00270,PF00270,PF06733,PF00711,PF00711,PF00711,PF01041,PF01041,PF01041,PF01041,PF01041,PF01041,PF01041,PF01041,PF08766,PF08766,PF02141,PF02141,PF00455,PF00610,PF04511,PF04511,PF16543,PF16543,PF16543,PF16543,PF16543,PF16543,PF16543,PF00926,PF08385,PF08385,PF08393,PF08393,PF08393,PF00701,PF01368,PF02833,PF01180,PF01180,PF01959,PF05086,PF01843,PF01843,PF02966,PF02966,PF14226,PF14226,PF04977,PF04977,PF04977,PF04977,PF04977,PF04977,PF04977,PF04977,PF04977,PF04977,PF04977,PF04977,PF04977,PF04977,PF04977,PF04977,PF04977,PF04977,PF04977,PF04977,PF04977,PF04977,PF04977,PF04977,PF04977,PF04977,PF04977,PF04977,PF05103,PF05103,PF01965,PF08068,PF08068,PF14878,PF14878,PF01738,PF01738,PF01738,PF04915,PF06464,PF06464,PF06464,PF08826,PF08826,PF08826,PF08826,PF08826,PF08826,PF00885,PF03796,PF03796,PF03796,PF03796,PF03796,PF03796,PF03796,PF03796,PF03796,PF03796,PF03796,PF07319,PF07319,PF00226,PF00226,PF00226,PF00226,PF00226,PF00226,PF00226,PF00226,PF00226,PF00226,PF00226,PF00226,PF00226,PF00226,PF00226,PF00226,PF00226,PF00226,PF00226,PF00226,PF00226,PF00226,PF00226,PF00226,PF00226,PF00226,PF00226,PF00226,PF00226,PF00226,PF00226,PF00226,PF00226,PF00226,PF00226,PF00226,PF00226,PF00226,PF14308,PF01556,PF01556,PF01556,PF01556,PF00684,PF00684,PF00684,PF00684,PF00684,PF00684,PF00684,PF00684,PF09115,PF09115,PF08713,PF04679,PF04679,PF04679,PF04679,PF01068,PF01068,PF01068,PF01068,PF01068,PF04675,PF04675,PF04675,PF04675,PF04675,PF00145,PF00145,PF00145,PF00145,PF00145,PF00145,PF00875,PF00875,PF06144,PF06144,PF06144,PF06144,PF13177,PF13177,PF13177,PF13177,PF13177,PF00476,PF00476,PF00476,PF12254,PF01612,PF01612,PF01612,PF01612,PF01612,PF01612,PF00136,PF03104,PF14792,PF14791,PF10391,PF04931,PF04931,PF04931,PF04931,PF04104,PF04104,PF02481,PF14966,PF14966,PF00521,PF04118,PF04118,PF04118,PF04118,PF08123,PF08123,PF08123,PF08123,PF13564,PF03330,PF03330,PF07297,PF08285,PF08285,PF05219,PF07539,PF07539,PF07539,PF07539,PF07539,PF07539,PF07539,PF07539,PF01916,PF01916,PF01323,PF01323,PF02683,PF00782,PF00782,PF00782,PF00782,PF00782,PF05160,PF03942,PF06210,PF06210,PF06210,PF06219,PF06267,PF06279,PF06282,PF06305,PF06417,PF06461,PF01345,PF01345,PF01345,PF06532,PF06532,PF06544,PF06544,PF06570,PF06570,PF06592,PF06592,PF06658,PF06658,PF06678,PF06698,PF06698,PF06799,PF06842,PF06865,PF06897,PF06916,PF06966,PF06966,PF07059,PF07082,PF07103,PF07117,PF07142,PF07142,PF07209,PF07223,PF07223,PF02576,PF07423,PF07423,PF07439,PF07466,PF02582,PF07671,PF07671,PF07671,PF07671,PF07671,PF07671,PF07671,PF07671,PF07798,PF07872,PF07889,PF07889,PF07889,PF07889,PF07889,PF07889,PF07889,PF07889,PF07889,PF07889,PF07889,PF07889,PF07889,PF07889,PF07889,PF07889,PF07889,PF07889,PF07889,PF02594,PF07896,PF07946,PF07946,PF08213,PF08351,PF08551,PF08570,PF08570,PF08574,PF08574,PF02622,PF08807,PF08819,PF08822,PF08853,PF08854,PF08854,PF08952,PF08952,PF08952,PF08972,PF08972,PF09269,PF09324,PF09324,PF09324,PF09348,PF09353,PF09353,PF09353,PF09353,PF09353,PF09353,PF09366,PF09366,PF09366,PF09369,PF09369,PF09418,PF09449,PF09449,PF09449,PF09449,PF09449,PF09724,PF10217,PF09745,PF09745,PF09743,PF09743,PF09755,PF09755,PF10218,PF10218,PF09838,PF09838,PF09848,PF09848,PF09848,PF09848,PF09848,PF09848,PF09848,PF09848,PF09848,PF09848,PF09849,PF09868,PF09868,PF09868,PF09876,PF02681,PF02681,PF02681,PF02681,PF02681,PF09925,PF02698,PF02698,PF09956,PF09956,PF09959,PF09972,PF09980,PF09980,PF09986,PF09986,PF09986,PF09986,PF09989,PF10063,PF10073,PF10073,PF10106,PF10106,PF10106,PF10106,PF10106,PF10106,PF10106,PF10106,PF10184,PF10184,PF10153,PF10153,PF10153,PF09536,PF09536,PF09536,PF10302,PF10307,PF10307,PF10310,PF10354,PF10507,PF10521,PF10521,PF10454,PF09495,PF09495,PF10239,PF10693,PF10694,PF10698,PF10721,PF03193,PF03193,PF03193,PF03193,PF03193,PF03193,PF03193,PF03193,PF03193,PF03193,PF03193,PF03193,PF03193,PF03193,PF03193,PF03193,PF03193,PF03193,PF03193,PF03193,PF03193,PF03193,PF03193,PF03193,PF03193,PF03193,PF03193,PF03193,PF03193,PF03193,PF03193,PF03193,PF03193,PF03193,PF03193,PF03193,PF03193,PF03193,PF03193,PF03193,PF03193,PF03193,PF03193,PF03193,PF03193,PF03193,PF03193,PF03193,PF03193,PF03193,PF03193,PF03193,PF03193,PF03193,PF03193,PF03193,PF03193,PF03193,PF03193,PF03193,PF03193,PF03193,PF03193,PF03193,PF03193,PF03193,PF03193,PF03193,PF03193,PF03193,PF03193,PF10758,PF10792,PF10890,PF10888,PF10888,PF10958,PF10958,PF10958,PF10958,PF10958,PF10816,PF10816,PF10998,PF10998,PF03382,PF03382,PF11016,PF11072,PF11154,PF03479,PF11187,PF11187,PF11187,PF11460,PF11267,PF11267,PF03750,PF03750,PF11360,PF11317,PF11320,PF11320,PF11367,PF11491,PF11523,PF11625,PF03883,PF11696,PF11697,PF11743,PF11816,PF03904,PF03904,PF11829,PF11829,PF11829,PF11829,PF11833,PF11833,PF11848,PF11848,PF11848,PF11848,PF11848,PF11848,PF11861,PF11861,PF11861,PF11861,PF11861,PF11861,PF11865,PF11865,PF11865,PF11865,PF11865,PF11865,PF11865,PF11865,PF11898,PF11902,PF11913,PF11921,PF11931,PF11932,PF11932,PF11932,PF11932,PF11932,PF11938,PF11938,PF11938,PF11940,PF11947,PF11965,PF03993,PF03993,PF11998,PF12014,PF12014,PF12046,PF12054,PF12066,PF12072,PF12072,PF12128,PF12128,PF12128,PF12128,PF12128,PF12128,PF12128,PF12128,PF12128,PF12128,PF12128,PF12128,PF12159,PF12165,PF12165,PF12165,PF12239,PF12239,PF12392,PF12452,PF12478,PF12481,PF12481,PF12518,PF12527,PF12568,PF12568,PF12568,PF12568,PF12568,PF12572,PF12572,PF12572,PF12572,PF12576,PF12646,PF12646,PF04037,PF12873,PF04063,PF12968,PF12968,PF12968,PF12968,PF12968,PF04087,PF04087,PF04134,PF13104,PF13104,PF13104,PF13104,PF13104,PF13151,PF13151,PF13170,PF13170,PF13170,PF13223,PF13223,PF13225,PF13225,PF13225,PF13225,PF13259,PF13259,PF13281,PF13301,PF13548,PF13575,PF13628,PF13778,PF13786,PF13863,PF13863,PF13863,PF13863,PF13863,PF13863,PF13863,PF13870,PF13870,PF13870,PF13870,PF13870,PF13870,PF13870,PF13870,PF13870,PF13870,PF13870,PF13870,PF13959,PF13959,PF14029,PF14029,PF14029,PF14029,PF14029,PF14029,PF14029,PF14030,PF14030,PF04250,PF14192,PF14192,PF14192,PF14192,PF14192,PF14192,PF14192,PF14229,PF14234,PF14234,PF14234,PF14257,PF14271,PF14352,PF14352,PF14352,PF14352,PF14352,PF14352,PF14352,PF14352,PF14352,PF14358,PF14358,PF04273,PF04286,PF04286,PF04286,PF04286,PF14687,PF14688,PF14688,PF14780,PF04296,PF04296,PF04296,PF14825,PF14846,PF14846,PF14924,PF14924,PF14924,PF14924,PF14924,PF14924,PF14924,PF14937,PF14953,PF15057,PF15057,PF15072,PF15072,PF15072,PF15072,PF15143,PF15375,PF15375,PF15376,PF15464,PF15787,PF15787,PF15916,PF15932,PF15960,PF15960,PF15960,PF15960,PF15960,PF15960,PF15960,PF15960,PF15960,PF15960,PF15960,PF15960,PF16039,PF16039,PF09685,PF04359,PF04359,PF16314,PF16332,PF16332,PF16403,PF16819,PF16819,PF16819,PF16888,PF16888,PF16888,PF16888,PF16888,PF16888,PF16888,PF16888,PF16888,PF16888,PF16888,PF16888,PF16888,PF16888,PF16888,PF16888,PF16888,PF16888,PF16888,PF16888,PF16888,PF17137,PF04379,PF04379,PF04379,PF04391,PF04424,PF04784,PF04784,PF04483,PF04502,PF04502,PF01883,PF04884,PF05018,PF05336,PF05346,PF05421,PF05603,PF05620,PF05667,PF05667,PF05667,PF05670,PF05670,PF05670,PF05673,PF05673,PF05673,PF05673,PF05673,PF05673,PF05673,PF05673,PF05673,PF05673,PF05673,PF05673,PF05677,PF05677,PF05684,PF05768,PF05768,PF05811,PF05811,PF05832,PF05907,PF05907,PF01935,PF01935,PF01935,PF01935,PF01935,PF05915,PF05949,PF05957,PF05957,PF01937,PF06005,PF06028,PF01940,PF06041,PF06080,PF06080,PF06127,PF06127,PF06156,PF06159,PF01947,PF01947,PF06169,PF01207,PF01207,PF01207,PF00692,PF13292,PF13292,PF00350,PF00350,PF00350,PF00350,PF00350,PF00350,PF00350,PF00350,PF00350,PF00350,PF00350,PF00350,PF00350,PF00350,PF00350,PF00350,PF00350,PF00350,PF00350,PF00350,PF00350,PF00350,PF00350,PF00350,PF00350,PF04912,PF04912,PF03028,PF03028,PF01221,PF12773,PF12773,PF00122,PF00122,PF00122,PF00122,PF14463,PF00676,PF00676,PF00676,PF00676,PF00676,PF16421,PF02319,PF02319,PF02319,PF08825,PF00527,PF09816,PF00892,PF00892,PF00892,PF00892,PF00892,PF00892,PF00892,PF00892,PF00892,PF00892,PF00892,PF00892,PF00892,PF00892,PF00892,PF00892,PF00892,PF00892,PF00892,PF00892,PF00892,PF00892,PF00892,PF00892,PF00892,PF00892,PF00892,PF00892,PF00892,PF00892,PF00892,PF00892,PF00892,PF00892,PF00892,PF00892,PF00892,PF00892,PF04157,PF04157,PF10238,PF10238,PF03271,PF05890,PF00378,PF00378,PF00378,PF16113,PF16113,PF16113,PF16113,PF16113,PF02958,PF14382,PF14381,PF00036,PF00036,PF00036,PF00036,PF00036,PF00036,PF00036,PF00036,PF00036,PF00036,PF00036,PF00036,PF00036,PF00036,PF00036,PF00036,PF00036,PF00036,PF00036,PF00036,PF00036,PF00036,PF00036,PF00036,PF00036,PF00036,PF00036,PF00036,PF00036,PF00036,PF00036,PF00036,PF00036,PF00036,PF00036,PF00036,PF00036,PF00036,PF00036,PF00036,PF00036,PF00036,PF00036,PF00036,PF00036,PF00036,PF00036,PF00036,PF00036,PF00036,PF00036,PF00036,PF00036,PF00036,PF00036,PF00036,PF00036,PF00036,PF00036,PF00036,PF00036,PF00036,PF00036,PF00036,PF00036,PF00036,PF00036,PF00036,PF00036,PF00036,PF00036,PF00036,PF00036,PF00036,PF08976,PF08976,PF08976,PF08976,PF08976,PF08976,PF08976,PF12763,PF12763,PF12763,PF12763,PF12763,PF12763,PF12763,PF12763,PF12763,PF12763,PF12763,PF12763,PF12763,PF12763,PF12763,PF12763,PF12763,PF12763,PF12763,PF12763,PF12763,PF12763,PF12763,PF12763,PF12763,PF12763,PF12763,PF12763,PF12763,PF12763,PF13202,PF13202,PF13202,PF13202,PF13202,PF13202,PF13202,PF13202,PF13202,PF13202,PF13202,PF13202,PF13202,PF13202,PF13202,PF13202,PF13202,PF13202,PF13202,PF13202,PF13202,PF13202,PF13202,PF13202,PF13202,PF13202,PF13202,PF13202,PF13202,PF13202,PF13202,PF13202,PF13202,PF13202,PF13202,PF13202,PF13202,PF13202,PF13202,PF13202,PF13202,PF13202,PF13202,PF13202,PF13202,PF13202,PF13202,PF13202,PF13202,PF13202,PF13202,PF13202,PF13202,PF13202,PF13202,PF13202,PF13202,PF13405,PF13405,PF13405,PF13405,PF13405,PF13405,PF13405,PF13405,PF13405,PF13405,PF13405,PF13405,PF13405,PF13405,PF13405,PF13405,PF13405,PF13405,PF13405,PF13405,PF13405,PF13405,PF13405,PF13405,PF13405,PF13405,PF13405,PF13405,PF13405,PF13405,PF13405,PF13405,PF13405,PF13405,PF13405,PF13405,PF13405,PF13405,PF13405,PF13405,PF13405,PF13405,PF13405,PF13405,PF13405,PF13405,PF13405,PF13405,PF13405,PF13405,PF13405,PF13405,PF13405,PF13405,PF13405,PF13405,PF13405,PF13405,PF13405,PF13405,PF13405,PF13405,PF13405,PF13405,PF13405,PF13405,PF13405,PF13405,PF13405,PF13405,PF13405,PF13405,PF13405,PF13405,PF13405,PF13405,PF13405,PF13405,PF13499,PF13499,PF13499,PF13499,PF13499,PF13499,PF13499,PF13499,PF13499,PF13499,PF13499,PF13499,PF13499,PF13499,PF13499,PF13499,PF13499,PF13499,PF13499,PF13499,PF13499,PF13499,PF13499,PF13499,PF13499,PF13499,PF13499,PF13499,PF13499,PF13499,PF13499,PF13499,PF13499,PF13499,PF13499,PF13499,PF13499,PF13499,PF13499,PF13499,PF13499,PF13499,PF13499,PF13499,PF13499,PF13499,PF13499,PF13833,PF13833,PF13833,PF13833,PF13833,PF13833,PF13833,PF13833,PF13833,PF13833,PF13833,PF13833,PF13833,PF13833,PF13833,PF13833,PF13833,PF13833,PF13833,PF13833,PF13833,PF13833,PF13833,PF13833,PF13833,PF13833,PF13833,PF13833,PF13833,PF13833,PF13833,PF13833,PF13833,PF13833,PF13833,PF13833,PF13833,PF13833,PF13833,PF13833,PF13833,PF13833,PF13833,PF13833,PF13833,PF13833,PF13833,PF13833,PF13833,PF13833,PF13833,PF13833,PF13833,PF13833,PF13833,PF13833,PF13833,PF13833,PF13833,PF13833,PF13833,PF14658,PF14658,PF14658,PF14658,PF14658,PF14658,PF14658,PF14658,PF14658,PF14658,PF14658,PF14658,PF14658,PF14658,PF14658,PF14658,PF14658,PF14658,PF14658,PF14658,PF00679,PF00679,PF00679,PF00679,PF00679,PF14492,PF14492,PF14492,PF14492,PF03764,PF03764,PF03764,PF03764,PF03764,PF08726,PF08726,PF00889,PF00889,PF00008,PF00008,PF00008,PF00008,PF00008,PF00008,PF00008,PF07974,PF07974,PF07974,PF07974,PF07974,PF07974,PF07974,PF07974,PF07974,PF07974,PF07974,PF07974,PF07974,PF07974,PF07974,PF07974,PF07974,PF07974,PF07974,PF07974,PF07974,PF07974,PF07974,PF07974,PF07974,PF07974,PF07974,PF07974,PF07974,PF07974,PF07974,PF07974,PF07974,PF07974,PF07974,PF07974,PF07974,PF07974,PF01176,PF01176,PF05470,PF05470,PF05470,PF05470,PF06273,PF06273,PF01287,PF01873,PF01873,PF01912,PF01912,PF01912,PF08662,PF08662,PF08662,PF08662,PF08662,PF08662,PF08662,PF08662,PF08662,PF08662,PF08662,PF08662,PF08662,PF08662,PF08662,PF08662,PF08662,PF09173,PF12353,PF12353,PF12353,PF12353,PF08597,PF07541,PF03611,PF03789,PF01448,PF01151,PF01151,PF15870,PF15870,PF09285,PF09285,PF06881,PF13934,PF03587,PF01105,PF01105,PF01105,PF02990,PF10576,PF13864,PF12242,PF00113,PF03952,PF03735,PF07699,PF07699,PF07699,PF07699,PF01370,PF01370,PF01370,PF01370,PF01370,PF01370,PF01370,PF01370,PF01370,PF01370,PF01370,PF01370,PF01370,PF01370,PF01370,PF01370,PF01370,PF01370,PF01370,PF01370,PF01370,PF01370,PF01370,PF01370,PF01370,PF10513,PF10513,PF11838,PF16203,PF16203,PF16203,PF03463,PF03463,PF03464,PF03464,PF03465,PF03465,PF13850,PF13850,PF04137,PF07912,PF07912,PF07912,PF04148,PF04148,PF00810,PF00810,PF00810,PF00810,PF15952,PF15952,PF05802,PF10183,PF00756,PF00756,PF10503,PF10503,PF10503,PF10503,PF04800,PF05399,PF05399,PF05399,PF04777,PF04777,PF10447,PF10447,PF03372,PF03372,PF03372,PF03372,PF03372,PF14529,PF03124,PF00646,PF00646,PF00646,PF00646,PF00646,PF00646,PF00646,PF12937,PF12937,PF12937,PF12937,PF12937,PF12937,PF15966,PF10791,PF03807,PF03807,PF03807,PF03807,PF03807,PF03807,PF02913,PF00890,PF00890,PF00890,PF00890,PF00890,PF00890,PF00890,PF00890,PF00890,PF00890,PF00890,PF00890,PF00890,PF00890,PF00890,PF00890,PF01494,PF01494,PF01494,PF01494,PF01494,PF01494,PF01494,PF01494,PF01494,PF01565,PF01565,PF00970,PF00970,PF03441,PF12831,PF12831,PF12831,PF12831,PF12831,PF12831,PF12831,PF12831,PF12831,PF12831,PF12831,PF12831,PF12831,PF06574,PF06574,PF06574,PF06574,PF14851,PF15793,PF15793,PF11793,PF11793,PF02469,PF02469,PF02469,PF02469,PF02469,PF02469,PF06743,PF06743,PF06743,PF06743,PF06743,PF06743,PF06743,PF06743,PF06743,PF06743,PF06743,PF06743,PF06743,PF06743,PF06743,PF06743,PF02259,PF02259,PF02259,PF02259,PF02259,PF02259,PF02259,PF02259,PF02259,PF02260,PF00487,PF00487,PF00487,PF00487,PF00487,PF00487,PF00487,PF00487,PF00487,PF03405,PF03405,PF03405,PF03405,PF04116,PF04116,PF00316,PF00316,PF04900,PF04900,PF08698,PF00611,PF00611,PF00611,PF00611,PF00611,PF00611,PF00611,PF03147,PF01521,PF02421,PF02421,PF02421,PF02421,PF02421,PF02421,PF02421,PF02421,PF02421,PF02421,PF02421,PF02421,PF02421,PF02421,PF02421,PF02421,PF02421,PF02421,PF02421,PF02421,PF02421,PF00111,PF00111,PF00111,PF13510,PF13510,PF13510,PF13510,PF00037,PF00037,PF00037,PF00037,PF00037,PF13237,PF13237,PF13237,PF13237,PF13237,PF13237,PF13353,PF13353,PF13353,PF13370,PF13370,PF13370,PF13370,PF13370,PF13370,PF13394,PF13394,PF13394,PF13484,PF13484,PF13484,PF13484,PF13534,PF13534,PF13534,PF12797,PF12797,PF12797,PF12797,PF12797,PF12797,PF14697,PF14697,PF14697,PF14697,PF14697,PF12800,PF12800,PF12837,PF12837,PF12837,PF12837,PF12838,PF12838,PF12838,PF12838,PF13183,PF13183,PF13183,PF13187,PF13187,PF00142,PF00142,PF00142,PF00142,PF16165,PF16165,PF16165,PF00373,PF00373,PF00373,PF09379,PF09379,PF00210,PF02941,PF06818,PF06818,PF06818,PF06818,PF06818,PF06818,PF06818,PF06818,PF06818,PF06818,PF05996,PF01846,PF01846,PF01846,PF01846,PF01846,PF01846,PF14312,PF03781,PF02782,PF02782,PF02782,PF02782,PF02782,PF02782,PF00370,PF02181,PF02181,PF02181,PF00498,PF00498,PF00498,PF00498,PF00498,PF00498,PF00498,PF00498,PF08702,PF08702,PF08702,PF08702,PF08702,PF08702,PF00038,PF00630,PF00630,PF05182,PF14853,PF14853,PF14853,PF14853,PF14853,PF14853,PF14853,PF14853,PF14853,PF14853,PF14853,PF14853,PF14853,PF14853,PF14853,PF14853,PF14853,PF14853,PF14853,PF14853,PF00254,PF00254,PF00254,PF00254,PF00254,PF00254,PF00254,PF00254,PF00254,PF00254,PF00254,PF00254,PF00254,PF00254,PF00254,PF00254,PF00254,PF00254,PF00254,PF00254,PF00254,PF01346,PF01346,PF07196,PF01613,PF00258,PF00258,PF01687,PF02441,PF02441,PF14841,PF02050,PF02050,PF02050,PF02050,PF02050,PF02050,PF02050,PF02050,PF02050,PF02050,PF02050,PF02050,PF02050,PF02050,PF02050,PF02050,PF14282,PF14282,PF14282,PF14282,PF14282,PF14282,PF14282,PF14282,PF14282,PF14282,PF14282,PF14282,PF14282,PF14282,PF14282,PF14282,PF14282,PF14282,PF14282,PF14282,PF14282,PF01070,PF01070,PF07091,PF03024,PF09398,PF09398,PF09398,PF09398,PF09398,PF09398,PF09398,PF09398,PF13865,PF13865,PF02911,PF00551,PF00551,PF01226,PF08445,PF08445,PF08445,PF08445,PF08445,PF08445,PF08445,PF08445,PF08445,PF08445,PF08445,PF08445,PF09725,PF09725,PF09725,PF01491,PF07899,PF07899,PF03959,PF03959,PF03959,PF03959,PF03959,PF13095,PF13095,PF01268,PF01268,PF14450,PF14450,PF14450,PF14450,PF14450,PF14450,PF14450,PF14450,PF14450,PF14450,PF06480,PF06480,PF06480,PF06480,PF01728,PF01728,PF01728,PF01728,PF01728,PF01728,PF01580,PF01580,PF12327,PF12327,PF12327,PF03867,PF10415,PF10415,PF03630,PF05681,PF05683,PF05683,PF12235,PF12235,PF12235,PF05965,PF05965,PF05964,PF01392,PF01392,PF01116,PF00503,PF00503,PF00503,PF00503,PF00503,PF00503,PF00503,PF00503,PF01585,PF01585,PF01585,PF01585,PF01585,PF01585,PF01585,PF01585,PF12656,PF12656,PF12656,PF12656,PF12656,PF12656,PF12656,PF15103,PF01125,PF01125,PF02781,PF00479,PF13975,PF13975,PF13975,PF13976,PF13976,PF13802,PF13802,PF04410,PF01071,PF01071,PF13851,PF13851,PF13851,PF13851,PF13851,PF13851,PF13851,PF13851,PF13851,PF13851,PF13851,PF13851,PF13851,PF13851,PF13851,PF13851,PF13851,PF13851,PF13851,PF13851,PF13851,PF13851,PF13851,PF13851,PF13851,PF13851,PF13851,PF13851,PF13851,PF13851,PF13851,PF13851,PF13851,PF13851,PF13851,PF13851,PF13851,PF13851,PF13851,PF13851,PF13851,PF13851,PF13851,PF13851,PF13851,PF03127,PF03127,PF00320,PF00320,PF00320,PF00320,PF00117,PF00117,PF00117,PF00117,PF07685,PF07685,PF13230,PF13522,PF13522,PF13522,PF13537,PF13537,PF13537,PF02934,PF02637,PF07670,PF08704,PF08704,PF08704,PF14801,PF14801,PF07842,PF07842,PF07802,PF07802,PF07802,PF04107,PF01597,PF01597,PF01571,PF01571,PF01571,PF08669,PF02347,PF02347,PF02347,PF00996,PF03009,PF13653,PF16363,PF16363,PF16363,PF16363,PF16363,PF16363,PF16363,PF16363,PF16363,PF16363,PF16363,PF16529,PF16529,PF16529,PF16529,PF16529,PF16529,PF16529,PF16529,PF16529,PF16529,PF16529,PF16529,PF16529,PF16529,PF16529,PF16529,PF16529,PF16529,PF16529,PF16529,PF16529,PF16529,PF16529,PF16529,PF16529,PF16529,PF16529,PF16529,PF16529,PF16529,PF16529,PF16529,PF16529,PF00626,PF06372,PF11095,PF01408,PF01408,PF06094,PF00288,PF00288,PF01134,PF01134,PF01134,PF01134,PF01134,PF01134,PF01134,PF01134,PF01134,PF01134,PF01134,PF01134,PF01134,PF01134,PF01134,PF01134,PF01134,PF01134,PF13932,PF03227,PF16559,PF01541,PF01541,PF01541,PF00120,PF00120,PF08718,PF02686,PF02685,PF02685,PF01182,PF00462,PF00462,PF00462,PF00462,PF00462,PF00462,PF00462,PF00462,PF00462,PF00462,PF00462,PF00462,PF00462,PF00745,PF05201,PF01645,PF13441,PF13441,PF00274,PF00274,PF00534,PF00534,PF00534,PF00534,PF00534,PF00534,PF00534,PF00534,PF00534,PF00534,PF00534,PF00535,PF00535,PF00535,PF00535,PF00535,PF00535,PF00535,PF01373,PF01373,PF00704,PF01055,PF01055,PF01532,PF03200,PF03200,PF02446,PF10111,PF10111,PF10111,PF10111,PF13641,PF13641,PF13641,PF13641,PF13641,PF13641,PF13641,PF13704,PF00852,PF00852,PF00982,PF13506,PF01755,PF01755,PF01755,PF05637,PF05637,PF13439,PF13439,PF13439,PF13439,PF13439,PF13439,PF13439,PF13439,PF13439,PF13439,PF13439,PF13896,PF13896,PF08323,PF08323,PF08323,PF08323,PF08323,PF08323,PF09258,PF02709,PF02709,PF02709,PF02709,PF13733,PF01501,PF05686,PF05686,PF05686,PF05686,PF05686,PF01697,PF13524,PF13524,PF13692,PF13692,PF13692,PF13692,PF13692,PF13692,PF13692,PF13692,PF13692,PF13692,PF13692,PF13632,PF13632,PF13579,PF13579,PF13579,PF13579,PF13579,PF13579,PF13579,PF13579,PF13579,PF13579,PF13579,PF04101,PF04101,PF14307,PF14307,PF14307,PF00903,PF00903,PF00903,PF13669,PF04488,PF13718,PF09787,PF09787,PF09787,PF09787,PF09787,PF09787,PF09787,PF09787,PF09787,PF09787,PF09787,PF09787,PF09787,PF09787,PF09787,PF09787,PF09787,PF09787,PF09787,PF09787,PF09787,PF09787,PF09787,PF09787,PF09787,PF09787,PF09787,PF09787,PF09787,PF09787,PF09787,PF09787,PF09787,PF04178,PF04178,PF05823,PF05823,PF05823,PF05823,PF16905,PF16905,PF16905,PF16905,PF06560,PF02800,PF00044,PF00044,PF00044,PF00044,PF05084,PF06212,PF01184,PF01025,PF02955,PF00255,PF00255,PF00255,PF00255,PF00255,PF00255,PF00255,PF12437,PF12437,PF00043,PF00043,PF00043,PF00043,PF00043,PF00043,PF00043,PF00043,PF00043,PF13410,PF13410,PF13410,PF13410,PF13410,PF13410,PF13410,PF13410,PF13410,PF13410,PF14497,PF14497,PF14497,PF14497,PF14497,PF14497,PF16865,PF16865,PF02798,PF02798,PF02798,PF02798,PF02798,PF02798,PF02798,PF02798,PF02798,PF02798,PF02798,PF02798,PF02798,PF02798,PF02798,PF13409,PF13409,PF13409,PF13409,PF13409,PF13409,PF13409,PF13409,PF13409,PF13409,PF13409,PF13409,PF13409,PF13417,PF13417,PF13417,PF13417,PF13417,PF13417,PF13417,PF13417,PF13417,PF13417,PF13417,PF13417,PF13417,PF13417,PF17172,PF17172,PF17172,PF17172,PF17172,PF16360,PF13167,PF13167,PF01018,PF01018,PF01018,PF01018,PF01018,PF00925,PF00925,PF00009,PF00009,PF00009,PF00009,PF00009,PF00009,PF00009,PF00009,PF00009,PF00009,PF00009,PF00009,PF00009,PF00009,PF00009,PF00009,PF00009,PF00009,PF00009,PF00009,PF00009,PF00009,PF00009,PF00009,PF00009,PF00009,PF00009,PF00009,PF00009,PF00009,PF00009,PF00009,PF00009,PF00009,PF00009,PF00009,PF00009,PF00009,PF03144,PF03144,PF03144,PF03144,PF03144,PF03144,PF03144,PF03144,PF03144,PF03144,PF03144,PF03144,PF03144,PF03144,PF03144,PF03144,PF03144,PF03143,PF03143,PF03143,PF03143,PF03143,PF03143,PF14578,PF14578,PF14578,PF14578,PF14578,PF04670,PF04670,PF04670,PF04670,PF04670,PF04670,PF04670,PF04670,PF04670,PF00211,PF00211,PF00211,PF00211,PF00211,PF00211,PF00625,PF08152,PF05419,PF02213,PF02213,PF03457,PF03457,PF03457,PF03457,PF03457,PF03457,PF03457,PF03457,PF04408,PF04408,PF04408,PF04408,PF04408,PF04774,PF04774,PF12710,PF12710,PF12710,PF12710,PF12710,PF12710,PF13419,PF13419,PF13419,PF13419,PF13419,PF13419,PF13419,PF13419,PF13419,PF16123,PF05465,PF05465,PF05465,PF05465,PF02183,PF02183,PF02183,PF02183,PF02183,PF02183,PF02183,PF01725,PF01725,PF09110,PF09110,PF09110,PF05066,PF05066,PF05066,PF02184,PF02184,PF02184,PF02184,PF02184,PF02184,PF02184,PF02184,PF02184,PF02184,PF02184,PF02184,PF02184,PF02184,PF02184,PF02518,PF02518,PF02518,PF02518,PF02518,PF13589,PF13589,PF13589,PF13589,PF13589,PF13589,PF14932,PF14932,PF14932,PF14932,PF14932,PF14932,PF14932,PF14932,PF14932,PF14932,PF14817,PF06777,PF06777,PF07382,PF07382,PF07818,PF08300,PF08300,PF01966,PF01966,PF11496,PF11496,PF11496,PF11496,PF11496,PF11496,PF11496,PF11496,PF11496,PF12917,PF13023,PF13328,PF13328,PF13328,PF02985,PF02985,PF02985,PF02985,PF02985,PF02985,PF02985,PF02985,PF02985,PF02985,PF02985,PF02985,PF02985,PF02985,PF02985,PF02985,PF02985,PF02985,PF02985,PF02985,PF02985,PF02985,PF02985,PF02985,PF02985,PF02985,PF02985,PF02985,PF02985,PF02985,PF02985,PF02985,PF02985,PF02985,PF02985,PF02985,PF02985,PF02985,PF02985,PF02985,PF02985,PF02985,PF02985,PF02985,PF02985,PF02985,PF02985,PF02985,PF02985,PF02985,PF02985,PF02985,PF02985,PF02985,PF02985,PF02985,PF02985,PF02985,PF02985,PF02985,PF02985,PF02985,PF02985,PF02985,PF02985,PF02985,PF02985,PF02985,PF02985,PF02985,PF02985,PF02985,PF02985,PF02985,PF02985,PF02985,PF02985,PF02985,PF02985,PF02985,PF02985,PF02985,PF02985,PF02985,PF02985,PF02985,PF02985,PF02985,PF02985,PF02985,PF02985,PF02985,PF02985,PF02985,PF02985,PF02985,PF02985,PF02985,PF02985,PF02985,PF02985,PF02985,PF02985,PF02985,PF02985,PF02985,PF02985,PF13646,PF13646,PF13646,PF13646,PF13646,PF13646,PF13646,PF13646,PF13646,PF13646,PF13646,PF13646,PF13646,PF13646,PF13646,PF13646,PF13646,PF13646,PF13646,PF13646,PF13646,PF13646,PF13646,PF13646,PF13646,PF13646,PF13646,PF13646,PF13646,PF13646,PF13646,PF13646,PF13646,PF13646,PF13646,PF13646,PF13646,PF13646,PF13646,PF13646,PF13646,PF13646,PF13646,PF13646,PF13646,PF13646,PF13646,PF13646,PF13646,PF13646,PF13646,PF13646,PF13646,PF13646,PF13646,PF13646,PF13646,PF13646,PF13646,PF13646,PF13646,PF13646,PF13646,PF13646,PF13646,PF13646,PF13646,PF13646,PF13646,PF13646,PF13646,PF13646,PF13646,PF13646,PF13646,PF13646,PF13646,PF13646,PF13646,PF13646,PF13646,PF13646,PF13646,PF13646,PF13646,PF13646,PF13646,PF13646,PF13646,PF13646,PF13646,PF13646,PF13646,PF13646,PF13646,PF13646,PF13646,PF13646,PF13646,PF13646,PF13646,PF13646,PF13646,PF13646,PF13646,PF13513,PF13513,PF13513,PF13513,PF13513,PF13513,PF13513,PF13513,PF13513,PF13513,PF13513,PF13513,PF13513,PF13513,PF13513,PF13513,PF13513,PF13513,PF13513,PF13513,PF13513,PF13513,PF13513,PF13513,PF13513,PF13513,PF13513,PF13513,PF13513,PF13513,PF13513,PF13513,PF13513,PF13513,PF13513,PF13513,PF13513,PF13513,PF13513,PF13513,PF13513,PF13513,PF13513,PF13513,PF13513,PF13513,PF13513,PF13513,PF13513,PF13513,PF13513,PF13513,PF13513,PF13513,PF13513,PF13513,PF13513,PF13513,PF13513,PF13513,PF13513,PF13513,PF13513,PF13513,PF13513,PF13513,PF13513,PF13513,PF13513,PF13513,PF13513,PF13513,PF13513,PF13513,PF13513,PF13513,PF13513,PF13513,PF13513,PF13513,PF03130,PF03130,PF03130,PF03130,PF03130,PF03130,PF03130,PF03130,PF03130,PF03130,PF03130,PF03130,PF00632,PF00632,PF00632,PF12661,PF12661,PF12661,PF12661,PF12661,PF12661,PF12661,PF12661,PF12661,PF12661,PF12661,PF12661,PF12661,PF12661,PF12661,PF12661,PF12661,PF12661,PF12661,PF12661,PF12661,PF12661,PF12661,PF00271,PF00271,PF00271,PF00271,PF00271,PF00271,PF00271,PF00271,PF00271,PF00271,PF00271,PF00271,PF00271,PF00271,PF00271,PF00271,PF00271,PF00271,PF00271,PF00271,PF00271,PF00271,PF00271,PF00271,PF00271,PF00271,PF00271,PF00271,PF00271,PF00271,PF00271,PF00271,PF00271,PF00271,PF00271,PF00271,PF00271,PF00271,PF00271,PF00271,PF00271,PF00271,PF00271,PF00271,PF00271,PF00271,PF00271,PF00271,PF00271,PF00271,PF00271,PF00271,PF00271,PF00271,PF00271,PF00271,PF00271,PF00271,PF00271,PF13307,PF13307,PF13307,PF13625,PF13871,PF13871,PF05127,PF05127,PF05127,PF05127,PF05127,PF05127,PF01814,PF01814,PF01814,PF01126,PF07219,PF03121,PF03121,PF00132,PF00132,PF00132,PF00132,PF00132,PF00132,PF00132,PF14602,PF14602,PF14602,PF14602,PF14602,PF05345,PF05345,PF03129,PF03129,PF03129,PF03129,PF03129,PF03129,PF03129,PF00633,PF00633,PF00730,PF12826,PF14490,PF14490,PF14520,PF14520,PF14520,PF14520,PF14520,PF14635,PF14716,PF14716,PF14716,PF14716,PF14716,PF03486,PF03486,PF03486,PF03486,PF03486,PF03486,PF03486,PF03486,PF03486,PF03486,PF03486,PF03486,PF03486,PF03486,PF03486,PF03486,PF03486,PF03486,PF03486,PF04588,PF16515,PF16515,PF16515,PF16515,PF16515,PF16515,PF16515,PF16515,PF16515,PF16515,PF16515,PF16515,PF16515,PF16515,PF16515,PF16515,PF16515,PF16515,PF16515,PF16515,PF16515,PF16515,PF16515,PF16515,PF16515,PF16515,PF16515,PF16515,PF16515,PF16515,PF16515,PF16515,PF16515,PF16515,PF16515,PF16515,PF16515,PF16515,PF16515,PF16515,PF16515,PF16515,PF16515,PF16515,PF16515,PF16515,PF16515,PF16515,PF16515,PF16515,PF16515,PF16515,PF16515,PF16515,PF07569,PF07569,PF07569,PF07569,PF07569,PF07569,PF00512,PF00512,PF00512,PF00125,PF00125,PF00125,PF00125,PF00125,PF00125,PF00125,PF00125,PF00125,PF00125,PF00125,PF00125,PF00125,PF00125,PF00125,PF16211,PF16211,PF16211,PF16211,PF00850,PF00850,PF00850,PF00850,PF00850,PF00977,PF00977,PF00977,PF00300,PF00300,PF00300,PF00300,PF00300,PF00300,PF00300,PF00300,PF00300,PF00300,PF00328,PF00328,PF00328,PF01230,PF02110,PF00010,PF13437,PF13437,PF13437,PF13437,PF13437,PF16576,PF16576,PF16576,PF00403,PF00403,PF00505,PF00505,PF00505,PF00505,PF00505,PF00505,PF00505,PF00505,PF00505,PF00505,PF00505,PF00505,PF00505,PF00505,PF09011,PF09011,PF09011,PF09011,PF09011,PF09011,PF09011,PF09011,PF09011,PF09011,PF09011,PF09011,PF09011,PF09011,PF09011,PF14887,PF01844,PF13395,PF14279,PF16678,PF16678,PF00046,PF00046,PF00046,PF00046,PF00046,PF00046,PF05920,PF05920,PF05920,PF05920,PF00742,PF00742,PF08888,PF04982,PF14761,PF14761,PF14761,PF07529,PF07529,PF07529,PF07529,PF07529,PF07529,PF07529,PF07529,PF07529,PF06825,PF00011,PF01430,PF00012,PF00012,PF00012,PF00012,PF00012,PF00012,PF00012,PF00012,PF00012,PF00012,PF00183,PF00183,PF00183,PF00126,PF13384,PF13384,PF13384,PF13518,PF13518,PF13518,PF13518,PF13518,PF13551,PF13551,PF13551,PF13565,PF13565,PF13565,PF13565,PF13565,PF13565,PF13565,PF13565,PF13565,PF13565,PF14641,PF02796,PF02796,PF02796,PF02796,PF02796,PF02796,PF08221,PF13404,PF01498,PF01498,PF01498,PF01498,PF01498,PF01498,PF01498,PF08729,PF08729,PF04005,PF13745,PF07449,PF07449,PF07449,PF07212,PF01968,PF01968,PF00702,PF00702,PF00702,PF00702,PF00702,PF00702,PF00702,PF00702,PF08282,PF08282,PF08282,PF08282,PF08282,PF12146,PF12146,PF12146,PF12146,PF12146,PF12146,PF12146,PF12146,PF12146,PF12146,PF12146,PF12146,PF12146,PF12146,PF12146,PF12146,PF12146,PF12146,PF12146,PF12146,PF12146,PF12146,PF12146,PF12146,PF12146,PF12146,PF12146,PF12146,PF12146,PF12146,PF13344,PF13344,PF13344,PF13344,PF13242,PF13242,PF13242,PF13242,PF13242,PF01155,PF01155,PF01155,PF01155,PF03030,PF03030,PF03810,PF03810,PF03810,PF03810,PF03810,PF01485,PF01485,PF01485,PF01485,PF01485,PF01485,PF01485,PF01485,PF01485,PF06384,PF06384,PF00463,PF11987,PF11987,PF01008,PF01008,PF01008,PF00707,PF05198,PF01652,PF05004,PF05004,PF05004,PF05004,PF05004,PF05004,PF05004,PF05004,PF05004,PF00218,PF09597,PF10420,PF01450,PF01450,PF00920,PF07991,PF07991,PF07991,PF10688,PF10688,PF10688,PF10688,PF10688,PF00478,PF00817,PF15761,PF15761,PF04156,PF04156,PF04156,PF04156,PF04156,PF04156,PF04156,PF04156,PF04156,PF04156,PF04156,PF04156,PF04156,PF04156,PF04156,PF04156,PF04156,PF04227,PF12998,PF08246,PF00459,PF00459,PF00459,PF00459,PF00459,PF16748,PF00520,PF00520,PF00520,PF00520,PF00520,PF00520,PF00520,PF00520,PF00520,PF00520,PF00520,PF00520,PF00520,PF00520,PF00520,PF00520,PF00520,PF07885,PF07885,PF07885,PF07885,PF07885,PF07885,PF07885,PF07885,PF07885,PF07885,PF06415,PF06415,PF06415,PF04979,PF01715,PF01745,PF00612,PF00612,PF00612,PF00612,PF00612,PF00612,PF00612,PF01007,PF01007,PF02174,PF02174,PF00857,PF00857,PF00857,PF00180,PF00180,PF01128,PF01128,PF01695,PF01695,PF01695,PF01695,PF01695,PF01695,PF01695,PF01695,PF01695,PF01695,PF01695,PF01695,PF01695,PF01695,PF01695,PF01695,PF01695,PF01695,PF01695,PF01695,PF01695,PF01695,PF01695,PF01695,PF01695,PF06246,PF01398,PF01398,PF01398,PF01398,PF01398,PF16135,PF16135,PF16135,PF02373,PF02373,PF02373,PF02373,PF02373,PF02373,PF02373,PF02373,PF02373,PF09744,PF09744,PF09744,PF09744,PF09744,PF09744,PF09744,PF09744,PF09744,PF09744,PF09744,PF09744,PF02099,PF02149,PF08810,PF16197,PF16197,PF16197,PF16197,PF16197,PF16197,PF16197,PF16197,PF16197,PF16197,PF00050,PF00050,PF07648,PF11956,PF11956,PF06293,PF06293,PF06293,PF06293,PF06293,PF06293,PF06293,PF06293,PF06293,PF06293,PF06293,PF06293,PF06293,PF06293,PF06293,PF06293,PF06293,PF06293,PF06293,PF06293,PF06293,PF04962,PF01344,PF01344,PF01344,PF01344,PF01344,PF01344,PF01344,PF01344,PF01344,PF01344,PF01344,PF01344,PF01344,PF01344,PF01344,PF01344,PF01344,PF01344,PF01344,PF01344,PF01344,PF01344,PF01344,PF01344,PF01344,PF01344,PF01344,PF01344,PF07646,PF07646,PF07646,PF07646,PF07646,PF07646,PF07646,PF07646,PF07646,PF07646,PF07646,PF07646,PF07646,PF07646,PF07646,PF07646,PF07646,PF07646,PF07646,PF07646,PF07646,PF07646,PF07646,PF07646,PF07646,PF07646,PF07646,PF07646,PF07646,PF13415,PF13415,PF13415,PF13415,PF13415,PF13415,PF13415,PF13415,PF13415,PF13415,PF13415,PF13415,PF13415,PF13415,PF13415,PF13415,PF13415,PF13415,PF13415,PF13415,PF13415,PF13415,PF13415,PF13415,PF13415,PF13415,PF13415,PF13415,PF13415,PF13415,PF13415,PF13415,PF13415,PF13415,PF13415,PF13415,PF13415,PF13415,PF13415,PF13415,PF13415,PF13418,PF13418,PF13418,PF13418,PF13418,PF13418,PF13418,PF13418,PF13418,PF13418,PF13418,PF13418,PF13418,PF13418,PF13418,PF13418,PF13418,PF13418,PF13418,PF13418,PF13418,PF13418,PF13418,PF13418,PF13418,PF13418,PF13418,PF13418,PF13418,PF13418,PF13418,PF13418,PF13418,PF13418,PF13418,PF13418,PF13418,PF13418,PF13854,PF13854,PF13854,PF13854,PF13854,PF13854,PF13854,PF13854,PF13854,PF13854,PF13854,PF13854,PF13854,PF13854,PF13854,PF13854,PF13854,PF13854,PF13854,PF13854,PF13854,PF13854,PF13854,PF13854,PF13854,PF13854,PF13854,PF13854,PF13854,PF13854,PF13854,PF13854,PF13854,PF13854,PF13964,PF13964,PF13964,PF13964,PF13964,PF13964,PF13964,PF13964,PF13964,PF13964,PF13964,PF13964,PF13964,PF13964,PF13964,PF13964,PF13964,PF13964,PF13964,PF13964,PF13964,PF13964,PF13964,PF13964,PF13964,PF13964,PF13964,PF13964,PF13964,PF13964,PF13964,PF13964,PF13964,PF13964,PF15796,PF15796,PF15796,PF16208,PF00109,PF00109,PF00109,PF00109,PF00109,PF00109,PF00109,PF00109,PF00109,PF00109,PF00109,PF00109,PF00109,PF00109,PF00109,PF00109,PF02801,PF02801,PF02801,PF02801,PF02801,PF02801,PF02801,PF02801,PF02801,PF02801,PF02801,PF02801,PF02801,PF02801,PF02801,PF02801,PF02801,PF11740,PF00013,PF00013,PF00013,PF00013,PF00013,PF00013,PF00013,PF00013,PF00013,PF00013,PF00013,PF00013,PF00013,PF00013,PF00013,PF00013,PF07650,PF07650,PF07650,PF07650,PF07650,PF07650,PF07650,PF07650,PF07650,PF07650,PF13083,PF13083,PF13083,PF13083,PF13083,PF13083,PF13184,PF13184,PF13184,PF13184,PF15985,PF15985,PF10357,PF10357,PF14531,PF14531,PF14531,PF14531,PF14531,PF14531,PF14531,PF14531,PF14531,PF14531,PF14531,PF14531,PF14531,PF14531,PF14531,PF14531,PF14531,PF14531,PF14531,PF14531,PF14531,PF14531,PF14531,PF14531,PF14531,PF14531,PF14531,PF14531,PF00225,PF00225,PF00225,PF00225,PF00225,PF00225,PF00225,PF00225,PF00225,PF00225,PF00225,PF00225,PF12711,PF12711,PF16987,PF03790,PF09762,PF09762,PF09762,PF00467,PF00467,PF00467,PF00467,PF00467,PF00467,PF00467,PF00467,PF08659,PF08659,PF08659,PF08659,PF08659,PF08659,PF08659,PF08659,PF08659,PF08659,PF08659,PF08659,PF08659,PF08659,PF08659,PF08659,PF08659,PF08659,PF08659,PF08659,PF08659,PF08659,PF08659,PF05178,PF05178,PF05178,PF05178,PF05178,PF05178,PF05178,PF12936,PF12936,PF12936,PF15034,PF08433,PF02735,PF02735,PF03730,PF03731,PF07941,PF07941,PF13434,PF13434,PF13434,PF13434,PF13434,PF13434,PF13434,PF13434,PF13434,PF13434,PF13434,PF13434,PF13434,PF13434,PF13434,PF13434,PF13434,PF05383,PF02502,PF02502,PF00753,PF00753,PF12706,PF12706,PF12706,PF12706,PF12706,PF12706,PF13483,PF16661,PF16661,PF06805,PF06805,PF00052,PF00052,PF00052,PF01299,PF10169,PF02450,PF03815,PF04072,PF04072,PF02866,PF02866,PF02866,PF02866,PF00056,PF00056,PF00056,PF00056,PF02615,PF15619,PF15619,PF15619,PF15619,PF15619,PF15619,PF15619,PF15619,PF15619,PF15619,PF07766,PF07766,PF07766,PF07766,PF16881,PF16881,PF10230,PF16759,PF16759,PF16759,PF16759,PF16759,PF16759,PF16759,PF00549,PF00060,PF00412,PF00412,PF00412,PF00412,PF00412,PF09585,PF00538,PF03583,PF03583,PF01674,PF01764,PF01764,PF01764,PF00657,PF00657,PF13472,PF13472,PF16876,PF08513,PF04791,PF04791,PF08235,PF13774,PF13774,PF03331,PF03331,PF00560,PF00560,PF00560,PF00560,PF00560,PF00560,PF00560,PF00560,PF00560,PF00560,PF00560,PF00560,PF00560,PF00560,PF00560,PF00560,PF12799,PF12799,PF12799,PF12799,PF12799,PF12799,PF12799,PF12799,PF12799,PF12799,PF12799,PF12799,PF12799,PF12799,PF12799,PF12799,PF12799,PF12799,PF12799,PF12799,PF12799,PF12799,PF12799,PF12799,PF12799,PF12799,PF12799,PF12799,PF12799,PF12799,PF12799,PF12799,PF12799,PF12799,PF12799,PF13306,PF13306,PF13516,PF13516,PF13516,PF13516,PF13516,PF13516,PF13516,PF13516,PF13516,PF13516,PF13516,PF13516,PF13516,PF13516,PF13516,PF13516,PF13855,PF13855,PF13855,PF13855,PF13855,PF13855,PF13855,PF13855,PF13855,PF13855,PF13855,PF13855,PF13855,PF13855,PF13855,PF13855,PF13855,PF13855,PF13855,PF13855,PF13855,PF13855,PF13855,PF13855,PF13855,PF13855,PF13855,PF13855,PF13855,PF13855,PF14580,PF14580,PF14580,PF14580,PF14580,PF14580,PF01423,PF01423,PF01423,PF01423,PF01423,PF01423,PF01423,PF01423,PF01423,PF01423,PF01423,PF01423,PF01423,PF01423,PF06741,PF00932,PF14368,PF14368,PF14368,PF04180,PF04180,PF04180,PF00677,PF00677,PF06814,PF01659,PF01659,PF05893,PF04740,PF04740,PF04740,PF04740,PF00206,PF00206,PF00206,PF05834,PF05834,PF05834,PF05834,PF05834,PF05834,PF05834,PF05834,PF05834,PF05834,PF03641,PF01476,PF02401,PF14389,PF14389,PF13011,PF13011,PF08367,PF08367,PF02847,PF02847,PF02847,PF02847,PF02847,PF02847,PF07476,PF09726,PF09726,PF05557,PF08311,PF08311,PF08311,PF08311,PF08311,PF08311,PF08311,PF08311,PF08311,PF08311,PF08311,PF08311,PF08311,PF08311,PF08311,PF09174,PF14437,PF14437,PF01973,PF01454,PF16663,PF16663,PF09282,PF04874,PF00390,PF03949,PF02330,PF05007,PF11051,PF11051,PF03999,PF01124,PF05231,PF05231,PF05231,PF01554,PF01554,PF01554,PF00917,PF01429,PF01429,PF00493,PF00493,PF00493,PF00493,PF00493,PF00493,PF00493,PF00493,PF00493,PF00493,PF09332,PF09739,PF09739,PF14551,PF14551,PF14551,PF14551,PF14551,PF14551,PF00015,PF00015,PF13325,PF11716,PF09748,PF11214,PF11214,PF08612,PF11221,PF08711,PF11315,PF11315,PF11315,PF05669,PF05983,PF10376,PF08670,PF03547,PF06060,PF01676,PF01676,PF00149,PF00149,PF00149,PF00149,PF00149,PF00149,PF00149,PF00149,PF00149,PF00149,PF00149,PF00149,PF00149,PF12850,PF12850,PF12850,PF12850,PF12850,PF14582,PF14582,PF14582,PF14582,PF13801,PF05971,PF08241,PF08241,PF08241,PF08241,PF08241,PF08241,PF08241,PF08241,PF08241,PF08241,PF08241,PF08241,PF08241,PF08241,PF08241,PF08241,PF08241,PF08241,PF08241,PF08241,PF08241,PF08241,PF08241,PF08241,PF08241,PF08241,PF08241,PF08241,PF08241,PF08241,PF08241,PF08241,PF08241,PF08241,PF08241,PF08241,PF08241,PF08241,PF08241,PF08241,PF08241,PF08242,PF08242,PF08242,PF08242,PF08242,PF08242,PF08242,PF08242,PF08242,PF08242,PF08242,PF08242,PF08242,PF08242,PF08242,PF08242,PF08242,PF08242,PF08242,PF08242,PF08242,PF08242,PF08242,PF08242,PF08242,PF08242,PF08242,PF08242,PF08242,PF08242,PF08242,PF08242,PF08242,PF08242,PF08242,PF08242,PF08242,PF08484,PF09445,PF09445,PF09445,PF09445,PF09445,PF09445,PF09445,PF09445,PF09445,PF10294,PF10294,PF10294,PF10294,PF10294,PF10294,PF10294,PF10294,PF10294,PF12847,PF00891,PF00891,PF00891,PF05050,PF05050,PF05050,PF05050,PF13489,PF13489,PF13489,PF13489,PF13489,PF13489,PF13489,PF13489,PF13489,PF13489,PF13489,PF13489,PF13489,PF13489,PF13489,PF13489,PF13489,PF13489,PF13489,PF13489,PF13489,PF13489,PF13489,PF13489,PF13489,PF13489,PF13489,PF13489,PF13489,PF13489,PF13489,PF13489,PF13489,PF13489,PF13489,PF13489,PF13489,PF13489,PF13489,PF13578,PF13578,PF13578,PF13578,PF13578,PF13578,PF13578,PF13578,PF13578,PF13649,PF13649,PF13649,PF13649,PF13649,PF13649,PF13649,PF13649,PF13649,PF13649,PF13649,PF13649,PF13649,PF13649,PF13649,PF13649,PF13649,PF13649,PF13649,PF13649,PF13649,PF13649,PF13649,PF13649,PF13649,PF13649,PF13649,PF13649,PF13649,PF13649,PF13649,PF13649,PF13649,PF13649,PF13649,PF13649,PF13649,PF13649,PF13649,PF13649,PF13649,PF13649,PF13649,PF13649,PF13649,PF13649,PF13649,PF13649,PF13649,PF13649,PF13649,PF13649,PF13649,PF13649,PF13649,PF02636,PF03141,PF03141,PF03141,PF01596,PF05430,PF13847,PF13847,PF13847,PF13847,PF13847,PF13847,PF13847,PF13847,PF13847,PF13847,PF13847,PF13847,PF13847,PF13847,PF13847,PF13847,PF13847,PF13847,PF13847,PF13847,PF13847,PF13847,PF13847,PF13847,PF13847,PF13847,PF13847,PF13847,PF13847,PF13847,PF13847,PF13847,PF13847,PF13847,PF13847,PF13847,PF13847,PF13847,PF13847,PF13847,PF13847,PF13679,PF13679,PF13679,PF13679,PF13679,PF13679,PF13679,PF13679,PF13679,PF13679,PF13679,PF13679,PF02390,PF02390,PF02390,PF02390,PF02390,PF02390,PF02390,PF02390,PF02390,PF02390,PF01795,PF01795,PF05148,PF05148,PF05148,PF05148,PF08003,PF08003,PF08003,PF05891,PF05891,PF05891,PF09936,PF01189,PF01189,PF01189,PF17125,PF17125,PF07021,PF07021,PF07021,PF07021,PF07021,PF02475,PF02475,PF02475,PF02475,PF02475,PF02475,PF02965,PF06991,PF06991,PF06991,PF07690,PF07690,PF07690,PF07690,PF07690,PF07690,PF07690,PF07690,PF07690,PF07690,PF07690,PF07690,PF07690,PF07690,PF07690,PF07690,PF07690,PF07690,PF05631,PF04648,PF07109,PF06925,PF06925,PF02142,PF02142,PF01769,PF01769,PF01769,PF01769,PF03448,PF01078,PF01078,PF01078,PF01078,PF01078,PF01078,PF01078,PF01078,PF01078,PF01078,PF01078,PF01078,PF01078,PF01078,PF01078,PF01078,PF01078,PF01078,PF01078,PF01078,PF01078,PF01078,PF01078,PF01078,PF01078,PF01078,PF01078,PF01078,PF01078,PF01078,PF01078,PF01078,PF01078,PF01078,PF01078,PF01078,PF01078,PF01078,PF01078,PF01078,PF01078,PF01078,PF01078,PF16796,PF16796,PF16796,PF16796,PF16796,PF16796,PF16796,PF16796,PF16796,PF01187,PF02854,PF02854,PF02854,PF02854,PF02854,PF02854,PF03776,PF10243,PF10243,PF10243,PF10243,PF10243,PF09140,PF09140,PF08641,PF08641,PF11458,PF11458,PF04212,PF04212,PF04212,PF04212,PF04212,PF04212,PF04212,PF04212,PF04212,PF04212,PF04212,PF04212,PF04212,PF04212,PF04212,PF13012,PF13012,PF13012,PF09731,PF00153,PF00153,PF00153,PF00153,PF00153,PF00153,PF00153,PF00153,PF00153,PF00153,PF00153,PF00153,PF00153,PF00153,PF00153,PF00153,PF00153,PF00153,PF00153,PF00153,PF00153,PF00153,PF00153,PF00153,PF00153,PF00153,PF00153,PF00153,PF00153,PF00153,PF00153,PF00153,PF00153,PF00153,PF00153,PF00153,PF00153,PF00153,PF00153,PF00153,PF00153,PF00153,PF00153,PF00153,PF00153,PF00153,PF00153,PF00153,PF00153,PF00153,PF00153,PF00153,PF00153,PF00153,PF00153,PF00153,PF00153,PF00153,PF00153,PF10173,PF16690,PF09139,PF03176,PF03176,PF01926,PF01926,PF01926,PF01926,PF01926,PF01926,PF01926,PF01926,PF01926,PF01926,PF01926,PF01926,PF01926,PF01926,PF01926,PF01926,PF01926,PF01926,PF01926,PF01926,PF01926,PF01926,PF01926,PF01926,PF01926,PF01926,PF01926,PF01926,PF01926,PF01926,PF01926,PF01926,PF01926,PF01926,PF01926,PF01926,PF01926,PF01926,PF01926,PF01926,PF01926,PF01926,PF01926,PF01926,PF01926,PF01926,PF01926,PF01926,PF01926,PF01926,PF01926,PF01926,PF01926,PF01926,PF01926,PF01926,PF01926,PF01926,PF01926,PF01926,PF01926,PF01926,PF01926,PF01926,PF01926,PF01926,PF01926,PF16897,PF16897,PF12460,PF12460,PF12460,PF12460,PF12460,PF12460,PF12460,PF14500,PF14500,PF10433,PF10159,PF10159,PF10159,PF03962,PF03962,PF03962,PF03962,PF03962,PF03962,PF01967,PF03205,PF03205,PF03205,PF06463,PF16206,PF16206,PF02493,PF02493,PF02493,PF02493,PF02493,PF02493,PF02493,PF02493,PF02493,PF02493,PF02493,PF02493,PF02493,PF02493,PF02493,PF02493,PF02493,PF02493,PF02493,PF02493,PF02493,PF02493,PF02493,PF02493,PF03473,PF03476,PF00635,PF04643,PF12554,PF12926,PF01853,PF03650,PF03650,PF03650,PF04006,PF04117,PF04117,PF06723,PF06723,PF06723,PF06723,PF06723,PF06723,PF06723,PF06723,PF06723,PF06723,PF06723,PF06723,PF06723,PF06723,PF06723,PF06723,PF05712,PF03919,PF01331,PF13929,PF13929,PF12824,PF09809,PF09812,PF11788,PF10213,PF15433,PF08293,PF10780,PF04471,PF04471,PF13378,PF12795,PF12795,PF12795,PF12795,PF12795,PF12795,PF12795,PF12795,PF12795,PF12795,PF12795,PF12795,PF12795,PF12795,PF12795,PF12795,PF12795,PF12795,PF12795,PF12795,PF12795,PF12795,PF12795,PF12795,PF12795,PF12795,PF12794,PF12794,PF12794,PF01716,PF12777,PF05063,PF05063,PF08991,PF02536,PF02536,PF02536,PF02219,PF03083,PF03083,PF03083,PF12808,PF10558,PF05175,PF05175,PF05175,PF05175,PF05175,PF05175,PF05175,PF05175,PF05175,PF05175,PF05175,PF05175,PF05175,PF05175,PF05175,PF05175,PF05175,PF05175,PF05175,PF05175,PF05175,PF05175,PF05175,PF05175,PF05175,PF05175,PF05175,PF05175,PF02416,PF02416,PF10551,PF10551,PF02875,PF02875,PF08245,PF08245,PF01624,PF05188,PF05188,PF05192,PF05192,PF05192,PF05190,PF05190,PF00488,PF00488,PF00488,PF00488,PF00488,PF00488,PF14379,PF11831,PF11831,PF11831,PF11831,PF11831,PF00249,PF00249,PF00249,PF00249,PF00249,PF00249,PF00249,PF00249,PF00249,PF00249,PF00249,PF00249,PF00249,PF00249,PF00249,PF00249,PF00249,PF00249,PF00249,PF00249,PF00249,PF00249,PF00249,PF00249,PF00249,PF00249,PF00249,PF00249,PF00249,PF00249,PF00249,PF00249,PF00249,PF00249,PF00249,PF00249,PF00249,PF00249,PF00249,PF00249,PF00249,PF13837,PF13837,PF13837,PF13837,PF13873,PF13873,PF13921,PF13921,PF13921,PF13921,PF13921,PF13921,PF13921,PF13921,PF13921,PF13921,PF13921,PF13921,PF13921,PF13921,PF13921,PF13921,PF13921,PF13921,PF13921,PF13921,PF13921,PF13921,PF13921,PF13921,PF13921,PF15963,PF15963,PF15963,PF15963,PF15963,PF15963,PF15963,PF15963,PF15963,PF15963,PF15963,PF15963,PF15963,PF15963,PF15963,PF01056,PF16735,PF00063,PF06017,PF00784,PF00784,PF00784,PF10690,PF10690,PF10690,PF07942,PF10237,PF01555,PF01555,PF01849,PF05729,PF05729,PF05729,PF05729,PF05729,PF05729,PF05729,PF05729,PF05729,PF05729,PF05729,PF05729,PF05729,PF05729,PF05729,PF05729,PF05729,PF05729,PF05729,PF05729,PF05729,PF05729,PF05729,PF05729,PF05729,PF05729,PF05729,PF05729,PF10712,PF10712,PF00175,PF00175,PF13460,PF13460,PF13460,PF13460,PF13460,PF13460,PF13460,PF13460,PF13460,PF13460,PF13460,PF13460,PF13460,PF14833,PF03446,PF03446,PF03446,PF03446,PF03446,PF03446,PF03447,PF03447,PF07993,PF07993,PF07993,PF07993,PF07993,PF07993,PF07993,PF08030,PF08030,PF13241,PF13241,PF13241,PF13241,PF13450,PF13450,PF13450,PF13450,PF13450,PF13450,PF13450,PF13450,PF13450,PF13450,PF13450,PF13450,PF13450,PF13450,PF13454,PF13454,PF13454,PF13454,PF13454,PF13454,PF13454,PF13454,PF13454,PF13454,PF13454,PF07479,PF07479,PF01210,PF01513,PF09126,PF03822,PF04131,PF04131,PF00956,PF00956,PF04095,PF04095,PF16974,PF12569,PF12569,PF12569,PF12569,PF12569,PF12569,PF12569,PF03059,PF01699,PF01699,PF01699,PF01699,PF01699,PF00999,PF00999,PF00999,PF00939,PF00939,PF00939,PF06512,PF06512,PF00931,PF00931,PF00931,PF00931,PF00931,PF00931,PF00931,PF15492,PF15492,PF15492,PF08637,PF03801,PF03801,PF00334,PF00334,PF00334,PF00334,PF03096,PF03096,PF03096,PF03096,PF05071,PF05676,PF10187,PF06583,PF05536,PF05536,PF05536,PF03031,PF03031,PF03031,PF03031,PF03031,PF03031,PF03031,PF01592,PF07978,PF07978,PF01077,PF01077,PF03460,PF03460,PF03460,PF01292,PF08154,PF08154,PF08154,PF04981,PF03060,PF03060,PF03060,PF05368,PF05368,PF05368,PF05368,PF05368,PF05368,PF05368,PF05368,PF01233,PF02799,PF03980,PF01234,PF01234,PF06524,PF03715,PF05401,PF05401,PF05401,PF05401,PF12308,PF12308,PF12308,PF06858,PF01798,PF01798,PF01798,PF01798,PF04135,PF04147,PF04147,PF04147,PF09420,PF09420,PF09420,PF09805,PF05997,PF07767,PF07767,PF08156,PF08156,PF08156,PF16201,PF16201,PF16201,PF16201,PF16201,PF05048,PF05048,PF05048,PF00066,PF02898,PF10633,PF10633,PF05021,PF05021,PF12622,PF01566,PF01566,PF08424,PF08424,PF08424,PF08424,PF08424,PF08424,PF08691,PF02071,PF02071,PF02071,PF02071,PF02071,PF02071,PF02071,PF05064,PF05064,PF10358,PF10358,PF10358,PF02136,PF02136,PF03266,PF03266,PF03266,PF03266,PF03266,PF03266,PF03266,PF03266,PF03266,PF03266,PF03266,PF03266,PF03266,PF03266,PF03266,PF03266,PF03266,PF03266,PF03266,PF03266,PF00483,PF00483,PF00483,PF00483,PF00483,PF12804,PF12804,PF12804,PF12804,PF12804,PF12804,PF12804,PF12804,PF15458,PF15458,PF15458,PF15458,PF09340,PF08158,PF08159,PF08159,PF08159,PF08159,PF08159,PF08161,PF08161,PF08161,PF08161,PF08161,PF03066,PF03066,PF03177,PF13634,PF13634,PF13634,PF13634,PF13634,PF13634,PF08801,PF08801,PF08801,PF08801,PF08801,PF08801,PF08801,PF08801,PF08801,PF08801,PF08801,PF08801,PF01733,PF03407,PF03407,PF03407,PF03407,PF04142,PF04142,PF04142,PF04142,PF14050,PF00293,PF00293,PF00293,PF00293,PF00293,PF00293,PF00293,PF00293,PF00293,PF00293,PF00293,PF00293,PF00293,PF13869,PF03800,PF10453,PF10453,PF11715,PF11715,PF11715,PF11715,PF11715,PF11715,PF11715,PF11715,PF11715,PF11715,PF11715,PF11715,PF11715,PF11715,PF11715,PF11715,PF11715,PF11715,PF14605,PF14605,PF14605,PF14605,PF14605,PF14605,PF14605,PF14605,PF14605,PF13874,PF13874,PF13874,PF12110,PF14772,PF14772,PF14772,PF14772,PF14772,PF14772,PF14772,PF14772,PF14772,PF14772,PF14772,PF01936,PF01936,PF05991,PF03137,PF03137,PF03137,PF03137,PF07717,PF07717,PF07717,PF07717,PF07717,PF07717,PF02423,PF02423,PF05005,PF10637,PF10637,PF04606,PF04606,PF08352,PF08352,PF08352,PF00215,PF07047,PF04084,PF05460,PF07282,PF07282,PF07282,PF07282,PF02784,PF00278,PF00213,PF00213,PF04756,PF04756,PF04756,PF04756,PF04756,PF04756,PF04756,PF00185,PF00185,PF00185,PF02729,PF02729,PF02729,PF02338,PF02338,PF02338,PF02338,PF02338,PF02338,PF00174,PF00174,PF16870,PF01237,PF01237,PF01237,PF01237,PF04062,PF05517,PF05517,PF00864,PF00864,PF00864,PF00864,PF00864,PF00864,PF00864,PF00067,PF00067,PF00067,PF00067,PF00067,PF08944,PF08944,PF14748,PF02225,PF09754,PF03283,PF03283,PF15715,PF03985,PF03985,PF10255,PF02671,PF02671,PF02671,PF16756,PF16756,PF16756,PF00291,PF00291,PF00291,PF00291,PF03656,PF03656,PF07145,PF07145,PF02569,PF02548,PF14295,PF14295,PF14295,PF14295,PF14295,PF14295,PF14295,PF14295,PF14295,PF14295,PF14295,PF08417,PF08417,PF08417,PF08417,PF08417,PF08417,PF01569,PF01569,PF01507,PF03828,PF04755,PF04755,PF04755,PF04755,PF04755,PF04755,PF04755,PF04755,PF10609,PF10609,PF10609,PF08857,PF08857,PF10274,PF10274,PF10274,PF10274,PF10274,PF01057,PF01057,PF01057,PF01057,PF00989,PF00989,PF00989,PF00989,PF00989,PF08447,PF08448,PF08448,PF08448,PF08448,PF13188,PF13188,PF13188,PF13426,PF13426,PF13426,PF01734,PF01734,PF02460,PF04721,PF00564,PF14812,PF14812,PF14812,PF14812,PF12727,PF12849,PF13839,PF13839,PF09341,PF01399,PF01399,PF01399,PF01399,PF01399,PF01399,PF01399,PF01399,PF01399,PF01399,PF01399,PF12237,PF01135,PF01135,PF01135,PF01135,PF01135,PF01135,PF01135,PF01135,PF01135,PF01135,PF01135,PF02747,PF00705,PF03462,PF03462,PF03462,PF03462,PF01851,PF01851,PF01851,PF01851,PF01851,PF01851,PF01851,PF01851,PF01851,PF01851,PF01851,PF01851,PF01851,PF01851,PF01851,PF01851,PF01851,PF07676,PF07676,PF07676,PF07676,PF07788,PF00233,PF00233,PF00233,PF00233,PF02153,PF10662,PF00595,PF00595,PF00595,PF00595,PF00595,PF00595,PF00595,PF00595,PF00595,PF00595,PF00595,PF12812,PF12812,PF13180,PF13180,PF13180,PF13180,PF13180,PF13180,PF13180,PF13180,PF13180,PF13180,PF13180,PF08237,PF12708,PF12708,PF15608,PF04191,PF04191,PF04191,PF04191,PF04191,PF00805,PF00805,PF00805,PF00805,PF00805,PF00805,PF00805,PF00805,PF00805,PF00805,PF00805,PF13576,PF13576,PF13576,PF13576,PF13576,PF13576,PF13576,PF13576,PF13576,PF13599,PF13599,PF13599,PF13599,PF13599,PF13599,PF05524,PF05524,PF00391,PF00391,PF00391,PF02896,PF02896,PF05131,PF05131,PF00311,PF14010,PF04258,PF04258,PF00112,PF00112,PF00112,PF01088,PF01088,PF01650,PF03051,PF03051,PF03051,PF00648,PF07722,PF07722,PF07722,PF07722,PF05407,PF02902,PF02902,PF02902,PF03568,PF10275,PF10275,PF10275,PF10275,PF10275,PF10275,PF10275,PF10275,PF05903,PF05903,PF05903,PF05903,PF01433,PF00246,PF00675,PF00675,PF00675,PF00675,PF00675,PF00675,PF05193,PF05193,PF05193,PF05193,PF05193,PF05193,PF05193,PF00883,PF00883,PF00883,PF02789,PF02789,PF01551,PF01551,PF00557,PF00557,PF00557,PF00557,PF00557,PF00557,PF00557,PF01432,PF01432,PF02074,PF01434,PF01434,PF01434,PF01434,PF01434,PF01434,PF01434,PF01434,PF01434,PF01434,PF02163,PF02163,PF09375,PF09768,PF02129,PF02129,PF00717,PF00717,PF10502,PF10502,PF02907,PF02907,PF02907,PF03572,PF03572,PF03572,PF03572,PF10459,PF10459,PF03575,PF00326,PF00326,PF00326,PF00326,PF00326,PF00326,PF00326,PF00326,PF00326,PF02897,PF02897,PF01136,PF01136,PF01195,PF13714,PF13714,PF13714,PF00141,PF00141,PF04088,PF06732,PF10203,PF10203,PF10203,PF10203,PF05648,PF04695,PF04695,PF04695,PF04695,PF04757,PF00365,PF00365,PF00294,PF00294,PF17147,PF07819,PF07819,PF07819,PF07819,PF07819,PF00342,PF00162,PF00162,PF00162,PF08665,PF02878,PF02879,PF02880,PF00408,PF00408,PF09419,PF01471,PF05356,PF05356,PF03406,PF03406,PF03406,PF00589,PF00589,PF06322,PF06322,PF07471,PF07471,PF16532,PF16460,PF00628,PF00628,PF00628,PF00628,PF00628,PF00628,PF00628,PF00628,PF00628,PF00628,PF00628,PF00628,PF00628,PF00628,PF00628,PF00628,PF00628,PF00628,PF00628,PF00628,PF00628,PF00628,PF00628,PF00628,PF00628,PF00628,PF13831,PF13831,PF13831,PF13831,PF13831,PF13831,PF13831,PF13831,PF13831,PF13831,PF13831,PF16866,PF14882,PF14882,PF14703,PF14703,PF14703,PF14703,PF14703,PF14703,PF14703,PF14703,PF14703,PF14703,PF14703,PF14703,PF14703,PF14703,PF14703,PF01384,PF10032,PF02562,PF02562,PF02562,PF02562,PF02562,PF02562,PF02562,PF02562,PF02562,PF02562,PF02562,PF02114,PF02114,PF02114,PF02114,PF01663,PF01663,PF01663,PF01663,PF01663,PF08543,PF05721,PF05721,PF05721,PF05721,PF05721,PF05721,PF05721,PF14844,PF08567,PF08567,PF00388,PF00613,PF00792,PF16454,PF16454,PF16454,PF16454,PF16454,PF00454,PF00454,PF00454,PF00454,PF00454,PF00454,PF05970,PF05970,PF05970,PF05970,PF06728,PF06728,PF15159,PF04987,PF08190,PF04696,PF04696,PF04696,PF04696,PF04696,PF13470,PF17146,PF17146,PF01504,PF01504,PF06201,PF00224,PF00224,PF00224,PF00224,PF16808,PF16808,PF16808,PF16808,PF16808,PF08016,PF08016,PF08016,PF08016,PF08016,PF08016,PF08016,PF08016,PF08016,PF08016,PF08016,PF08016,PF08016,PF08016,PF00069,PF00069,PF00069,PF00069,PF00069,PF00069,PF00069,PF00069,PF00069,PF00069,PF00069,PF00069,PF00069,PF00069,PF00069,PF00069,PF00069,PF00069,PF00069,PF00069,PF00069,PF00069,PF00069,PF00069,PF00069,PF00069,PF00069,PF00069,PF00069,PF00069,PF00069,PF00069,PF00069,PF00069,PF00069,PF00069,PF00069,PF00069,PF00069,PF00069,PF00069,PF00069,PF00069,PF00069,PF00069,PF00069,PF00069,PF00433,PF00433,PF07714,PF07714,PF07714,PF07714,PF07714,PF07714,PF07714,PF07714,PF07714,PF07714,PF07714,PF07714,PF07714,PF07714,PF07714,PF07714,PF07714,PF07714,PF07714,PF07714,PF07714,PF07714,PF07714,PF07714,PF07714,PF07714,PF07714,PF07714,PF07714,PF07714,PF07714,PF07714,PF07714,PF07714,PF07714,PF07714,PF07714,PF07714,PF07714,PF07714,PF07714,PF07714,PF07714,PF07714,PF07714,PF07714,PF02887,PF02887,PF04749,PF04749,PF04827,PF04827,PF04827,PF04827,PF10533,PF10559,PF10559,PF01238,PF01625,PF01625,PF01625,PF05539,PF05539,PF08645,PF01048,PF01743,PF12627,PF12627,PF03364,PF03364,PF10604,PF10604,PF00348,PF00348,PF00348,PF02719,PF02719,PF02719,PF02719,PF02719,PF02719,PF02719,PF02719,PF02719,PF02719,PF02719,PF02719,PF02719,PF14667,PF14667,PF14667,PF02563,PF02563,PF02563,PF04831,PF08170,PF01459,PF01459,PF02765,PF02765,PF16686,PF16686,PF16686,PF07244,PF07244,PF07244,PF03291,PF05445,PF00550,PF00550,PF00550,PF00550,PF00550,PF00550,PF00550,PF00550,PF00550,PF00550,PF00550,PF00550,PF00550,PF00550,PF00550,PF00550,PF14573,PF00481,PF00481,PF00481,PF00481,PF00481,PF00481,PF00481,PF00481,PF00481,PF00481,PF00481,PF00481,PF13672,PF13672,PF01326,PF01326,PF01326,PF01326,PF01326,PF01326,PF01326,PF01326,PF01326,PF03976,PF03976,PF09184,PF09184,PF09184,PF01535,PF01535,PF01535,PF01535,PF01535,PF01535,PF01535,PF01535,PF01535,PF01535,PF01535,PF01535,PF01535,PF01535,PF01535,PF01535,PF01535,PF01535,PF01535,PF01535,PF01535,PF01535,PF01535,PF01535,PF01535,PF01535,PF01535,PF01535,PF01535,PF01535,PF01535,PF01535,PF01535,PF01535,PF01535,PF01535,PF01535,PF01535,PF01535,PF01535,PF01535,PF01535,PF01535,PF01535,PF01535,PF01535,PF01535,PF01535,PF01535,PF01535,PF01535,PF01535,PF01535,PF01535,PF01535,PF01535,PF01535,PF01535,PF01535,PF01535,PF01535,PF01535,PF01535,PF01535,PF01535,PF01535,PF01535,PF01535,PF01535,PF01535,PF01535,PF01535,PF01535,PF12854,PF12854,PF12854,PF12854,PF12854,PF12854,PF12854,PF12854,PF12854,PF12854,PF12854,PF12854,PF12854,PF12854,PF12854,PF12854,PF12854,PF12854,PF12854,PF12854,PF12854,PF12854,PF12854,PF12854,PF12854,PF12854,PF12854,PF12854,PF12854,PF12854,PF12854,PF12854,PF12854,PF12854,PF12854,PF12854,PF12854,PF12854,PF12854,PF12854,PF12854,PF12854,PF12854,PF12854,PF12854,PF12854,PF13041,PF13041,PF13041,PF13041,PF13041,PF13041,PF13041,PF13041,PF13041,PF13041,PF13041,PF13041,PF13041,PF13041,PF13041,PF13041,PF13041,PF13041,PF13041,PF13041,PF13041,PF13041,PF13041,PF13041,PF13041,PF13041,PF13041,PF13041,PF13041,PF13041,PF13041,PF13041,PF13041,PF13041,PF13041,PF13041,PF13041,PF13041,PF13041,PF13041,PF13041,PF13041,PF13041,PF13041,PF13041,PF13041,PF13041,PF13041,PF13041,PF13041,PF13041,PF13041,PF13041,PF13041,PF13041,PF13041,PF13041,PF13041,PF13041,PF13041,PF13812,PF13812,PF13812,PF13812,PF13812,PF13812,PF13812,PF13812,PF13812,PF13812,PF13812,PF13812,PF13812,PF13812,PF13812,PF13812,PF13812,PF13812,PF13812,PF13812,PF13812,PF13812,PF13812,PF13812,PF13812,PF13812,PF13812,PF13812,PF13812,PF13812,PF13812,PF13812,PF13812,PF13812,PF13812,PF13812,PF13812,PF13812,PF13812,PF13812,PF13812,PF13812,PF17177,PF17177,PF17177,PF17177,PF17177,PF17177,PF17177,PF17177,PF17177,PF17177,PF17177,PF17177,PF17177,PF17177,PF17177,PF17177,PF17177,PF17177,PF17177,PF17177,PF17177,PF17177,PF17177,PF17177,PF17177,PF17177,PF17177,PF17177,PF01239,PF01239,PF01239,PF01239,PF01239,PF01239,PF01239,PF01239,PF01239,PF01239,PF01239,PF01239,PF01239,PF04193,PF04193,PF04193,PF04193,PF04193,PF04193,PF04403,PF04403,PF04403,PF01011,PF01011,PF01011,PF01011,PF01011,PF01011,PF01011,PF13360,PF13360,PF13360,PF13360,PF13360,PF13360,PF13360,PF13570,PF13570,PF13570,PF13570,PF13570,PF13570,PF13570,PF13570,PF13570,PF13570,PF13570,PF13570,PF13570,PF13570,PF13570,PF13570,PF13570,PF13570,PF13570,PF13570,PF03208,PF03208,PF03208,PF03208,PF05239,PF05239,PF02996,PF02996,PF02996,PF01920,PF01920,PF01920,PF00432,PF00432,PF00432,PF00432,PF00432,PF00432,PF01255,PF01255,PF00156,PF00156,PF00156,PF00156,PF00156,PF00156,PF13793,PF14572,PF14572,PF14572,PF14572,PF14572,PF16101,PF00485,PF00485,PF00485,PF00485,PF00485,PF00485,PF07915,PF13015,PF15898,PF15898,PF15898,PF15898,PF15898,PF06325,PF06325,PF06325,PF06325,PF06325,PF06325,PF06325,PF06325,PF06325,PF06325,PF06325,PF06325,PF06325,PF06325,PF06325,PF06325,PF05185,PF05185,PF05185,PF09286,PF09286,PF08082,PF08082,PF08083,PF08083,PF08084,PF00235,PF14461,PF14460,PF14460,PF14464,PF14464,PF14464,PF14446,PF14446,PF14447,PF14447,PF14447,PF14447,PF14447,PF14447,PF14447,PF14447,PF14447,PF14447,PF14447,PF14447,PF14447,PF05478,PF05478,PF05478,PF05478,PF03759,PF16953,PF00227,PF00227,PF00227,PF00227,PF00227,PF00227,PF00227,PF00227,PF00227,PF00227,PF00227,PF00227,PF00227,PF00227,PF00227,PF00227,PF10584,PF10584,PF10508,PF16450,PF01619,PF00160,PF00160,PF00160,PF00160,PF00160,PF00160,PF00160,PF00160,PF00160,PF00160,PF00160,PF00160,PF00160,PF00160,PF00160,PF08606,PF08606,PF06424,PF12230,PF12230,PF08572,PF08572,PF09785,PF03371,PF03371,PF12871,PF12871,PF12871,PF12134,PF08372,PF08372,PF08372,PF08372,PF14765,PF14765,PF14765,PF14765,PF14765,PF14765,PF14765,PF14765,PF14765,PF14765,PF14765,PF14765,PF14765,PF14765,PF02605,PF05479,PF05479,PF03912,PF05151,PF01789,PF01789,PF01789,PF01789,PF01789,PF01789,PF01789,PF01789,PF01789,PF05757,PF05757,PF05757,PF04725,PF07123,PF06298,PF06298,PF06298,PF07631,PF01416,PF01416,PF01416,PF00849,PF00849,PF00849,PF00849,PF00849,PF14870,PF02427,PF02507,PF03244,PF01241,PF04046,PF04012,PF12738,PF12738,PF12738,PF12738,PF12738,PF12738,PF10409,PF01329,PF01329,PF00809,PF00809,PF04387,PF04387,PF14566,PF14566,PF15713,PF00854,PF00854,PF01472,PF01472,PF01472,PF14306,PF09409,PF03209,PF03209,PF03209,PF07905,PF00806,PF00806,PF00806,PF00806,PF00806,PF00806,PF00806,PF00806,PF00806,PF00806,PF00806,PF16913,PF16913,PF16913,PF16904,PF16904,PF06888,PF01480,PF00855,PF00855,PF00855,PF00787,PF00787,PF00787,PF00787,PF00787,PF12766,PF01243,PF01243,PF13883,PF00719,PF00070,PF00070,PF00070,PF00070,PF00070,PF00070,PF00070,PF00070,PF00070,PF00070,PF00070,PF00070,PF00070,PF00070,PF00070,PF00070,PF00070,PF00070,PF00070,PF00070,PF00070,PF00070,PF00070,PF00070,PF00070,PF00070,PF00070,PF00070,PF07992,PF07992,PF07992,PF07992,PF07992,PF07992,PF07992,PF07992,PF07992,PF07992,PF07992,PF07992,PF07992,PF07992,PF07992,PF07992,PF07992,PF07992,PF07992,PF07992,PF07992,PF07992,PF07992,PF07992,PF07992,PF07992,PF07992,PF07992,PF07992,PF07992,PF07992,PF13738,PF13738,PF13738,PF13738,PF13738,PF13738,PF13738,PF13738,PF13738,PF13738,PF13738,PF13738,PF02852,PF02852,PF02852,PF02852,PF02852,PF02852,PF06508,PF06508,PF06508,PF10343,PF01424,PF01424,PF13890,PF00566,PF00566,PF00566,PF02144,PF03834,PF03215,PF03215,PF03215,PF03215,PF03215,PF03215,PF03215,PF03215,PF03215,PF03215,PF03215,PF03215,PF03215,PF03215,PF04824,PF04824,PF04825,PF03835,PF04423,PF04423,PF04423,PF04423,PF08423,PF08423,PF08423,PF08423,PF11976,PF11976,PF11976,PF11976,PF13881,PF13881,PF13881,PF04139,PF04055,PF04055,PF04055,PF04055,PF04055,PF04055,PF04055,PF00638,PF00638,PF00638,PF00638,PF08373,PF11626,PF11626,PF11626,PF11626,PF11626,PF11626,PF11626,PF00071,PF00071,PF00071,PF00071,PF00071,PF00071,PF00071,PF00071,PF00071,PF00071,PF00071,PF12338,PF02033,PF02033,PF15519,PF15519,PF02341,PF02341,PF02341,PF02341,PF02341,PF02341,PF02341,PF02341,PF02341,PF02341,PF00415,PF00415,PF00415,PF00415,PF00415,PF00415,PF00415,PF00415,PF00415,PF00415,PF00415,PF00415,PF00415,PF00415,PF00415,PF00415,PF00415,PF00415,PF00415,PF00415,PF00415,PF00415,PF00415,PF00415,PF13540,PF13540,PF13540,PF13540,PF13540,PF13540,PF13540,PF13540,PF13540,PF13540,PF13540,PF13540,PF13540,PF13540,PF13540,PF13540,PF13540,PF13540,PF13540,PF13540,PF13540,PF13540,PF13540,PF13540,PF13540,PF00154,PF00154,PF00154,PF00154,PF00154,PF00154,PF16124,PF16124,PF02631,PF02631,PF08534,PF08534,PF08534,PF08534,PF08534,PF08534,PF08534,PF07808,PF07808,PF07808,PF07808,PF04607,PF04607,PF04582,PF04582,PF04582,PF04582,PF04582,PF04582,PF04582,PF04582,PF16900,PF16900,PF16900,PF08661,PF08646,PF08646,PF08542,PF08542,PF08542,PF08542,PF08542,PF08542,PF04851,PF04851,PF04851,PF04851,PF04851,PF04851,PF04851,PF04851,PF04851,PF04851,PF04851,PF04851,PF04851,PF04851,PF04851,PF04851,PF04851,PF04851,PF04851,PF04851,PF04851,PF04851,PF04851,PF04851,PF04851,PF04851,PF04851,PF04851,PF04851,PF04851,PF04851,PF04851,PF04851,PF04851,PF04851,PF04851,PF04851,PF04851,PF04851,PF04851,PF04851,PF04851,PF04851,PF04851,PF04851,PF04851,PF04851,PF04851,PF04851,PF04851,PF04851,PF04851,PF04851,PF04851,PF00072,PF00072,PF00072,PF00072,PF00072,PF00072,PF00072,PF00072,PF09567,PF09570,PF09572,PF00472,PF00472,PF00472,PF16658,PF16658,PF08519,PF04506,PF04506,PF04506,PF04506,PF05045,PF05045,PF05045,PF00581,PF00581,PF00581,PF00581,PF00581,PF00581,PF00581,PF00581,PF00581,PF00581,PF00581,PF00581,PF00581,PF00581,PF00581,PF00581,PF00581,PF00581,PF12368,PF12368,PF12368,PF12368,PF00620,PF01694,PF01694,PF04950,PF04950,PF00825,PF00825,PF00445,PF06479,PF06479,PF01042,PF01042,PF01042,PF01042,PF01042,PF08584,PF02867,PF00317,PF00268,PF00268,PF00268,PF00268,PF00428,PF00428,PF00687,PF00687,PF00466,PF00466,PF00466,PF00466,PF00298,PF00298,PF00298,PF00298,PF03946,PF03946,PF03946,PF03946,PF00542,PF00542,PF16320,PF00572,PF01294,PF01294,PF00238,PF01929,PF00827,PF00252,PF01196,PF01196,PF17135,PF00861,PF01245,PF00181,PF00181,PF00453,PF01157,PF00237,PF00237,PF01776,PF00276,PF00276,PF17136,PF17136,PF01246,PF01016,PF01016,PF01016,PF00828,PF00828,PF00828,PF01777,PF00831,PF03947,PF03947,PF03947,PF00297,PF00327,PF08079,PF08079,PF01198,PF01198,PF01198,PF01655,PF01783,PF01783,PF01199,PF01632,PF01632,PF00444,PF01158,PF08561,PF08561,PF00573,PF00573,PF00573,PF00573,PF01020,PF01020,PF00281,PF00281,PF00673,PF00347,PF00347,PF00347,PF00347,PF01159,PF01159,PF01248,PF01248,PF01248,PF01248,PF01281,PF01281,PF00338,PF00338,PF00411,PF00416,PF08069,PF00312,PF00312,PF00886,PF00366,PF00366,PF00833,PF16205,PF01084,PF00203,PF01090,PF01090,PF00318,PF00318,PF01649,PF01165,PF01165,PF01249,PF01282,PF01282,PF01283,PF01599,PF01200,PF02482,PF01015,PF01015,PF00189,PF00163,PF00163,PF00900,PF00900,PF00333,PF03719,PF01250,PF01250,PF01092,PF01092,PF01251,PF01201,PF14374,PF00834,PF00834,PF00834,PF06026,PF05433,PF14664,PF14664,PF00355,PF00355,PF00355,PF00355,PF00355,PF13806,PF13806,PF13806,PF08443,PF08443,PF08443,PF01782,PF12906,PF12906,PF12906,PF01163,PF01163,PF01163,PF01163,PF01163,PF01163,PF01163,PF01163,PF01163,PF01163,PF01163,PF01163,PF01163,PF01163,PF09202,PF09202,PF08167,PF08167,PF08167,PF08167,PF08167,PF04068,PF16099,PF08585,PF08585,PF16100,PF04321,PF04321,PF04321,PF04321,PF04321,PF07521,PF10150,PF01351,PF01351,PF01351,PF01138,PF01138,PF01138,PF01138,PF01138,PF01138,PF01138,PF03725,PF03725,PF03725,PF03725,PF03725,PF03725,PF01876,PF01900,PF00929,PF00929,PF00929,PF00929,PF00929,PF11977,PF10258,PF00910,PF00910,PF00910,PF00910,PF00910,PF00910,PF00910,PF00910,PF00910,PF00910,PF00910,PF00910,PF00910,PF00910,PF00910,PF00910,PF00910,PF00910,PF00910,PF00910,PF00910,PF00910,PF00910,PF00910,PF00910,PF00910,PF00910,PF00910,PF00910,PF00910,PF00910,PF00910,PF09414,PF09414,PF00940,PF08208,PF11705,PF11705,PF01000,PF01000,PF01193,PF01193,PF01193,PF13656,PF02150,PF02150,PF02150,PF08292,PF08292,PF06883,PF06883,PF04997,PF00623,PF04983,PF05000,PF04998,PF04563,PF04561,PF04565,PF04566,PF04566,PF04566,PF00562,PF04560,PF04560,PF03874,PF03874,PF03874,PF03874,PF01191,PF03871,PF01192,PF01192,PF05132,PF05132,PF00773,PF13375,PF13375,PF13375,PF03259,PF08477,PF08477,PF08477,PF08477,PF08477,PF08477,PF08477,PF08477,PF08477,PF08477,PF08477,PF08477,PF08477,PF08477,PF08477,PF08477,PF08477,PF08477,PF08477,PF08477,PF08477,PF08477,PF08477,PF08477,PF08477,PF10247,PF10247,PF10247,PF10727,PF00639,PF00639,PF13145,PF13145,PF13616,PF13616,PF14768,PF14768,PF03055,PF03055,PF16550,PF16550,PF16550,PF08375,PF10602,PF14700,PF09382,PF01765,PF00076,PF00076,PF00076,PF00076,PF00076,PF00076,PF00076,PF00076,PF00076,PF00076,PF00076,PF00076,PF00076,PF00076,PF00076,PF00076,PF00076,PF00076,PF00076,PF00076,PF00076,PF00076,PF00076,PF00076,PF00076,PF00076,PF00076,PF00076,PF00076,PF00076,PF00076,PF00076,PF00076,PF00076,PF00076,PF00076,PF00076,PF00076,PF00076,PF00076,PF00076,PF00076,PF00076,PF00076,PF00076,PF00076,PF00076,PF00076,PF00076,PF00076,PF00076,PF00076,PF00076,PF00076,PF00076,PF00076,PF00076,PF00076,PF00076,PF00076,PF00076,PF00076,PF00076,PF00076,PF00076,PF00076,PF00076,PF00076,PF00076,PF00076,PF00076,PF00076,PF00076,PF04059,PF08777,PF08777,PF10598,PF10598,PF13893,PF13893,PF13893,PF13893,PF13893,PF13893,PF13893,PF13893,PF13893,PF13893,PF13893,PF16367,PF16367,PF16367,PF16367,PF16367,PF16367,PF16367,PF16367,PF16367,PF16367,PF16367,PF16367,PF16367,PF16367,PF16367,PF16367,PF16367,PF16367,PF16367,PF16842,PF16842,PF16842,PF16842,PF16842,PF16842,PF16842,PF16842,PF16842,PF16842,PF16842,PF16842,PF16842,PF16842,PF16842,PF16842,PF16842,PF16842,PF16842,PF16651,PF16651,PF00398,PF00398,PF00398,PF06962,PF08524,PF08524,PF07890,PF12923,PF08071,PF08071,PF08071,PF14615,PF16294,PF02410,PF10099,PF10099,PF08600,PF08600,PF08600,PF09243,PF09243,PF09243,PF02714,PF13967,PF13967,PF13967,PF01137,PF05189,PF04641,PF04641,PF04641,PF04641,PF04641,PF10363,PF10363,PF10363,PF08512,PF08512,PF16770,PF16770,PF16770,PF09273,PF09273,PF09273,PF00016,PF00101,PF00101,PF00301,PF00301,PF00301,PF00301,PF00301,PF00301,PF02915,PF02915,PF02915,PF02915,PF05496,PF05496,PF05496,PF05496,PF05496,PF05496,PF05496,PF05496,PF05496,PF05496,PF05496,PF05496,PF05496,PF05496,PF05496,PF05496,PF05496,PF05496,PF05496,PF05496,PF05496,PF05496,PF05496,PF05496,PF05496,PF05496,PF05496,PF05496,PF05496,PF05496,PF05496,PF05496,PF05496,PF05496,PF05496,PF05496,PF05496,PF05496,PF00665,PF00665,PF00665,PF00665,PF00665,PF00665,PF13683,PF13683,PF13683,PF08284,PF07727,PF07727,PF07727,PF07727,PF07727,PF07727,PF05773,PF05773,PF05773,PF02042,PF08595,PF08595,PF08595,PF08595,PF08642,PF08642,PF02773,PF02773,PF02772,PF00438,PF00438,PF02574,PF02574,PF00575,PF00575,PF00575,PF00575,PF00575,PF00575,PF00575,PF00575,PF00575,PF00575,PF00575,PF00575,PF00575,PF00575,PF00575,PF00575,PF00575,PF00575,PF00575,PF00575,PF00575,PF00575,PF00575,PF00575,PF00575,PF00575,PF00575,PF00575,PF00575,PF00575,PF00575,PF00575,PF00575,PF00575,PF03501,PF01479,PF01479,PF01479,PF01479,PF01479,PF01479,PF01479,PF13275,PF13275,PF03399,PF03399,PF03435,PF03435,PF03435,PF03435,PF03435,PF03435,PF03435,PF03435,PF03435,PF03435,PF03435,PF07738,PF01259,PF05924,PF00536,PF00536,PF00536,PF07647,PF07647,PF07647,PF02198,PF02198,PF01342,PF01342,PF01342,PF01342,PF01342,PF01342,PF01342,PF01342,PF01342,PF16282,PF16282,PF16282,PF02037,PF02037,PF02037,PF02037,PF15476,PF13867,PF05184,PF05184,PF05184,PF05184,PF05184,PF03489,PF04499,PF04499,PF06682,PF03343,PF03343,PF03343,PF09368,PF09368,PF09368,PF09368,PF04000,PF04000,PF06426,PF06426,PF06426,PF13558,PF13558,PF13558,PF13558,PF13558,PF13558,PF13558,PF13558,PF13558,PF13558,PF02630,PF02630,PF02630,PF02630,PF02630,PF05285,PF05285,PF05285,PF08491,PF08491,PF08491,PF07322,PF07387,PF07387,PF00995,PF00995,PF12935,PF03908,PF03908,PF03908,PF03908,PF03908,PF03908,PF03908,PF03908,PF03908,PF08033,PF04815,PF04811,PF04811,PF03911,PF02889,PF01369,PF01369,PF12783,PF12783,PF12783,PF12783,PF12783,PF12783,PF07517,PF07517,PF07517,PF01043,PF01043,PF01043,PF07516,PF07516,PF00344,PF00344,PF00344,PF00344,PF06775,PF06775,PF08238,PF08238,PF08238,PF08238,PF08238,PF08238,PF08238,PF08238,PF08238,PF08238,PF08238,PF08238,PF08238,PF08238,PF08238,PF08238,PF08238,PF08238,PF03841,PF01641,PF01641,PF01641,PF01118,PF01118,PF02774,PF08059,PF08806,PF00735,PF02403,PF02403,PF02403,PF02403,PF02403,PF02403,PF02403,PF02403,PF02403,PF02403,PF02403,PF02403,PF06821,PF06821,PF06821,PF00856,PF00856,PF00856,PF00856,PF00856,PF00856,PF00856,PF00856,PF00856,PF00856,PF00856,PF00856,PF00856,PF00856,PF00856,PF00856,PF00856,PF00856,PF00856,PF00856,PF00856,PF00856,PF00856,PF00856,PF06705,PF16275,PF16837,PF08920,PF08920,PF07189,PF08209,PF08450,PF05002,PF05002,PF14633,PF14633,PF04908,PF11435,PF17078,PF17078,PF17078,PF17078,PF17078,PF17078,PF17078,PF17078,PF17078,PF17078,PF01488,PF01488,PF01488,PF01488,PF01488,PF01488,PF01549,PF01549,PF00464,PF00464,PF00464,PF10516,PF10516,PF10516,PF10516,PF10516,PF10516,PF06650,PF03876,PF03876,PF03876,PF03876,PF00158,PF00158,PF00158,PF00158,PF00158,PF00158,PF00158,PF00158,PF00158,PF00158,PF00158,PF00158,PF00158,PF00158,PF00158,PF00158,PF00158,PF00158,PF00158,PF00158,PF00158,PF00158,PF00158,PF14532,PF14532,PF14532,PF04542,PF04542,PF04539,PF04539,PF04545,PF04545,PF16879,PF16879,PF16879,PF16879,PF16879,PF08295,PF04938,PF01380,PF01202,PF01202,PF02731,PF02731,PF01466,PF01466,PF03931,PF03931,PF15247,PF15247,PF15247,PF06027,PF05916,PF05916,PF16922,PF09111,PF09111,PF09111,PF09111,PF14611,PF14611,PF14611,PF11708,PF11708,PF15341,PF15341,PF04102,PF04102,PF04102,PF04102,PF04102,PF04102,PF14438,PF14438,PF14438,PF14438,PF14438,PF06470,PF06470,PF06470,PF06470,PF06470,PF06470,PF06470,PF06470,PF02463,PF02463,PF02463,PF02463,PF02463,PF02463,PF02463,PF02463,PF02463,PF02463,PF02463,PF02463,PF02463,PF02463,PF02463,PF02463,PF02463,PF02463,PF02463,PF02463,PF02463,PF02463,PF02463,PF02463,PF02463,PF02463,PF02463,PF02463,PF02463,PF02463,PF02463,PF02463,PF02463,PF02463,PF02463,PF02463,PF02463,PF02463,PF02463,PF02463,PF02463,PF02463,PF02463,PF02463,PF02463,PF02463,PF02463,PF02463,PF02463,PF02463,PF07574,PF04802,PF04802,PF17047,PF01713,PF14938,PF14938,PF14938,PF14938,PF14938,PF14712,PF05739,PF05739,PF05739,PF05739,PF05739,PF05739,PF05739,PF05739,PF05739,PF09335,PF09335,PF09335,PF09335,PF09335,PF00176,PF00176,PF00176,PF00176,PF00176,PF00176,PF00176,PF00176,PF00176,PF00176,PF00176,PF00176,PF00176,PF00176,PF00176,PF00176,PF00176,PF00176,PF00176,PF00176,PF03357,PF03357,PF03357,PF03357,PF03357,PF03357,PF03357,PF01174,PF07366,PF12680,PF12680,PF12680,PF12610,PF00080,PF00080,PF00080,PF04158,PF15902,PF15902,PF15902,PF17079,PF04832,PF04832,PF04832,PF04268,PF04268,PF10591,PF10591,PF10591,PF10591,PF10591,PF10591,PF10591,PF10591,PF10591,PF10591,PF10591,PF10591,PF10591,PF10591,PF10591,PF10591,PF15256,PF07780,PF07780,PF07780,PF07780,PF07780,PF08286,PF08286,PF08317,PF08317,PF08317,PF08317,PF08317,PF08317,PF08317,PF08317,PF08317,PF08317,PF08317,PF08317,PF08317,PF08317,PF08317,PF08317,PF08317,PF08317,PF08317,PF08317,PF08317,PF08317,PF08317,PF08317,PF08317,PF08317,PF08317,PF08317,PF08317,PF08317,PF08317,PF08317,PF04130,PF15795,PF00435,PF00435,PF00435,PF01564,PF07228,PF07228,PF07228,PF07228,PF07228,PF07228,PF07228,PF07228,PF05642,PF02590,PF00588,PF00588,PF00588,PF00588,PF00588,PF00588,PF00588,PF12118,PF14632,PF14632,PF14632,PF14632,PF14632,PF03105,PF03105,PF03105,PF03105,PF13243,PF13243,PF13243,PF13249,PF13249,PF13249,PF13249,PF00494,PF10500,PF10500,PF10500,PF10500,PF10500,PF02586,PF02290,PF02290,PF01922,PF05022,PF00448,PF00448,PF00448,PF00448,PF00448,PF00448,PF00448,PF00448,PF00448,PF00448,PF00448,PF00448,PF00448,PF00448,PF02881,PF02881,PF02881,PF02881,PF02881,PF02881,PF02881,PF02881,PF16969,PF09439,PF09439,PF09439,PF09439,PF09439,PF09439,PF02978,PF02978,PF02978,PF02978,PF02978,PF02978,PF07985,PF07985,PF00436,PF00474,PF00474,PF04686,PF04686,PF04686,PF04686,PF03531,PF05030,PF08514,PF01852,PF01852,PF12638,PF06406,PF06406,PF06406,PF06406,PF12898,PF12898,PF12898,PF12898,PF02544,PF02544,PF02544,PF12349,PF12349,PF08498,PF08498,PF10451,PF01300,PF13607,PF13607,PF05843,PF05843,PF05843,PF05843,PF05843,PF05843,PF05843,PF05843,PF05843,PF05843,PF05843,PF05843,PF05843,PF05843,PF02657,PF02657,PF00083,PF00083,PF00083,PF00083,PF01253,PF01253,PF00884,PF00884,PF00884,PF00685,PF00685,PF00685,PF00685,PF00685,PF03567,PF03567,PF03567,PF03567,PF13469,PF13469,PF13469,PF13469,PF13469,PF13469,PF04143,PF04143,PF04143,PF13624,PF13624,PF02104,PF05477,PF04935,PF04935,PF01805,PF01805,PF01805,PF15811,PF15811,PF07962,PF02201,PF16496,PF00957,PF00957,PF00804,PF00804,PF00804,PF00804,PF00804,PF09177,PF09177,PF14523,PF14523,PF00437,PF00437,PF00437,PF00437,PF00437,PF00437,PF00437,PF00437,PF00437,PF00437,PF00437,PF16535,PF16535,PF16535,PF16535,PF16535,PF16535,PF16535,PF16943,PF16943,PF16943,PF02969,PF02969,PF02969,PF05236,PF07571,PF07571,PF07571,PF07571,PF07571,PF07571,PF07571,PF04719,PF04357,PF04357,PF04357,PF04357,PF01026,PF01026,PF09734,PF01925,PF01925,PF01925,PF01925,PF01925,PF09728,PF09728,PF14541,PF14541,PF14543,PF03134,PF03134,PF03134,PF02970,PF00352,PF00352,PF12598,PF15063,PF07202,PF03638,PF03638,PF01970,PF03848,PF03848,PF03848,PF03848,PF03848,PF03148,PF03148,PF10193,PF10193,PF13297,PF15490,PF05099,PF05099,PF05099,PF05099,PF03741,PF03741,PF00335,PF00335,PF03153,PF03153,PF02751,PF02268,PF00382,PF00382,PF00382,PF00382,PF02269,PF02291,PF02291,PF02291,PF02291,PF03847,PF03847,PF03540,PF03540,PF02002,PF02002,PF02186,PF02186,PF05793,PF02270,PF02270,PF01096,PF07500,PF07500,PF08271,PF08271,PF02824,PF02824,PF02824,PF01702,PF00763,PF02882,PF02882,PF02882,PF01946,PF01946,PF01946,PF01946,PF01946,PF01946,PF01946,PF01946,PF01946,PF00899,PF00899,PF00899,PF00899,PF00899,PF00899,PF00899,PF00899,PF05690,PF02568,PF00975,PF00975,PF00975,PF00975,PF00975,PF00975,PF02803,PF02803,PF02803,PF00108,PF00108,PF00108,PF00108,PF00108,PF00108,PF00108,PF00085,PF00085,PF00085,PF00085,PF00085,PF00085,PF00085,PF00085,PF00085,PF00085,PF00085,PF00085,PF00085,PF00085,PF00085,PF00085,PF00085,PF00085,PF00085,PF00085,PF00085,PF00085,PF00085,PF00085,PF00085,PF00085,PF00085,PF00085,PF00085,PF00085,PF00085,PF00085,PF00085,PF00085,PF00085,PF00085,PF13098,PF13098,PF13098,PF13098,PF13098,PF13098,PF13098,PF13098,PF13098,PF13098,PF13098,PF13098,PF13098,PF13098,PF13098,PF13098,PF13192,PF13462,PF13462,PF13462,PF13462,PF13743,PF13743,PF13743,PF13848,PF13848,PF13848,PF13848,PF13848,PF13899,PF13899,PF13899,PF13899,PF13899,PF13899,PF13899,PF13905,PF13905,PF13905,PF13905,PF13905,PF13905,PF13905,PF13905,PF13905,PF13905,PF13905,PF13905,PF13905,PF13905,PF14595,PF14595,PF14595,PF10120,PF10120,PF10120,PF02597,PF11262,PF11262,PF11262,PF11262,PF11262,PF11262,PF11262,PF11262,PF11262,PF11262,PF11732,PF16134,PF16134,PF16134,PF16134,PF05615,PF02926,PF02926,PF02926,PF11264,PF02223,PF02223,PF02223,PF02223,PF02223,PF02223,PF02223,PF00086,PF16940,PF16940,PF16166,PF16166,PF01833,PF01833,PF01833,PF01833,PF01833,PF01833,PF01833,PF01833,PF01833,PF01833,PF01833,PF01833,PF01833,PF01833,PF01833,PF01833,PF01833,PF01833,PF01833,PF01833,PF01833,PF01833,PF01833,PF01833,PF01833,PF01833,PF01833,PF01833,PF01833,PF00121,PF00121,PF02466,PF02466,PF02466,PF02466,PF02466,PF02466,PF04821,PF04821,PF04176,PF06068,PF06068,PF06068,PF06068,PF06068,PF06068,PF06068,PF06068,PF06068,PF06068,PF06068,PF06068,PF06068,PF06068,PF06068,PF06068,PF06068,PF06068,PF06068,PF06068,PF06068,PF06068,PF06068,PF06068,PF06068,PF06068,PF01582,PF13676,PF13676,PF00265,PF07534,PF07534,PF15982,PF14770,PF10520,PF14640,PF06979,PF06979,PF12329,PF12329,PF12329,PF12329,PF12329,PF12329,PF12329,PF12329,PF12329,PF12329,PF12329,PF12329,PF12329,PF12329,PF12329,PF12329,PF12329,PF12329,PF12329,PF12329,PF12329,PF12329,PF12329,PF12329,PF12329,PF12329,PF12329,PF12329,PF12329,PF12329,PF12329,PF12329,PF12329,PF12329,PF12329,PF12329,PF12329,PF12329,PF12329,PF12329,PF12329,PF12329,PF12329,PF12329,PF12329,PF12329,PF12329,PF12329,PF12329,PF12329,PF12329,PF12329,PF12329,PF12329,PF12325,PF12325,PF12325,PF12325,PF12325,PF12325,PF12325,PF12325,PF12325,PF12325,PF12325,PF12325,PF12325,PF12325,PF12325,PF12325,PF12325,PF12325,PF12325,PF12325,PF12325,PF02581,PF02581,PF07851,PF05621,PF05621,PF05621,PF11886,PF16331,PF16331,PF06552,PF06552,PF06552,PF06552,PF06552,PF10568,PF10568,PF16031,PF01131,PF01131,PF01751,PF01751,PF01751,PF13155,PF13662,PF13662,PF16898,PF13368,PF13368,PF06309,PF16131,PF16131,PF16131,PF16131,PF16131,PF16131,PF16131,PF16131,PF16131,PF16131,PF16131,PF16131,PF16131,PF16131,PF16131,PF16131,PF16131,PF16131,PF16131,PF16131,PF16131,PF16131,PF16131,PF16131,PF07945,PF02079,PF04406,PF04406,PF13868,PF13868,PF04265,PF04263,PF04536,PF02775,PF02775,PF02775,PF02775,PF02775,PF02775,PF02775,PF02776,PF00515,PF00515,PF00515,PF00515,PF00515,PF00515,PF00515,PF00515,PF00515,PF00515,PF00515,PF00515,PF00515,PF00515,PF00515,PF00515,PF00515,PF00515,PF00515,PF00515,PF00515,PF00515,PF00515,PF00515,PF00515,PF00515,PF00515,PF00515,PF00515,PF00515,PF00515,PF00515,PF00515,PF00515,PF00515,PF00515,PF00515,PF00515,PF00515,PF00515,PF00515,PF00515,PF00515,PF00515,PF00515,PF00515,PF00515,PF00515,PF00515,PF00515,PF00515,PF00515,PF00515,PF00515,PF00515,PF00515,PF00515,PF00515,PF00515,PF00515,PF00515,PF00515,PF00515,PF00515,PF00515,PF00515,PF00515,PF00515,PF00515,PF00515,PF00515,PF00515,PF00515,PF00515,PF00515,PF00515,PF00515,PF00515,PF00515,PF00515,PF00515,PF00515,PF00515,PF00515,PF00515,PF00515,PF00515,PF00515,PF00515,PF00515,PF00515,PF00515,PF00515,PF00515,PF00515,PF00515,PF00515,PF00515,PF00515,PF00515,PF00515,PF00515,PF00515,PF00515,PF00515,PF00515,PF00515,PF00515,PF00515,PF00515,PF00515,PF00515,PF00515,PF00515,PF00515,PF00515,PF00515,PF00515,PF00515,PF00515,PF00515,PF00515,PF00515,PF00515,PF00515,PF00515,PF00515,PF00515,PF00515,PF00515,PF00515,PF00515,PF00515,PF00515,PF00515,PF00515,PF00515,PF00515,PF00515,PF00515,PF00515,PF00515,PF00515,PF00515,PF00515,PF00515,PF00515,PF00515,PF00515,PF00515,PF00515,PF00515,PF00515,PF00515,PF00515,PF00515,PF00515,PF00515,PF00515,PF00515,PF00515,PF00515,PF00515,PF00515,PF00515,PF00515,PF00515,PF00515,PF00515,PF00515,PF00515,PF00515,PF00515,PF00515,PF00515,PF00515,PF00515,PF00515,PF00515,PF00515,PF00515,PF00515,PF00515,PF00515,PF00515,PF00515,PF00515,PF00515,PF00515,PF00515,PF00515,PF00515,PF00515,PF00515,PF00515,PF13374,PF13374,PF13374,PF13374,PF13374,PF13374,PF13374,PF13374,PF13374,PF13374,PF13374,PF13374,PF13374,PF13374,PF13374,PF13374,PF13374,PF13374,PF13374,PF13374,PF13374,PF13374,PF13374,PF13374,PF13374,PF13374,PF13374,PF13374,PF13374,PF13374,PF13374,PF13374,PF13374,PF13374,PF13374,PF13374,PF13374,PF13374,PF13374,PF13374,PF13374,PF13374,PF13374,PF13374,PF13374,PF13374,PF13374,PF13374,PF13374,PF13374,PF13374,PF13374,PF13374,PF13374,PF13374,PF13374,PF13374,PF13374,PF13374,PF13374,PF13374,PF13374,PF13374,PF13374,PF13374,PF13374,PF13374,PF13414,PF13414,PF13414,PF13414,PF13414,PF13414,PF13414,PF13414,PF13414,PF13414,PF13414,PF13414,PF13414,PF13414,PF13414,PF13414,PF13414,PF13414,PF13414,PF13414,PF13414,PF13414,PF13414,PF13414,PF13414,PF13414,PF13414,PF13414,PF13414,PF13414,PF13414,PF13414,PF13414,PF13414,PF13414,PF13414,PF13414,PF13414,PF13414,PF13414,PF13414,PF13414,PF13414,PF13414,PF13414,PF13414,PF13414,PF13414,PF13414,PF13414,PF13414,PF13414,PF13414,PF13414,PF13414,PF13414,PF13414,PF13414,PF13414,PF13414,PF13414,PF13414,PF13414,PF13414,PF13414,PF13414,PF13414,PF13414,PF13414,PF13414,PF13414,PF13414,PF13414,PF13414,PF13414,PF13414,PF13414,PF13414,PF13414,PF13414,PF13414,PF13414,PF13414,PF13414,PF13414,PF13414,PF13414,PF13414,PF13414,PF13414,PF13414,PF13414,PF13414,PF13414,PF13414,PF13414,PF13414,PF13414,PF13414,PF13414,PF13414,PF13414,PF13414,PF13414,PF13414,PF13414,PF13414,PF13414,PF13414,PF13414,PF13414,PF13414,PF13424,PF13424,PF13424,PF13424,PF13424,PF13424,PF13424,PF13424,PF13424,PF13424,PF13424,PF13424,PF13424,PF13424,PF13424,PF13424,PF13424,PF13424,PF13424,PF13424,PF13424,PF13424,PF13424,PF13424,PF13424,PF13424,PF13424,PF13424,PF13424,PF13424,PF13424,PF13424,PF13424,PF13424,PF13424,PF13424,PF13424,PF13424,PF13424,PF13424,PF13424,PF13424,PF13424,PF13424,PF13424,PF13424,PF13424,PF13424,PF13424,PF13424,PF13424,PF13424,PF13424,PF13424,PF13424,PF13424,PF13424,PF13424,PF13424,PF13424,PF13424,PF13424,PF13424,PF13424,PF13424,PF13424,PF13424,PF13424,PF13424,PF13424,PF13424,PF13424,PF13424,PF13424,PF13424,PF13424,PF13424,PF13424,PF13424,PF13424,PF13424,PF13424,PF13424,PF13424,PF13424,PF13424,PF13424,PF13424,PF13424,PF13424,PF13424,PF13424,PF13424,PF13424,PF13424,PF13424,PF13424,PF13424,PF13424,PF13424,PF13424,PF13424,PF13424,PF13424,PF13424,PF13424,PF13424,PF13424,PF13424,PF13424,PF13424,PF13424,PF13424,PF13424,PF13424,PF13424,PF13424,PF13424,PF13424,PF13424,PF13428,PF13428,PF13428,PF13428,PF13428,PF13428,PF13428,PF13428,PF13428,PF13428,PF13428,PF13428,PF13428,PF13428,PF13428,PF13428,PF13428,PF13428,PF13428,PF13428,PF13428,PF13428,PF13428,PF13428,PF13428,PF13428,PF13428,PF13428,PF13428,PF13428,PF13428,PF13428,PF13428,PF13428,PF13428,PF13428,PF13428,PF13428,PF13428,PF13428,PF13428,PF13428,PF13428,PF13428,PF13428,PF13428,PF13428,PF13428,PF13428,PF13428,PF13428,PF13428,PF13428,PF13428,PF13428,PF13428,PF13428,PF13428,PF13428,PF13428,PF13428,PF13428,PF13428,PF13428,PF13428,PF13428,PF13428,PF13428,PF13428,PF13428,PF13428,PF13428,PF13428,PF13428,PF13428,PF13428,PF13428,PF13428,PF13428,PF13428,PF13428,PF13428,PF13428,PF13428,PF13428,PF13428,PF13428,PF13428,PF13428,PF13428,PF13428,PF13428,PF13428,PF13428,PF13428,PF13428,PF13428,PF13428,PF13428,PF13428,PF13428,PF13428,PF13428,PF13428,PF13428,PF13428,PF13428,PF13428,PF13428,PF13428,PF13428,PF13428,PF13428,PF13428,PF13428,PF13428,PF13428,PF13428,PF13428,PF13428,PF13428,PF13428,PF13428,PF13428,PF13428,PF13428,PF13428,PF13428,PF13428,PF13428,PF13428,PF13428,PF13428,PF13428,PF13428,PF13428,PF13428,PF13428,PF13428,PF13428,PF13428,PF13428,PF13428,PF13428,PF13428,PF13428,PF13428,PF13428,PF13428,PF13428,PF13428,PF13428,PF13428,PF13428,PF13428,PF13428,PF13428,PF13428,PF13428,PF13428,PF13428,PF13428,PF13428,PF13428,PF13428,PF13428,PF13428,PF13428,PF13428,PF13428,PF13428,PF13428,PF13428,PF13428,PF13428,PF13428,PF13428,PF13428,PF13428,PF13428,PF13428,PF13428,PF13428,PF13428,PF13428,PF13428,PF13428,PF13428,PF13428,PF13428,PF13428,PF13428,PF13428,PF13428,PF13428,PF13428,PF13428,PF13428,PF13428,PF13428,PF13428,PF13428,PF13428,PF13428,PF13428,PF13428,PF13428,PF13428,PF13428,PF13429,PF13429,PF13429,PF13429,PF13429,PF13429,PF13429,PF13429,PF13429,PF13429,PF13429,PF13429,PF13429,PF13429,PF13429,PF13429,PF13429,PF13429,PF13432,PF13432,PF13432,PF13432,PF13432,PF13432,PF13432,PF13432,PF13432,PF13432,PF13432,PF13432,PF13432,PF13432,PF13432,PF13432,PF13432,PF13432,PF13432,PF13432,PF13432,PF13432,PF13432,PF13432,PF13432,PF13432,PF13432,PF13432,PF13432,PF13432,PF13432,PF13432,PF13432,PF13432,PF13432,PF13432,PF13432,PF13432,PF13432,PF13432,PF13432,PF13432,PF13432,PF13432,PF13432,PF13432,PF13432,PF13432,PF13432,PF13432,PF13432,PF13432,PF13432,PF13432,PF13432,PF13432,PF13432,PF13432,PF13432,PF13432,PF13432,PF13432,PF13432,PF13432,PF13432,PF13432,PF13432,PF13432,PF13432,PF13432,PF13432,PF13432,PF13432,PF13432,PF13432,PF13432,PF13432,PF13432,PF13432,PF13432,PF13432,PF13432,PF13432,PF13432,PF13432,PF13432,PF13432,PF13432,PF13432,PF13432,PF13432,PF13432,PF13432,PF13432,PF13432,PF13432,PF13432,PF13432,PF13432,PF13432,PF13432,PF13432,PF13432,PF13432,PF13432,PF13432,PF13432,PF13432,PF13432,PF13432,PF13432,PF13432,PF13432,PF13432,PF13432,PF13432,PF13432,PF13432,PF13432,PF13432,PF13432,PF13432,PF13432,PF13432,PF13432,PF13432,PF13431,PF13431,PF13431,PF13431,PF13431,PF13431,PF13431,PF13431,PF13431,PF13431,PF13431,PF13431,PF13431,PF13431,PF13431,PF13431,PF13431,PF13431,PF13431,PF13431,PF13431,PF13431,PF13431,PF13431,PF13431,PF13431,PF13431,PF13431,PF13431,PF13431,PF13431,PF13431,PF13431,PF13431,PF13431,PF13431,PF13431,PF13431,PF13431,PF13431,PF13431,PF13431,PF13431,PF13431,PF13431,PF13431,PF13431,PF13431,PF13431,PF13431,PF13431,PF13431,PF13431,PF13431,PF13431,PF13431,PF13431,PF13431,PF13431,PF13431,PF13431,PF13431,PF13431,PF13431,PF13431,PF13431,PF13431,PF13431,PF13431,PF13431,PF13431,PF13431,PF13431,PF13431,PF13431,PF13431,PF13431,PF13431,PF13431,PF13431,PF13431,PF13431,PF13431,PF13431,PF13431,PF13431,PF13431,PF13431,PF13431,PF13431,PF13431,PF13431,PF13431,PF13431,PF13431,PF13431,PF13431,PF13431,PF13431,PF13431,PF13431,PF13431,PF13431,PF13431,PF13431,PF13431,PF13431,PF13431,PF13431,PF13431,PF13431,PF13431,PF13431,PF13431,PF13431,PF13431,PF14559,PF14559,PF14559,PF14559,PF14559,PF14559,PF14559,PF14559,PF14559,PF14559,PF14559,PF14559,PF14559,PF14559,PF14559,PF14559,PF14559,PF14559,PF14559,PF14559,PF14559,PF14559,PF14559,PF14559,PF14559,PF14559,PF14559,PF14559,PF14559,PF14559,PF14559,PF14559,PF14559,PF14559,PF14559,PF14559,PF14559,PF14559,PF14559,PF14559,PF14559,PF14559,PF14559,PF14559,PF14559,PF14559,PF14559,PF14559,PF14559,PF14559,PF14559,PF14559,PF14559,PF14559,PF14559,PF14559,PF14559,PF14559,PF14559,PF14559,PF14559,PF14559,PF14559,PF14559,PF14559,PF14559,PF14559,PF14559,PF14559,PF14559,PF14559,PF14559,PF14559,PF14559,PF14559,PF14559,PF14559,PF14559,PF14559,PF14559,PF14559,PF14559,PF14559,PF14559,PF14559,PF14559,PF14559,PF14559,PF14559,PF14559,PF14559,PF14559,PF14559,PF14559,PF14559,PF14559,PF14559,PF14559,PF14559,PF14559,PF14559,PF14559,PF14559,PF14559,PF14559,PF14559,PF14559,PF14559,PF14559,PF14559,PF14559,PF14559,PF14559,PF14559,PF14559,PF14559,PF14559,PF14559,PF14559,PF14559,PF14559,PF14559,PF14559,PF14559,PF14559,PF14559,PF14559,PF14559,PF14559,PF14559,PF14559,PF14559,PF14559,PF14559,PF14559,PF14559,PF14559,PF14559,PF14559,PF14559,PF14559,PF14559,PF14559,PF14559,PF14559,PF14559,PF14559,PF14559,PF14559,PF14559,PF14559,PF14559,PF14559,PF14559,PF14559,PF07719,PF07719,PF07719,PF07719,PF07719,PF07719,PF07719,PF07719,PF07719,PF07719,PF07719,PF07719,PF07719,PF07719,PF07719,PF07719,PF07719,PF07719,PF07719,PF07719,PF07719,PF07719,PF07719,PF07719,PF07719,PF07719,PF07719,PF07719,PF07719,PF07719,PF07719,PF07719,PF07719,PF07719,PF07719,PF07719,PF07719,PF07719,PF07719,PF07719,PF07719,PF07719,PF07719,PF07719,PF07719,PF07719,PF07719,PF07719,PF07719,PF07719,PF07719,PF07719,PF07719,PF07719,PF07719,PF07719,PF07719,PF07719,PF07719,PF07719,PF07719,PF07719,PF07719,PF07719,PF07719,PF07719,PF07719,PF07719,PF07719,PF07719,PF07719,PF07719,PF07719,PF07719,PF07719,PF07719,PF07719,PF07719,PF07719,PF07719,PF07719,PF07719,PF07719,PF07719,PF07719,PF07719,PF07719,PF07719,PF07719,PF07719,PF07719,PF07719,PF07719,PF07719,PF07719,PF07719,PF07719,PF07719,PF07719,PF07719,PF07719,PF07719,PF07719,PF07719,PF07719,PF07719,PF07719,PF07719,PF07719,PF07719,PF07719,PF07719,PF07719,PF07719,PF07719,PF07719,PF07719,PF07719,PF07719,PF07719,PF07719,PF07719,PF07719,PF07719,PF07719,PF07719,PF07719,PF07719,PF07719,PF07719,PF07719,PF07719,PF07719,PF07719,PF07719,PF07719,PF07719,PF07719,PF07719,PF07719,PF07719,PF07719,PF07719,PF07719,PF07719,PF07719,PF07719,PF07719,PF07719,PF07719,PF07719,PF07719,PF07719,PF07719,PF07719,PF07719,PF07719,PF07719,PF07719,PF07719,PF07719,PF07719,PF07719,PF07719,PF07719,PF07719,PF07719,PF07719,PF07719,PF07719,PF07719,PF07719,PF07719,PF07719,PF07719,PF07719,PF07719,PF07719,PF07719,PF07719,PF07719,PF07719,PF07719,PF07719,PF07719,PF07719,PF07719,PF07719,PF07719,PF07719,PF07719,PF07719,PF07719,PF07719,PF07719,PF07719,PF07719,PF07719,PF07719,PF07719,PF07719,PF07719,PF07719,PF07719,PF07719,PF07719,PF07719,PF07719,PF07719,PF07719,PF07719,PF07719,PF07719,PF07719,PF07719,PF07719,PF07719,PF07719,PF07719,PF07719,PF07719,PF07719,PF07719,PF07719,PF07719,PF07719,PF14561,PF14561,PF14561,PF14561,PF14561,PF09976,PF09976,PF09976,PF09976,PF09976,PF09976,PF09976,PF07720,PF07720,PF07721,PF07721,PF07721,PF07721,PF07721,PF07721,PF07721,PF07721,PF07721,PF07721,PF07721,PF07721,PF07721,PF07721,PF07721,PF07721,PF07721,PF13174,PF13174,PF13174,PF13174,PF13174,PF13174,PF13174,PF13174,PF13174,PF13174,PF13174,PF13174,PF13174,PF13174,PF13174,PF13174,PF13174,PF13174,PF13174,PF13174,PF13174,PF13174,PF13174,PF13174,PF13174,PF13174,PF13174,PF13174,PF13174,PF13174,PF13174,PF13174,PF13174,PF13174,PF13174,PF13174,PF13174,PF13174,PF13174,PF13174,PF13174,PF13174,PF13174,PF13174,PF13174,PF13174,PF13174,PF13174,PF13174,PF13174,PF13174,PF13174,PF13174,PF13174,PF13174,PF13174,PF13174,PF13174,PF13174,PF13174,PF13174,PF13174,PF13174,PF13174,PF13174,PF13174,PF13174,PF13174,PF13174,PF13174,PF13174,PF13174,PF13174,PF13174,PF13174,PF13174,PF13174,PF13174,PF13174,PF13174,PF13174,PF13174,PF13174,PF13174,PF13174,PF13174,PF13174,PF13174,PF13174,PF13176,PF13176,PF13176,PF13176,PF13176,PF13176,PF13176,PF13176,PF13176,PF13176,PF13176,PF13176,PF13176,PF13176,PF13176,PF13176,PF13176,PF13176,PF13176,PF13176,PF13176,PF13176,PF13176,PF13176,PF13176,PF13176,PF13176,PF13176,PF13176,PF13176,PF13176,PF13176,PF13176,PF13176,PF13176,PF13176,PF13176,PF13176,PF13176,PF13176,PF13176,PF13176,PF13176,PF13176,PF13176,PF13176,PF13176,PF13176,PF13176,PF13176,PF13176,PF13176,PF13176,PF13176,PF13176,PF13176,PF13176,PF13176,PF13176,PF13176,PF13176,PF13176,PF13176,PF13176,PF13176,PF13176,PF13176,PF13176,PF13176,PF13176,PF13176,PF13176,PF13176,PF13176,PF13176,PF13176,PF13176,PF13176,PF13176,PF13176,PF13176,PF13176,PF13176,PF13176,PF13176,PF13176,PF13176,PF13176,PF13176,PF13176,PF13176,PF13176,PF13176,PF13176,PF13176,PF13176,PF13176,PF13176,PF13176,PF13176,PF13176,PF13176,PF13176,PF13176,PF13176,PF13176,PF13176,PF13176,PF13176,PF13176,PF13181,PF13181,PF13181,PF13181,PF13181,PF13181,PF13181,PF13181,PF13181,PF13181,PF13181,PF13181,PF13181,PF13181,PF13181,PF13181,PF13181,PF13181,PF13181,PF13181,PF13181,PF13181,PF13181,PF13181,PF13181,PF13181,PF13181,PF13181,PF13181,PF13181,PF13181,PF13181,PF13181,PF13181,PF13181,PF13181,PF13181,PF13181,PF13181,PF13181,PF13181,PF13181,PF13181,PF13181,PF13181,PF13181,PF13181,PF13181,PF13181,PF13181,PF13181,PF13181,PF13181,PF13181,PF13181,PF13181,PF13181,PF13181,PF13181,PF13181,PF13181,PF13181,PF13181,PF13181,PF13181,PF13181,PF13181,PF13181,PF13181,PF13181,PF13181,PF13181,PF13181,PF13181,PF13181,PF13181,PF13181,PF13181,PF13181,PF13181,PF13181,PF13181,PF13181,PF13181,PF13181,PF13181,PF13181,PF13181,PF13181,PF13181,PF13181,PF13181,PF13181,PF13181,PF13181,PF13181,PF13181,PF13181,PF13181,PF13181,PF13181,PF13181,PF13181,PF13181,PF13181,PF13181,PF13181,PF13181,PF13181,PF13181,PF13181,PF13181,PF13181,PF13181,PF13181,PF13181,PF13181,PF13181,PF13181,PF13181,PF13181,PF13181,PF13181,PF13181,PF13181,PF13181,PF13181,PF13181,PF13181,PF13181,PF13181,PF13181,PF13181,PF13181,PF13181,PF13181,PF13181,PF13181,PF13181,PF13181,PF13181,PF13181,PF13181,PF13181,PF13181,PF13181,PF13181,PF13181,PF13181,PF13181,PF13181,PF13181,PF13181,PF13181,PF13181,PF13181,PF13181,PF13181,PF13371,PF13371,PF13371,PF13371,PF13371,PF13371,PF13371,PF13371,PF13371,PF13371,PF13371,PF13371,PF13371,PF13371,PF13371,PF13371,PF13371,PF13371,PF13371,PF13371,PF13371,PF13371,PF13371,PF13371,PF13371,PF13371,PF13371,PF13371,PF13371,PF13371,PF13371,PF13371,PF13371,PF13371,PF13371,PF13371,PF13371,PF13371,PF13371,PF13371,PF13371,PF13371,PF13371,PF13371,PF13371,PF13371,PF13371,PF13371,PF13371,PF13371,PF13371,PF13371,PF13371,PF13371,PF13371,PF13371,PF13371,PF13371,PF13371,PF13371,PF13371,PF13371,PF13371,PF13371,PF13371,PF13371,PF13371,PF13371,PF13371,PF13371,PF13371,PF13371,PF13371,PF13371,PF13371,PF13371,PF07926,PF07926,PF07926,PF07926,PF07926,PF07926,PF07926,PF07926,PF07926,PF07926,PF07926,PF07926,PF07926,PF07926,PF07926,PF07926,PF07926,PF07926,PF07926,PF07926,PF07926,PF07926,PF07926,PF07926,PF07926,PF07926,PF07926,PF07926,PF07926,PF07926,PF07926,PF07926,PF07926,PF07926,PF07926,PF07926,PF07926,PF07926,PF07926,PF07926,PF07926,PF07926,PF07926,PF07926,PF07926,PF07926,PF07926,PF07926,PF07926,PF07926,PF07926,PF07926,PF07926,PF07926,PF07926,PF07926,PF07926,PF03151,PF03151,PF03151,PF03151,PF03151,PF03151,PF03151,PF03151,PF03151,PF03151,PF03151,PF03151,PF03151,PF03151,PF03151,PF00590,PF00590,PF01963,PF01963,PF13728,PF13728,PF13728,PF13728,PF13728,PF13728,PF03798,PF03798,PF03798,PF03798,PF03798,PF03798,PF03798,PF03798,PF00923,PF01709,PF01841,PF01841,PF13369,PF13369,PF02780,PF02780,PF02780,PF00456,PF00456,PF00456,PF02779,PF02779,PF02779,PF02779,PF11431,PF11431,PF11431,PF02133,PF04051,PF05753,PF08164,PF08164,PF01204,PF02358,PF02358,PF14685,PF14685,PF05698,PF05698,PF05697,PF05697,PF02080,PF02080,PF02080,PF02080,PF02254,PF02254,PF02254,PF02254,PF02005,PF03966,PF04816,PF00133,PF00133,PF00133,PF00133,PF00133,PF00133,PF00133,PF00133,PF00133,PF00133,PF00133,PF00133,PF00133,PF00133,PF00133,PF00133,PF00133,PF00579,PF00579,PF00579,PF00749,PF00749,PF03950,PF00750,PF00750,PF00750,PF01406,PF01406,PF01406,PF01406,PF01406,PF01406,PF01406,PF01406,PF01406,PF01406,PF01406,PF01921,PF01921,PF01921,PF01921,PF01921,PF09334,PF09334,PF09334,PF09334,PF09334,PF09334,PF09334,PF09334,PF09334,PF09334,PF09334,PF09334,PF09334,PF09334,PF09334,PF09334,PF09334,PF09334,PF09334,PF13603,PF13603,PF13603,PF13603,PF13603,PF13603,PF13603,PF13603,PF00152,PF00152,PF00152,PF00587,PF00587,PF00587,PF00587,PF00587,PF00587,PF01409,PF01409,PF01409,PF01409,PF01409,PF01409,PF01409,PF13393,PF13393,PF13393,PF01336,PF01336,PF01336,PF01336,PF01336,PF01336,PF01588,PF01588,PF01588,PF01588,PF13725,PF01974,PF01974,PF03054,PF03054,PF07973,PF07973,PF07973,PF05958,PF05958,PF05958,PF05958,PF00261,PF00261,PF00261,PF04820,PF04820,PF04820,PF04820,PF04820,PF03222,PF03222,PF12735,PF09142,PF16198,PF16198,PF01509,PF01509,PF10412,PF10412,PF10412,PF10412,PF10412,PF10412,PF05887,PF05887,PF05887,PF05887,PF05887,PF05887,PF05887,PF05887,PF05887,PF00089,PF00089,PF00089,PF00089,PF00089,PF13365,PF13365,PF13365,PF13365,PF13365,PF02367,PF02367,PF02367,PF02367,PF02367,PF02367,PF02367,PF02367,PF02367,PF02367,PF02367,PF02367,PF02367,PF02367,PF02367,PF02367,PF01166,PF03133,PF08197,PF01167,PF00091,PF00091,PF00091,PF00091,PF00091,PF00091,PF00091,PF13809,PF13809,PF13809,PF13809,PF13809,PF13809,PF14881,PF14881,PF14881,PF14881,PF14881,PF14881,PF14881,PF14881,PF03953,PF03953,PF03953,PF03953,PF03953,PF03953,PF02580,PF04564,PF04564,PF04564,PF04564,PF12220,PF12220,PF12220,PF12220,PF08640,PF10597,PF10596,PF10596,PF08449,PF08449,PF08449,PF08449,PF08449,PF08449,PF08449,PF08449,PF08449,PF08449,PF08449,PF08449,PF08449,PF14732,PF14732,PF00627,PF00627,PF00627,PF00627,PF00627,PF00627,PF00627,PF00627,PF00627,PF00627,PF00627,PF00627,PF00627,PF00627,PF09288,PF09288,PF09288,PF14555,PF10585,PF10585,PF16455,PF01040,PF01040,PF01040,PF01209,PF01209,PF01209,PF01209,PF01209,PF01209,PF01209,PF01209,PF01209,PF01209,PF01209,PF01209,PF01209,PF01209,PF01209,PF01209,PF01209,PF01209,PF01209,PF01209,PF01209,PF01209,PF00240,PF00240,PF00240,PF00240,PF00240,PF00240,PF00240,PF00240,PF00240,PF00240,PF00240,PF00240,PF00240,PF00240,PF00240,PF00240,PF14560,PF14560,PF14560,PF14560,PF00789,PF00789,PF00789,PF00789,PF00443,PF00443,PF00443,PF00443,PF00443,PF13423,PF13423,PF13423,PF13423,PF13423,PF17085,PF02939,PF02271,PF03456,PF03167,PF03167,PF06427,PF01704,PF01704,PF01704,PF01704,PF00984,PF03720,PF03720,PF03721,PF03721,PF03721,PF03721,PF03152,PF03152,PF02809,PF02809,PF02809,PF02809,PF02809,PF08064,PF08064,PF08064,PF08064,PF08064,PF08064,PF05348,PF05822,PF05216,PF11543,PF11543,PF11543,PF11543,PF11543,PF11543,PF00919,PF01169,PF01169,PF01169,PF01169,PF01169,PF01169,PF01169,PF01170,PF01170,PF01170,PF01170,PF01170,PF01170,PF01205,PF01458,PF02694,PF02696,PF02696,PF01980,PF01980,PF03458,PF03458,PF03458,PF03672,PF03672,PF03672,PF03672,PF03672,PF03672,PF03672,PF03672,PF03672,PF03672,PF03672,PF06794,PF15744,PF04050,PF04050,PF14681,PF14681,PF14681,PF14681,PF00179,PF00179,PF00179,PF00179,PF00179,PF00179,PF00179,PF01774,PF01774,PF01208,PF01208,PF01208,PF01208,PF09753,PF04871,PF04871,PF00582,PF00582,PF00582,PF00582,PF14533,PF14533,PF14533,PF12436,PF12436,PF12436,PF03998,PF04003,PF04003,PF04615,PF04615,PF04192,PF02151,PF00580,PF00580,PF00580,PF00580,PF00580,PF00580,PF00580,PF13361,PF13361,PF13361,PF13361,PF13538,PF13538,PF13538,PF13538,PF13538,PF13538,PF03223,PF03179,PF03179,PF11698,PF11698,PF03224,PF03224,PF03224,PF03224,PF03224,PF03224,PF03224,PF05008,PF05008,PF05008,PF12352,PF12352,PF12352,PF12352,PF12352,PF12352,PF12755,PF12755,PF12755,PF12755,PF12755,PF12755,PF12755,PF12755,PF12755,PF12755,PF12755,PF12755,PF12755,PF12755,PF12755,PF12755,PF12755,PF12755,PF12755,PF12755,PF12755,PF12755,PF12755,PF12755,PF10458,PF10458,PF10458,PF01992,PF01992,PF01991,PF07137,PF09733,PF01847,PF01443,PF01443,PF01443,PF01443,PF01443,PF01443,PF01443,PF01443,PF01443,PF01443,PF01443,PF01443,PF01443,PF01443,PF01443,PF01443,PF01443,PF01443,PF01443,PF01443,PF01443,PF01443,PF01443,PF01443,PF01443,PF07015,PF07015,PF07015,PF01988,PF07884,PF07884,PF11712,PF03517,PF00654,PF00654,PF00654,PF16908,PF16908,PF16909,PF16909,PF10367,PF10367,PF09336,PF09336,PF09336,PF09336,PF09325,PF04100,PF07928,PF07928,PF10475,PF10475,PF10475,PF02204,PF04652,PF13519,PF01496,PF02020,PF02020,PF02020,PF06176,PF06176,PF14746,PF14746,PF14744,PF14744,PF14744,PF14745,PF11945,PF09429,PF00400,PF00400,PF00400,PF00400,PF00400,PF00400,PF00400,PF00400,PF00400,PF00400,PF00400,PF00400,PF00400,PF00400,PF00400,PF00400,PF00400,PF00400,PF00400,PF00400,PF00400,PF00400,PF00400,PF00400,PF00400,PF00400,PF00400,PF00400,PF00400,PF00400,PF00400,PF00400,PF00400,PF00400,PF00400,PF00400,PF00400,PF00400,PF00400,PF00400,PF00400,PF00400,PF00400,PF00400,PF00400,PF00400,PF00400,PF00400,PF00400,PF00400,PF00400,PF00400,PF00400,PF00400,PF00400,PF00400,PF00400,PF00400,PF00400,PF00400,PF00400,PF00400,PF00400,PF00400,PF00400,PF00400,PF00400,PF00400,PF00400,PF00400,PF00400,PF00400,PF00400,PF00400,PF00400,PF00400,PF00400,PF00400,PF00400,PF00400,PF00400,PF00400,PF00400,PF00400,PF00400,PF00400,PF00400,PF00400,PF00400,PF00400,PF00400,PF00400,PF00400,PF00400,PF00400,PF00400,PF00400,PF00400,PF00400,PF00400,PF00400,PF00400,PF00400,PF00400,PF00400,PF00400,PF00400,PF00400,PF00400,PF00400,PF00400,PF00400,PF00400,PF00400,PF00400,PF00400,PF00400,PF00400,PF00400,PF00400,PF00400,PF00400,PF00400,PF00400,PF00400,PF00400,PF00400,PF00400,PF00400,PF00400,PF00400,PF00400,PF00400,PF00400,PF00400,PF00400,PF00400,PF00400,PF00400,PF00400,PF00400,PF00400,PF00400,PF00400,PF00400,PF00400,PF00400,PF00400,PF00400,PF00400,PF00400,PF00400,PF00400,PF00400,PF00400,PF00400,PF00400,PF00400,PF00400,PF00400,PF00400,PF00400,PF00400,PF00400,PF00400,PF00400,PF00400,PF00400,PF00400,PF00400,PF00400,PF00400,PF00400,PF00400,PF00400,PF00400,PF00400,PF00400,PF00400,PF00400,PF00400,PF00400,PF00400,PF00400,PF00400,PF00400,PF00400,PF00400,PF00400,PF00400,PF00400,PF00400,PF00400,PF00400,PF00400,PF00400,PF00400,PF00400,PF00400,PF00400,PF00400,PF00400,PF00400,PF00400,PF00400,PF00400,PF00400,PF00400,PF00400,PF00400,PF00400,PF00400,PF00400,PF00400,PF00400,PF00400,PF00400,PF00400,PF00400,PF00400,PF00400,PF00400,PF00400,PF00400,PF00400,PF00400,PF00400,PF00400,PF00400,PF00400,PF00400,PF00400,PF00400,PF00400,PF00400,PF00400,PF00400,PF00400,PF00400,PF00400,PF00400,PF00400,PF00400,PF00400,PF00400,PF00400,PF00400,PF17005,PF17005,PF17005,PF17005,PF17005,PF17005,PF17005,PF17005,PF17005,PF17005,PF17005,PF17005,PF10273,PF00458,PF00458,PF00458,PF00458,PF00458,PF13943,PF08879,PF03106,PF03106,PF15613,PF15613,PF15613,PF15613,PF15613,PF15613,PF15613,PF00397,PF00397,PF00397,PF00397,PF00397,PF00397,PF00397,PF00397,PF00397,PF00397,PF00397,PF00397,PF00397,PF00397,PF00397,PF00397,PF08608,PF04921,PF09364,PF09280,PF09280,PF00867,PF12813,PF00752,PF08389,PF08389,PF08389,PF08389,PF08389,PF06632,PF04690,PF04690,PF09811,PF02392,PF10674,PF07444,PF06071,PF06071,PF06071,PF06071,PF03795,PF02325,PF03755,PF03878,PF03878,PF04893,PF04893,PF04893,PF04893,PF03226,PF05764,PF05764,PF05764,PF08265,PF14071,PF14071,PF16697,PF16697,PF16697,PF16697,PF16697,PF16697,PF08571,PF09588,PF09588,PF09588,PF14639,PF11085,PF11085,PF11085,PF10707,PF07321,PF07321,PF07321,PF07321,PF07321,PF16789,PF16789,PF00102,PF00102,PF00102,PF03162,PF03162,PF13350,PF13350,PF06414,PF06414,PF06414,PF06414,PF06414,PF06414,PF06414,PF06414,PF06414,PF06414,PF06414,PF06414,PF06414,PF06414,PF06414,PF06414,PF06414,PF06414,PF06414,PF06414,PF06414,PF06414,PF06414,PF06414,PF06414,PF10497,PF10497,PF10497,PF12861,PF12861,PF12861,PF12861,PF12861,PF12861,PF12861,PF00643,PF00096,PF00096,PF00096,PF00096,PF00096,PF00096,PF00096,PF00096,PF16622,PF16622,PF12756,PF12756,PF12756,PF12756,PF12756,PF12756,PF13894,PF13894,PF13894,PF16606,PF16606,PF12171,PF12171,PF12171,PF12171,PF12171,PF12171,PF16278,PF16278,PF16278,PF16278,PF16278,PF16278,PF07967,PF07967,PF07967,PF13891,PF00097,PF00097,PF00097,PF00097,PF00097,PF00097,PF00097,PF00097,PF00097,PF00097,PF00097,PF00097,PF00097,PF00097,PF00097,PF00097,PF00097,PF00097,PF00097,PF00097,PF00097,PF13923,PF13923,PF13923,PF13923,PF13923,PF13923,PF13923,PF13923,PF13923,PF13923,PF13923,PF13923,PF13923,PF13923,PF13923,PF13923,PF13923,PF13923,PF13923,PF13923,PF13920,PF13920,PF13920,PF13920,PF13920,PF13920,PF13920,PF13920,PF13920,PF13920,PF13920,PF13920,PF13920,PF13920,PF13920,PF13920,PF13920,PF13920,PF13920,PF13920,PF15227,PF15227,PF15227,PF15227,PF15227,PF15227,PF15227,PF15227,PF01396,PF01396,PF00642,PF00642,PF00642,PF00642,PF00642,PF00642,PF00642,PF00642,PF00642,PF00642,PF00642,PF00642,PF00642,PF00642,PF00642,PF00642,PF00642,PF00642,PF00642,PF00642,PF00642,PF14608,PF14608,PF14608,PF14608,PF14608,PF14608,PF14608,PF14608,PF14608,PF14608,PF14608,PF14608,PF14608,PF14608,PF14608,PF15663,PF15663,PF15663,PF15663,PF15663,PF15663,PF15663,PF15663,PF15663,PF15663,PF00098,PF00098,PF00098,PF00098,PF00098,PF00098,PF00098,PF00098,PF00098,PF00098,PF00098,PF00098,PF00098,PF00098,PF00098,PF00098,PF00098,PF00098,PF13696,PF13696,PF13696,PF13696,PF13696,PF13696,PF13696,PF13696,PF13696,PF13696,PF13917,PF13917,PF13917,PF13917,PF13917,PF13917,PF13917,PF13917,PF14392,PF14392,PF14392,PF14392,PF14392,PF14392,PF14392,PF14392,PF14392,PF14787,PF14787,PF14787,PF14787,PF14787,PF14787,PF14787,PF14787,PF14787,PF14787,PF14787,PF14787,PF14787,PF14787,PF14787,PF14787,PF15288,PF15288,PF15288,PF15288,PF15288,PF15288,PF15288,PF05495,PF05495,PF05495,PF05207,PF07496,PF07496,PF07496,PF07496,PF07496,PF07496,PF07496,PF07496,PF07496,PF01529,PF01529,PF01529,PF01529,PF01529,PF01529,PF01529,PF01529,PF01529,PF05605,PF05605,PF08996,PF05180,PF02701,PF02701,PF06839,PF13909,PF13909,PF13771,PF13771,PF13771,PF13771,PF13771,PF13771,PF13771,PF13771,PF13771,PF13771,PF13771,PF13771,PF13771,PF13771,PF13771,PF13771,PF13771,PF13771,PF13771,PF13771,PF13771,PF13832,PF13832,PF13832,PF13832,PF13832,PF13832,PF13832,PF13832,PF13832,PF13832,PF13832,PF13832,PF13832,PF13832,PF13832,PF13832,PF13832,PF13832,PF04438,PF04438,PF04438,PF10601,PF08790,PF08790,PF12874,PF12874,PF12874,PF12874,PF12874,PF12874,PF12874,PF01753,PF11789,PF11789,PF11789,PF11789,PF03854,PF00645,PF00645,PF15446,PF15446,PF15446,PF15446,PF15446,PF09329,PF09329,PF00641,PF00641,PF12678,PF12678,PF12678,PF12678,PF12678,PF12678,PF12678,PF12678,PF12678,PF12678,PF12678,PF12678,PF12678,PF13248,PF13248,PF13248,PF17123,PF17123,PF17123,PF17123,PF17123,PF17123,PF17123,PF17123,PF17123,PF17123,PF13639,PF13639,PF13639,PF13639,PF13639,PF13639,PF13639,PF13639,PF13639,PF13639,PF13639,PF13639,PF13639,PF13639,PF13639,PF13639,PF13639,PF13639,PF13639,PF13639,PF13639,PF13639,PF13639,PF13639,PF14570,PF14634,PF14634,PF14634,PF14634,PF14634,PF14634,PF14634,PF14634,PF14634,PF14634,PF14634,PF14634,PF14634,PF14634,PF14634,PF14634,PF14634,PF14634,PF14634,PF14634,PF14634,PF14634,PF14634,PF14634,PF14634,PF14835,PF14835,PF13445,PF13445,PF13445,PF13445,PF13445,PF13445,PF13445,PF13445,PF13445,PF13445,PF13445,PF13445,PF13445,PF13445,PF13445,PF13445,PF13445,PF13445,PF13445,PF13445,PF13445,PF11781,PF12251,PF12660,PF12660,PF02953,PF02953,PF02953,PF02953,PF02176,PF02176,PF02176,PF02176,PF02176,PF02176,PF15965,PF15965,PF15965,PF15965,PF13451,PF13451,PF13451,PF11722,PF11722,PF06220,PF06220,PF06220,PF06220,PF06220,PF06220,PF06220,PF06220,PF02148,PF02148,PF13717,PF13717,PF13717,PF14599,PF14599,PF14599,PF14599,PF14599,PF14599,PF14599,PF02535,PF02535,PF02535,PF02535,PF02535,PF02535,PF09723,PF09723,PF09723,PF17120,PF17120,PF17120,PF17120,PF12760,PF12760,PF16916,PF00569,PF00569,#,,2015),,,,--domtblout,,18,
