# Supplementary material for: The genome and phenome of the green alga Chloroidium sp. UTEX 3007 reveal adaptive traits for desert acclimatization
Source: eLife. 2017 Jun 17;6:e25783. doi: 10.7554/eLife.25783 (PMC5509433; doi:10.7554/eLife.25783)
Supplement: Figure 7—source data 1. — DOI: http://dx.doi.org/10.7554/eLife.25783.025 [file elife-25783-fig7-data1.zip › Figure 7-source data 1.pdb]

HEADER    ModPipe Model of seq0001                2015-03-1
TITLE     Model of (No annotation available)                          
SOURCE                                                                
AUTHOR     URSULA PIEPER, EASHWAR NARAYANAN, ANDREJ SALI              
REMARK 220 Original ID: seq0001                                       
REMARK 220 EXPERIMENTAL DETAILS                                       
REMARK 220 EXPERIMENT TYPE: THEORETICAL MODEL                         
REMARK 220 METHOD: HOMOLOGY MODELING                                  
REMARK 220 PROGRAM: MODPIPE                                           
REMARK 220 SEQUENCE IDENTITY:           17.00                         
REMARK 220 GA341 SCORE:                 0.08                          
REMARK 220 EVALUE:                      0                             
REMARK 220 MPQS:                        0.800532                      
REMARK 220 zDOPE SCORE:                 -0.45                         
REMARK 220 TEMPLATE PDB:                3q4o                          
REMARK 220 TEMPLATE CHAIN:              A                             
REMARK 220 TARGET LENGTH:               235                           
REMARK 220 TARGET BEGIN:                4                             
REMARK 220 TARGET END:                  150                           
REMARK 220 TEMPLATE BEGIN:              12                            
REMARK 220 TEMPLATE END:                156                           
REMARK 220 MODPIPE RUN:                 MW-ModWeb20150311_D1          
REMARK 220 MODPIPE MODEL ID:            e00438befa8b14f82afd62057fcd6693
REMARK 220 MODPIPE ALIGN ID:            c636c0322c46a412b7500f013cb9ba66
REMARK 220 MODPIPE SEQUENCE ID:         b80f91028198bf5c8fddec6e6a72a7f3LAAPGSIK
EXPDTA    THEORETICAL MODEL, MODELLER SVN 2015/03/11 06:38:39
REMARK   6 MODELLER OBJECTIVE FUNCTION:       364.3459
REMARK   6 MODELLER BEST TEMPLATE % SEQ ID:  16.552
REMARK   6 GENERATED BY MODPIPE VERSION SVN.r1597
ATOM      1  N   PRO     4     -10.640 -31.710  18.870  1.00 31.85           N
ATOM      2  CA  PRO     4     -10.809 -30.241  19.029  1.00 31.85           C
ATOM      3  CD  PRO     4      -9.852 -32.250  20.033  1.00 31.85           C
ATOM      4  CB  PRO     4     -10.323 -29.912  20.439  1.00 31.85           C
ATOM      5  CG  PRO     4      -9.313 -31.014  20.768  1.00 31.85           C
ATOM      6  C   PRO     4      -9.952 -29.627  17.979  1.00 31.85           C
ATOM      7  O   PRO     4      -9.042 -30.291  17.484  1.00 31.85           O
ATOM      8  N   ALA     5     -10.228 -28.361  17.623  1.00 18.46           N
ATOM      9  CA  ALA     5      -9.427 -27.725  16.628  1.00 18.46           C
ATOM     10  CB  ALA     5      -9.944 -26.335  16.220  1.00 18.46           C
ATOM     11  C   ALA     5      -8.072 -27.554  17.219  1.00 18.46           C
ATOM     12  O   ALA     5      -7.927 -27.304  18.414  1.00 18.46           O
ATOM     13  N   LYS     6      -7.033 -27.708  16.382  1.00 60.80           N
ATOM     14  CA  LYS     6      -5.694 -27.575  16.862  1.00 60.80           C
ATOM     15  CB  LYS     6      -4.730 -28.607  16.264  1.00 60.80           C
ATOM     16  CG  LYS     6      -5.060 -30.042  16.675  1.00 60.80           C
ATOM     17  CD  LYS     6      -4.376 -31.087  15.797  1.00 60.80           C
ATOM     18  CE  LYS     6      -4.823 -31.021  14.335  1.00 60.80           C
ATOM     19  NZ  LYS     6      -4.071 -32.007  13.530  1.00 60.80           N
ATOM     20  C   LYS     6      -5.212 -26.215  16.484  1.00 60.80           C
ATOM     21  O   LYS     6      -5.795 -25.546  15.632  1.00 60.80           O
ATOM     22  N   ASN     7      -4.128 -25.768  17.140  1.00 28.32           N
ATOM     23  CA  ASN     7      -3.566 -24.477  16.883  1.00 28.32           C
ATOM     24  CB  ASN     7      -2.380 -24.134  17.797  1.00 28.32           C
ATOM     25  CG  ASN     7      -2.942 -23.730  19.154  1.00 28.32           C
ATOM     26  OD1 ASN     7      -3.826 -22.879  19.244  1.00 28.32           O
ATOM     27  ND2 ASN     7      -2.417 -24.361  20.236  1.00 28.32           N
ATOM     28  C   ASN     7      -3.089 -24.438  15.467  1.00 28.32           C
ATOM     29  O   ASN     7      -3.226 -23.425  14.784  1.00 28.32           O
ATOM     30  N   ILE     8      -2.515 -25.546  14.974  1.00110.61           N
ATOM     31  CA  ILE     8      -2.052 -25.538  13.620  1.00110.61           C
ATOM     32  CB  ILE     8      -1.387 -26.826  13.222  1.00110.61           C
ATOM     33  CG1 ILE     8      -0.791 -26.707  11.808  1.00110.61           C
ATOM     34  CG2 ILE     8      -2.401 -27.969  13.391  1.00110.61           C
ATOM     35  CD1 ILE     8       0.377 -25.726  11.714  1.00110.61           C
ATOM     36  C   ILE     8      -3.237 -25.316  12.735  1.00110.61           C
ATOM     37  O   ILE     8      -3.171 -24.553  11.773  1.00110.61           O
ATOM     38  N   ASP     9      -4.366 -25.973  13.058  1.00 40.69           N
ATOM     39  CA  ASP     9      -5.554 -25.872  12.262  1.00 40.69           C
ATOM     40  CB  ASP     9      -6.717 -26.720  12.815  1.00 40.69           C
ATOM     41  CG  ASP     9      -6.359 -28.195  12.696  1.00 40.69           C
ATOM     42  OD1 ASP     9      -5.142 -28.514  12.766  1.00 40.69           O
ATOM     43  OD2 ASP     9      -7.299 -29.022  12.551  1.00 40.69           O
ATOM     44  C   ASP     9      -6.035 -24.453  12.256  1.00 40.69           C
ATOM     45  O   ASP     9      -6.387 -23.916  11.207  1.00 40.69           O
ATOM     46  N   VAL    10      -6.047 -23.796  13.432  1.00 93.09           N
ATOM     47  CA  VAL    10      -6.587 -22.469  13.499  1.00 93.09           C
ATOM     48  CB  VAL    10      -6.627 -21.890  14.887  1.00 93.09           C
ATOM     49  CG1 VAL    10      -7.471 -22.817  15.777  1.00 93.09           C
ATOM     50  CG2 VAL    10      -5.201 -21.629  15.393  1.00 93.09           C
ATOM     51  C   VAL    10      -5.765 -21.561  12.647  1.00 93.09           C
ATOM     52  O   VAL    10      -6.298 -20.710  11.938  1.00 93.09           O
ATOM     53  N   ASP    11      -4.431 -21.730  12.670  1.00 41.01           N
ATOM     54  CA  ASP    11      -3.602 -20.840  11.912  1.00 41.01           C
ATOM     55  CB  ASP    11      -2.097 -21.097  12.098  1.00 41.01           C
ATOM     56  CG  ASP    11      -1.728 -20.518  13.457  1.00 41.01           C
ATOM     57  OD1 ASP    11      -2.392 -19.529  13.866  1.00 41.01           O
ATOM     58  OD2 ASP    11      -0.789 -21.051  14.106  1.00 41.01           O
ATOM     59  C   ASP    11      -3.945 -20.956  10.461  1.00 41.01           C
ATOM     60  O   ASP    11      -3.993 -19.950   9.758  1.00 41.01           O
ATOM     61  N   VAL    12      -4.218 -22.176   9.966  1.00 36.58           N
ATOM     62  CA  VAL    12      -4.518 -22.341   8.571  1.00 36.58           C
ATOM     63  CB  VAL    12      -4.783 -23.770   8.207  1.00 36.58           C
ATOM     64  CG1 VAL    12      -5.102 -23.837   6.703  1.00 36.58           C
ATOM     65  CG2 VAL    12      -3.574 -24.619   8.641  1.00 36.58           C
ATOM     66  C   VAL    12      -5.752 -21.561   8.222  1.00 36.58           C
ATOM     67  O   VAL    12      -5.800 -20.889   7.193  1.00 36.58           O
ATOM     68  N   LEU    13      -6.790 -21.622   9.073  1.00131.61           N
ATOM     69  CA  LEU    13      -8.013 -20.943   8.765  1.00131.61           C
ATOM     70  CB  LEU    13      -9.114 -21.265   9.780  1.00131.61           C
ATOM     71  CG  LEU    13     -10.486 -20.748   9.337  1.00131.61           C
ATOM     72  CD1 LEU    13     -10.898 -21.376   7.997  1.00131.61           C
ATOM     73  CD2 LEU    13     -11.542 -20.982  10.423  1.00131.61           C
ATOM     74  C   LEU    13      -7.752 -19.468   8.743  1.00131.61           C
ATOM     75  O   LEU    13      -8.304 -18.744   7.916  1.00131.61           O
ATOM     76  N   ASN    14      -6.881 -18.985   9.651  1.00 35.06           N
ATOM     77  CA  ASN    14      -6.586 -17.584   9.731  1.00 35.06           C
ATOM     78  CB  ASN    14      -5.542 -17.266  10.819  1.00 35.06           C
ATOM     79  CG  ASN    14      -6.132 -17.631  12.174  1.00 35.06           C
ATOM     80  OD1 ASN    14      -7.337 -17.844  12.303  1.00 35.06           O
ATOM     81  ND2 ASN    14      -5.259 -17.718  13.213  1.00 35.06           N
ATOM     82  C   ASN    14      -6.003 -17.134   8.427  1.00 35.06           C
ATOM     83  O   ASN    14      -6.397 -16.100   7.889  1.00 35.06           O
ATOM     84  N   PHE    15      -5.040 -17.903   7.884  1.00138.26           N
ATOM     85  CA  PHE    15      -4.412 -17.517   6.654  1.00138.26           C
ATOM     86  CB  PHE    15      -3.196 -18.390   6.297  1.00138.26           C
ATOM     87  CG  PHE    15      -2.105 -17.990   7.233  1.00138.26           C
ATOM     88  CD1 PHE    15      -2.033 -18.511   8.505  1.00138.26           C
ATOM     89  CD2 PHE    15      -1.152 -17.080   6.840  1.00138.26           C
ATOM     90  CE1 PHE    15      -1.029 -18.141   9.369  1.00138.26           C
ATOM     91  CE2 PHE    15      -0.146 -16.703   7.698  1.00138.26           C
ATOM     92  CZ  PHE    15      -0.081 -17.232   8.965  1.00138.26           C
ATOM     93  C   PHE    15      -5.400 -17.565   5.532  1.00138.26           C
ATOM     94  O   PHE    15      -5.508 -16.618   4.756  1.00138.26           O
ATOM     95  N   ALA    16      -6.194 -18.647   5.453  1.00 41.76           N
ATOM     96  CA  ALA    16      -7.104 -18.840   4.359  1.00 41.76           C
ATOM     97  CB  ALA    16      -7.911 -20.145   4.488  1.00 41.76           C
ATOM     98  C   ALA    16      -8.084 -17.714   4.303  1.00 41.76           C
ATOM     99  O   ALA    16      -8.486 -17.294   3.219  1.00 41.76           O
ATOM    100  N   LEU    17      -8.509 -17.197   5.467  1.00 90.89           N
ATOM    101  CA  LEU    17      -9.512 -16.173   5.465  1.00 90.89           C
ATOM    102  CB  LEU    17      -9.828 -15.677   6.890  1.00 90.89           C
ATOM    103  CG  LEU    17     -11.086 -14.789   7.039  1.00 90.89           C
ATOM    104  CD1 LEU    17     -11.221 -14.291   8.484  1.00 90.89           C
ATOM    105  CD2 LEU    17     -11.154 -13.628   6.037  1.00 90.89           C
ATOM    106  C   LEU    17      -8.963 -15.019   4.677  1.00 90.89           C
ATOM    107  O   LEU    17      -9.667 -14.429   3.858  1.00 90.89           O
ATOM    108  N   ASN    18      -7.688 -14.666   4.918  1.00 56.95           N
ATOM    109  CA  ASN    18      -7.040 -13.563   4.264  1.00 56.95           C
ATOM    110  CB  ASN    18      -5.648 -13.265   4.854  1.00 56.95           C
ATOM    111  CG  ASN    18      -5.797 -12.868   6.316  1.00 56.95           C
ATOM    112  OD1 ASN    18      -6.852 -13.054   6.922  1.00 56.95           O
ATOM    113  ND2 ASN    18      -4.709 -12.300   6.904  1.00 56.95           N
ATOM    114  C   ASN    18      -6.812 -13.856   2.812  1.00 56.95           C
ATOM    115  O   ASN    18      -6.986 -12.980   1.967  1.00 56.95           O
ATOM    116  N   LEU    19      -6.402 -15.098   2.484  1.00 91.28           N
ATOM    117  CA  LEU    19      -6.081 -15.436   1.124  1.00 91.28           C
ATOM    118  CB  LEU    19      -5.560 -16.876   0.934  1.00 91.28           C
ATOM    119  CG  LEU    19      -4.062 -17.075   1.253  1.00 91.28           C
ATOM    120  CD1 LEU    19      -3.180 -16.372   0.206  1.00 91.28           C
ATOM    121  CD2 LEU    19      -3.711 -16.642   2.686  1.00 91.28           C
ATOM    122  C   LEU    19      -7.278 -15.266   0.247  1.00 91.28           C
ATOM    123  O   LEU    19      -7.158 -14.783  -0.878  1.00 91.28           O
ATOM    124  N   GLU    20      -8.469 -15.669   0.718  1.00 88.34           N
ATOM    125  CA  GLU    20      -9.642 -15.525  -0.099  1.00 88.34           C
ATOM    126  CB  GLU    20     -10.873 -16.236   0.481  1.00 88.34           C
ATOM    127  CG  GLU    20     -10.732 -17.756   0.371  1.00 88.34           C
ATOM    128  CD  GLU    20     -10.509 -18.091  -1.102  1.00 88.34           C
ATOM    129  OE1 GLU    20     -11.296 -17.579  -1.943  1.00 88.34           O
ATOM    130  OE2 GLU    20      -9.548 -18.849  -1.406  1.00 88.34           O
ATOM    131  C   GLU    20      -9.922 -14.070  -0.285  1.00 88.34           C
ATOM    132  O   GLU    20     -10.391 -13.638  -1.337  1.00 88.34           O
ATOM    133  N   TYR    21      -9.632 -13.274   0.754  1.00102.83           N
ATOM    134  CA  TYR    21      -9.853 -11.864   0.711  1.00102.83           C
ATOM    135  CB  TYR    21      -9.518 -11.167   2.033  1.00102.83           C
ATOM    136  CG  TYR    21      -9.907  -9.762   1.788  1.00102.83           C
ATOM    137  CD1 TYR    21     -11.225  -9.401   1.916  1.00102.83           C
ATOM    138  CD2 TYR    21      -8.971  -8.826   1.418  1.00102.83           C
ATOM    139  CE1 TYR    21     -11.612  -8.107   1.687  1.00102.83           C
ATOM    140  CE2 TYR    21      -9.354  -7.527   1.188  1.00102.83           C
ATOM    141  CZ  TYR    21     -10.674  -7.175   1.320  1.00102.83           C
ATOM    142  OH  TYR    21     -11.074  -5.850   1.083  1.00102.83           O
ATOM    143  C   TYR    21      -8.965 -11.267  -0.340  1.00102.83           C
ATOM    144  O   TYR    21      -9.359 -10.340  -1.045  1.00102.83           O
ATOM    145  N   LEU    22      -7.722 -11.768  -0.465  1.00 52.05           N
ATOM    146  CA  LEU    22      -6.837 -11.186  -1.427  1.00 52.05           C
ATOM    147  CB  LEU    22      -5.438 -11.818  -1.396  1.00 52.05           C
ATOM    148  CG  LEU    22      -4.436 -11.128  -2.336  1.00 52.05           C
ATOM    149  CD1 LEU    22      -4.192  -9.666  -1.928  1.00 52.05           C
ATOM    150  CD2 LEU    22      -3.141 -11.944  -2.459  1.00 52.05           C
ATOM    151  C   LEU    22      -7.426 -11.351  -2.797  1.00 52.05           C
ATOM    152  O   LEU    22      -7.408 -10.416  -3.598  1.00 52.05           O
ATOM    153  N   GLU    23      -7.981 -12.540  -3.110  1.00 78.83           N
ATOM    154  CA  GLU    23      -8.548 -12.715  -4.417  1.00 78.83           C
ATOM    155  CB  GLU    23      -9.067 -14.136  -4.712  1.00 78.83           C
ATOM    156  CG  GLU    23      -7.974 -15.139  -5.087  1.00 78.83           C
ATOM    157  CD  GLU    23      -7.507 -15.857  -3.834  1.00 78.83           C
ATOM    158  OE1 GLU    23      -8.329 -15.986  -2.888  1.00 78.83           O
ATOM    159  OE2 GLU    23      -6.324 -16.294  -3.810  1.00 78.83           O
ATOM    160  C   GLU    23      -9.708 -11.778  -4.603  1.00 78.83           C
ATOM    161  O   GLU    23      -9.798 -11.096  -5.620  1.00 78.83           O
ATOM    162  N   ALA    24     -10.615 -11.678  -3.615  1.00 38.46           N
ATOM    163  CA  ALA    24     -11.779 -10.854  -3.797  1.00 38.46           C
ATOM    164  CB  ALA    24     -12.709 -10.876  -2.573  1.00 38.46           C
ATOM    165  C   ALA    24     -11.366  -9.427  -4.022  1.00 38.46           C
ATOM    166  O   ALA    24     -11.884  -8.765  -4.921  1.00 38.46           O
ATOM    167  N   ALA    25     -10.409  -8.918  -3.222  1.00 35.66           N
ATOM    168  CA  ALA    25     -10.009  -7.539  -3.311  1.00 35.66           C
ATOM    169  CB  ALA    25      -8.999  -7.144  -2.218  1.00 35.66           C
ATOM    170  C   ALA    25      -9.374  -7.251  -4.637  1.00 35.66           C
ATOM    171  O   ALA    25      -9.668  -6.239  -5.268  1.00 35.66           O
ATOM    172  N   PHE    26      -8.482  -8.142  -5.101  1.00 96.79           N
ATOM    173  CA  PHE    26      -7.795  -7.938  -6.346  1.00 96.79           C
ATOM    174  CB  PHE    26      -6.797  -9.077  -6.638  1.00 96.79           C
ATOM    175  CG  PHE    26      -6.272  -8.922  -8.025  1.00 96.79           C
ATOM    176  CD1 PHE    26      -5.161  -8.155  -8.286  1.00 96.79           C
ATOM    177  CD2 PHE    26      -6.905  -9.551  -9.074  1.00 96.79           C
ATOM    178  CE1 PHE    26      -4.689  -8.026  -9.571  1.00 96.79           C
ATOM    179  CE2 PHE    26      -6.439  -9.427 -10.362  1.00 96.79           C
ATOM    180  CZ  PHE    26      -5.328  -8.659 -10.611  1.00 96.79           C
ATOM    181  C   PHE    26      -8.793  -7.920  -7.462  1.00 96.79           C
ATOM    182  O   PHE    26      -8.748  -7.049  -8.330  1.00 96.79           O
ATOM    183  N   TYR    27      -9.729  -8.889  -7.466  1.00 68.54           N
ATOM    184  CA  TYR    27     -10.661  -8.978  -8.550  1.00 68.54           C
ATOM    185  CB  TYR    27     -11.544 -10.240  -8.523  1.00 68.54           C
ATOM    186  CG  TYR    27     -10.655 -11.436  -8.638  1.00 68.54           C
ATOM    187  CD1 TYR    27      -9.743 -11.530  -9.664  1.00 68.54           C
ATOM    188  CD2 TYR    27     -10.770 -12.492  -7.762  1.00 68.54           C
ATOM    189  CE1 TYR    27      -8.925 -12.629  -9.790  1.00 68.54           C
ATOM    190  CE2 TYR    27      -9.956 -13.596  -7.882  1.00 68.54           C
ATOM    191  CZ  TYR    27      -9.027 -13.664  -8.893  1.00 68.54           C
ATOM    192  OH  TYR    27      -8.191 -14.795  -9.016  1.00 68.54           O
ATOM    193  C   TYR    27     -11.551  -7.777  -8.569  1.00 68.54           C
ATOM    194  O   TYR    27     -11.836  -7.232  -9.634  1.00 68.54           O
ATOM    195  N   MET    28     -12.023  -7.328  -7.392  1.00134.89           N
ATOM    196  CA  MET    28     -12.903  -6.195  -7.368  1.00134.89           C
ATOM    197  CB  MET    28     -13.404  -5.843  -5.959  1.00134.89           C
ATOM    198  CG  MET    28     -14.338  -4.635  -5.947  1.00134.89           C
ATOM    199  SD  MET    28     -15.969  -4.926  -6.692  1.00134.89           S
ATOM    200  CE  MET    28     -16.448  -3.176  -6.650  1.00134.89           C
ATOM    201  C   MET    28     -12.172  -5.004  -7.899  1.00134.89           C
ATOM    202  O   MET    28     -12.730  -4.216  -8.660  1.00134.89           O
ATOM    203  N   ALA    29     -10.893  -4.848  -7.514  1.00 27.99           N
ATOM    204  CA  ALA    29     -10.133  -3.713  -7.949  1.00 27.99           C
ATOM    205  CB  ALA    29      -8.710  -3.706  -7.369  1.00 27.99           C
ATOM    206  C   ALA    29     -10.014  -3.754  -9.441  1.00 27.99           C
ATOM    207  O   ALA    29     -10.189  -2.743 -10.120  1.00 27.99           O
ATOM    208  N   ALA    30      -9.717  -4.944  -9.988  1.00 37.45           N
ATOM    209  CA  ALA    30      -9.568  -5.116 -11.405  1.00 37.45           C
ATOM    210  CB  ALA    30      -9.112  -6.529 -11.784  1.00 37.45           C
ATOM    211  C   ALA    30     -10.884  -4.864 -12.069  1.00 37.45           C
ATOM    212  O   ALA    30     -10.937  -4.313 -13.168  1.00 37.45           O
ATOM    213  N   VAL    31     -11.992  -5.278 -11.429  1.00 36.68           N
ATOM    214  CA  VAL    31     -13.277  -5.088 -12.035  1.00 36.68           C
ATOM    215  CB  VAL    31     -14.419  -5.514 -11.156  1.00 36.68           C
ATOM    216  CG1 VAL    31     -15.734  -5.132 -11.854  1.00 36.68           C
ATOM    217  CG2 VAL    31     -14.297  -7.011 -10.833  1.00 36.68           C
ATOM    218  C   VAL    31     -13.466  -3.628 -12.251  1.00 36.68           C
ATOM    219  O   VAL    31     -13.832  -3.203 -13.342  1.00 36.68           O
ATOM    220  N   GLY    32     -13.179  -2.816 -11.221  1.00 20.15           N
ATOM    221  CA  GLY    32     -13.415  -1.410 -11.328  1.00 20.15           C
ATOM    222  C   GLY    32     -12.587  -0.853 -12.438  1.00 20.15           C
ATOM    223  O   GLY    32     -13.055  -0.005 -13.194  1.00 20.15           O
ATOM    224  N   LYS    33     -11.327  -1.303 -12.568  1.00107.13           N
ATOM    225  CA  LYS    33     -10.503  -0.704 -13.572  1.00107.13           C
ATOM    226  CB  LYS    33      -9.053  -1.221 -13.578  1.00107.13           C
ATOM    227  CG  LYS    33      -8.898  -2.672 -14.033  1.00107.13           C
ATOM    228  CD  LYS    33      -7.468  -3.034 -14.445  1.00107.13           C
ATOM    229  CE  LYS    33      -7.367  -4.357 -15.211  1.00107.13           C
ATOM    230  NZ  LYS    33      -7.734  -4.157 -16.634  1.00107.13           N
ATOM    231  C   LYS    33     -11.080  -0.968 -14.923  1.00107.13           C
ATOM    232  O   LYS    33     -11.259  -0.044 -15.712  1.00107.13           O
ATOM    233  N   ASP    34     -11.410  -2.236 -15.237  1.00180.52           N
ATOM    234  CA  ASP    34     -11.948  -2.462 -16.542  1.00180.52           C
ATOM    235  CB  ASP    34     -10.981  -3.152 -17.513  1.00180.52           C
ATOM    236  CG  ASP    34     -11.534  -2.877 -18.900  1.00180.52           C
ATOM    237  OD1 ASP    34     -12.768  -3.040 -19.094  1.00180.52           O
ATOM    238  OD2 ASP    34     -10.730  -2.481 -19.785  1.00180.52           O
ATOM    239  C   ASP    34     -13.167  -3.318 -16.393  1.00180.52           C
ATOM    240  O   ASP    34     -13.171  -4.487 -16.774  1.00180.52           O
ATOM    241  N   SER    35     -14.258  -2.728 -15.871  1.00 53.17           N
ATOM    242  CA  SER    35     -15.462  -3.456 -15.591  1.00 53.17           C
ATOM    243  CB  SER    35     -16.558  -2.594 -14.934  1.00 53.17           C
ATOM    244  OG  SER    35     -16.159  -2.154 -13.644  1.00 53.17           O
ATOM    245  C   SER    35     -16.059  -3.979 -16.850  1.00 53.17           C
ATOM    246  O   SER    35     -16.431  -5.149 -16.933  1.00 53.17           O
ATOM    247  N   ASN    36     -16.144  -3.120 -17.880  1.00 45.60           N
ATOM    248  CA  ASN    36     -16.822  -3.517 -19.074  1.00 45.60           C
ATOM    249  CB  ASN    36     -16.795  -2.429 -20.160  1.00 45.60           C
ATOM    250  CG  ASN    36     -17.625  -1.253 -19.671  1.00 45.60           C
ATOM    251  OD1 ASN    36     -17.094  -0.293 -19.115  1.00 45.60           O
ATOM    252  ND2 ASN    36     -18.967  -1.334 -19.873  1.00 45.60           N
ATOM    253  C   ASN    36     -16.140  -4.713 -19.638  1.00 45.60           C
ATOM    254  O   ASN    36     -16.789  -5.706 -19.963  1.00 45.60           O
ATOM    255  N   VAL    37     -14.801  -4.668 -19.750  1.00 88.66           N
ATOM    256  CA  VAL    37     -14.143  -5.776 -20.371  1.00 88.66           C
ATOM    257  CB  VAL    37     -12.664  -5.599 -20.539  1.00 88.66           C
ATOM    258  CG1 VAL    37     -12.066  -6.923 -21.054  1.00 88.66           C
ATOM    259  CG2 VAL    37     -12.428  -4.400 -21.473  1.00 88.66           C
ATOM    260  C   VAL    37     -14.353  -7.009 -19.564  1.00 88.66           C
ATOM    261  O   VAL    37     -14.682  -8.053 -20.123  1.00 88.66           O
ATOM    262  N   GLN    38     -14.204  -6.949 -18.225  1.00161.79           N
ATOM    263  CA  GLN    38     -14.304  -8.231 -17.602  1.00161.79           C
ATOM    264  CB  GLN    38     -13.001  -8.690 -16.921  1.00161.79           C
ATOM    265  CG  GLN    38     -12.492  -7.747 -15.829  1.00161.79           C
ATOM    266  CD  GLN    38     -11.579  -6.732 -16.506  1.00161.79           C
ATOM    267  OE1 GLN    38     -11.315  -6.824 -17.704  1.00161.79           O
ATOM    268  NE2 GLN    38     -11.067  -5.747 -15.720  1.00161.79           N
ATOM    269  C   GLN    38     -15.400  -8.325 -16.600  1.00161.79           C
ATOM    270  O   GLN    38     -15.309  -7.807 -15.488  1.00161.79           O
ATOM    271  N   ALA    39     -16.473  -9.023 -17.010  1.00 35.81           N
ATOM    272  CA  ALA    39     -17.563  -9.389 -16.163  1.00 35.81           C
ATOM    273  CB  ALA    39     -18.723 -10.049 -16.926  1.00 35.81           C
ATOM    274  C   ALA    39     -17.018 -10.401 -15.208  1.00 35.81           C
ATOM    275  O   ALA    39     -17.423 -10.475 -14.050  1.00 35.81           O
ATOM    276  N   LEU    40     -16.052 -11.205 -15.696  1.00149.77           N
ATOM    277  CA  LEU    40     -15.494 -12.304 -14.966  1.00149.77           C
ATOM    278  CB  LEU    40     -14.354 -13.015 -15.709  1.00149.77           C
ATOM    279  CG  LEU    40     -14.791 -13.767 -16.977  1.00149.77           C
ATOM    280  CD1 LEU    40     -13.595 -14.490 -17.619  1.00149.77           C
ATOM    281  CD2 LEU    40     -15.979 -14.700 -16.699  1.00149.77           C
ATOM    282  C   LEU    40     -14.917 -11.821 -13.677  1.00149.77           C
ATOM    283  O   LEU    40     -15.047 -12.489 -12.653  1.00149.77           O
ATOM    284  N   ALA    41     -14.258 -10.650 -13.681  1.00 28.27           N
ATOM    285  CA  ALA    41     -13.658 -10.204 -12.460  1.00 28.27           C
ATOM    286  CB  ALA    41     -12.891  -8.881 -12.623  1.00 28.27           C
ATOM    287  C   ALA    41     -14.736 -10.011 -11.441  1.00 28.27           C
ATOM    288  O   ALA    41     -14.573 -10.385 -10.280  1.00 28.27           O
ATOM    289  N   LYS    42     -15.872  -9.416 -11.848  1.00 42.38           N
ATOM    290  CA  LYS    42     -16.958  -9.203 -10.932  1.00 42.38           C
ATOM    291  CB  LYS    42     -18.148  -8.452 -11.551  1.00 42.38           C
ATOM    292  CG  LYS    42     -19.338  -8.364 -10.590  1.00 42.38           C
ATOM    293  CD  LYS    42     -20.543  -7.606 -11.148  1.00 42.38           C
ATOM    294  CE  LYS    42     -21.810  -7.784 -10.311  1.00 42.38           C
ATOM    295  NZ  LYS    42     -22.950  -7.102 -10.966  1.00 42.38           N
ATOM    296  C   LYS    42     -17.510 -10.519 -10.488  1.00 42.38           C
ATOM    297  O   LYS    42     -17.763 -10.727  -9.302  1.00 42.38           O
ATOM    298  N   ASP    43     -17.712 -11.447 -11.438  1.00 34.11           N
ATOM    299  CA  ASP    43     -18.340 -12.695 -11.115  1.00 34.11           C
ATOM    300  CB  ASP    43     -18.550 -13.580 -12.354  1.00 34.11           C
ATOM    301  CG  ASP    43     -19.559 -12.891 -13.267  1.00 34.11           C
ATOM    302  OD1 ASP    43     -20.407 -12.129 -12.731  1.00 34.11           O
ATOM    303  OD2 ASP    43     -19.490 -13.104 -14.507  1.00 34.11           O
ATOM    304  C   ASP    43     -17.483 -13.456 -10.155  1.00 34.11           C
ATOM    305  O   ASP    43     -17.970 -13.968  -9.148  1.00 34.11           O
ATOM    306  N   ILE    44     -16.169 -13.534 -10.433  1.00 54.19           N
ATOM    307  CA  ILE    44     -15.282 -14.290  -9.597  1.00 54.19           C
ATOM    308  CB  ILE    44     -13.899 -14.451 -10.158  1.00 54.19           C
ATOM    309  CG1 ILE    44     -13.964 -15.267 -11.459  1.00 54.19           C
ATOM    310  CG2 ILE    44     -13.022 -15.116  -9.082  1.00 54.19           C
ATOM    311  CD1 ILE    44     -12.627 -15.358 -12.190  1.00 54.19           C
ATOM    312  C   ILE    44     -15.190 -13.658  -8.242  1.00 54.19           C
ATOM    313  O   ILE    44     -15.109 -14.355  -7.233  1.00 54.19           O
ATOM    314  N   ALA    45     -15.197 -12.313  -8.182  1.00 32.29           N
ATOM    315  CA  ALA    45     -15.076 -11.611  -6.936  1.00 32.29           C
ATOM    316  CB  ALA    45     -15.135 -10.083  -7.103  1.00 32.29           C
ATOM    317  C   ALA    45     -16.215 -12.014  -6.054  1.00 32.29           C
ATOM    318  O   ALA    45     -16.043 -12.176  -4.847  1.00 32.29           O
ATOM    319  N   GLU    46     -17.418 -12.185  -6.634  1.00 32.99           N
ATOM    320  CA  GLU    46     -18.560 -12.566  -5.852  1.00 32.99           C
ATOM    321  CB  GLU    46     -19.838 -12.741  -6.688  1.00 32.99           C
ATOM    322  CG  GLU    46     -21.053 -13.149  -5.850  1.00 32.99           C
ATOM    323  CD  GLU    46     -22.115 -13.670  -6.806  1.00 32.99           C
ATOM    324  OE1 GLU    46     -22.452 -12.934  -7.769  1.00 32.99           O
ATOM    325  OE2 GLU    46     -22.589 -14.817  -6.592  1.00 32.99           O
ATOM    326  C   GLU    46     -18.289 -13.900  -5.238  1.00 32.99           C
ATOM    327  O   GLU    46     -18.574 -14.122  -4.062  1.00 32.99           O
ATOM    328  N   ASP    47     -17.720 -14.826  -6.029  1.00 63.59           N
ATOM    329  CA  ASP    47     -17.449 -16.149  -5.554  1.00 63.59           C
ATOM    330  CB  ASP    47     -16.891 -17.077  -6.646  1.00 63.59           C
ATOM    331  CG  ASP    47     -18.001 -17.330  -7.656  1.00 63.59           C
ATOM    332  OD1 ASP    47     -19.112 -16.767  -7.468  1.00 63.59           O
ATOM    333  OD2 ASP    47     -17.749 -18.083  -8.633  1.00 63.59           O
ATOM    334  C   ASP    47     -16.433 -16.061  -4.458  1.00 63.59           C
ATOM    335  O   ASP    47     -16.484 -16.805  -3.483  1.00 63.59           O
ATOM    336  N   GLU    48     -15.466 -15.142  -4.587  1.00 87.42           N
ATOM    337  CA  GLU    48     -14.435 -15.010  -3.599  1.00 87.42           C
ATOM    338  CB  GLU    48     -13.391 -13.947  -3.983  1.00 87.42           C
ATOM    339  CG  GLU    48     -12.661 -14.265  -5.293  1.00 87.42           C
ATOM    340  CD  GLU    48     -11.928 -15.594  -5.139  1.00 87.42           C
ATOM    341  OE1 GLU    48     -11.758 -16.048  -3.976  1.00 87.42           O
ATOM    342  OE2 GLU    48     -11.534 -16.174  -6.186  1.00 87.42           O
ATOM    343  C   GLU    48     -15.077 -14.583  -2.319  1.00 87.42           C
ATOM    344  O   GLU    48     -14.655 -14.992  -1.239  1.00 87.42           O
ATOM    345  N   PHE    49     -16.119 -13.737  -2.416  1.00 40.06           N
ATOM    346  CA  PHE    49     -16.811 -13.269  -1.250  1.00 40.06           C
ATOM    347  CB  PHE    49     -17.973 -12.313  -1.565  1.00 40.06           C
ATOM    348  CG  PHE    49     -18.715 -12.124  -0.284  1.00 40.06           C
ATOM    349  CD1 PHE    49     -18.287 -11.219   0.660  1.00 40.06           C
ATOM    350  CD2 PHE    49     -19.851 -12.860  -0.028  1.00 40.06           C
ATOM    351  CE1 PHE    49     -18.979 -11.060   1.838  1.00 40.06           C
ATOM    352  CE2 PHE    49     -20.549 -12.706   1.148  1.00 40.06           C
ATOM    353  CZ  PHE    49     -20.110 -11.801   2.084  1.00 40.06           C
ATOM    354  C   PHE    49     -17.416 -14.440  -0.549  1.00 40.06           C
ATOM    355  O   PHE    49     -17.336 -14.544   0.674  1.00 40.06           O
ATOM    356  N   GLN    50     -18.039 -15.363  -1.306  1.00 83.84           N
ATOM    357  CA  GLN    50     -18.675 -16.457  -0.636  1.00 83.84           C
ATOM    358  CB  GLN    50     -19.399 -17.464  -1.555  1.00 83.84           C
ATOM    359  CG  GLN    50     -18.467 -18.334  -2.399  1.00 83.84           C
ATOM    360  CD  GLN    50     -19.294 -19.362  -3.160  1.00 83.84           C
ATOM    361  OE1 GLN    50     -20.430 -19.109  -3.557  1.00 83.84           O
ATOM    362  NE2 GLN    50     -18.699 -20.565  -3.372  1.00 83.84           N
ATOM    363  C   GLN    50     -17.608 -17.217   0.079  1.00 83.84           C
ATOM    364  O   GLN    50     -17.800 -17.649   1.213  1.00 83.84           O
ATOM    365  N   HIS    51     -16.435 -17.367  -0.565  1.00 52.56           N
ATOM    366  CA  HIS    51     -15.344 -18.134  -0.029  1.00 52.56           C
ATOM    367  ND1 HIS    51     -13.787 -18.254  -3.472  1.00 52.56           N
ATOM    368  CG  HIS    51     -14.460 -18.624  -2.329  1.00 52.56           C
ATOM    369  CB  HIS    51     -14.125 -18.124  -0.960  1.00 52.56           C
ATOM    370  NE2 HIS    51     -15.379 -19.673  -4.103  1.00 52.56           N
ATOM    371  CD2 HIS    51     -15.429 -19.492  -2.734  1.00 52.56           C
ATOM    372  CE1 HIS    51     -14.376 -18.909  -4.502  1.00 52.56           C
ATOM    373  C   HIS    51     -14.914 -17.526   1.270  1.00 52.56           C
ATOM    374  O   HIS    51     -14.679 -18.232   2.249  1.00 52.56           O
ATOM    375  N   VAL    52     -14.808 -16.187   1.316  1.00 27.55           N
ATOM    376  CA  VAL    52     -14.389 -15.528   2.517  1.00 27.55           C
ATOM    377  CB  VAL    52     -14.326 -14.035   2.378  1.00 27.55           C
ATOM    378  CG1 VAL    52     -14.004 -13.425   3.754  1.00 27.55           C
ATOM    379  CG2 VAL    52     -13.292 -13.694   1.294  1.00 27.55           C
ATOM    380  C   VAL    52     -15.397 -15.836   3.574  1.00 27.55           C
ATOM    381  O   VAL    52     -15.049 -16.070   4.730  1.00 27.55           O
ATOM    382  N   LYS    53     -16.684 -15.850   3.186  1.00 69.24           N
ATOM    383  CA  LYS    53     -17.771 -16.090   4.088  1.00 69.24           C
ATOM    384  CB  LYS    53     -19.128 -16.017   3.369  1.00 69.24           C
ATOM    385  CG  LYS    53     -20.346 -16.172   4.277  1.00 69.24           C
ATOM    386  CD  LYS    53     -21.656 -15.855   3.551  1.00 69.24           C
ATOM    387  CE  LYS    53     -22.914 -16.141   4.372  1.00 69.24           C
ATOM    388  NZ  LYS    53     -24.116 -16.035   3.511  1.00 69.24           N
ATOM    389  C   LYS    53     -17.645 -17.465   4.668  1.00 69.24           C
ATOM    390  O   LYS    53     -17.859 -17.655   5.864  1.00 69.24           O
ATOM    391  N   PHE    54     -17.286 -18.465   3.839  1.00 91.23           N
ATOM    392  CA  PHE    54     -17.211 -19.811   4.335  1.00 91.23           C
ATOM    393  CB  PHE    54     -16.880 -20.871   3.264  1.00 91.23           C
ATOM    394  CG  PHE    54     -18.080 -21.055   2.394  1.00 91.23           C
ATOM    395  CD1 PHE    54     -19.090 -21.920   2.756  1.00 91.23           C
ATOM    396  CD2 PHE    54     -18.200 -20.358   1.215  1.00 91.23           C
ATOM    397  CE1 PHE    54     -20.195 -22.085   1.952  1.00 91.23           C
ATOM    398  CE2 PHE    54     -19.303 -20.518   0.408  1.00 91.23           C
ATOM    399  CZ  PHE    54     -20.304 -21.384   0.775  1.00 91.23           C
ATOM    400  C   PHE    54     -16.162 -19.904   5.398  1.00 91.23           C
ATOM    401  O   PHE    54     -16.382 -20.524   6.438  1.00 91.23           O
ATOM    402  N   LEU    55     -14.987 -19.296   5.165  1.00142.36           N
ATOM    403  CA  LEU    55     -13.927 -19.376   6.127  1.00142.36           C
ATOM    404  CB  LEU    55     -12.627 -18.740   5.617  1.00142.36           C
ATOM    405  CG  LEU    55     -12.072 -19.491   4.393  1.00142.36           C
ATOM    406  CD1 LEU    55     -10.762 -18.868   3.892  1.00142.36           C
ATOM    407  CD2 LEU    55     -11.969 -21.001   4.669  1.00142.36           C
ATOM    408  C   LEU    55     -14.365 -18.677   7.376  1.00142.36           C
ATOM    409  O   LEU    55     -14.082 -19.117   8.490  1.00142.36           O
ATOM    410  N   TYR    56     -15.107 -17.573   7.203  1.00101.52           N
ATOM    411  CA  TYR    56     -15.594 -16.734   8.260  1.00101.52           C
ATOM    412  CB  TYR    56     -16.493 -15.630   7.671  1.00101.52           C
ATOM    413  CG  TYR    56     -17.019 -14.747   8.743  1.00101.52           C
ATOM    414  CD1 TYR    56     -16.310 -13.638   9.134  1.00101.52           C
ATOM    415  CD2 TYR    56     -18.226 -15.020   9.342  1.00101.52           C
ATOM    416  CE1 TYR    56     -16.796 -12.815  10.117  1.00101.52           C
ATOM    417  CE2 TYR    56     -18.714 -14.199  10.329  1.00101.52           C
ATOM    418  CZ  TYR    56     -17.994 -13.095  10.719  1.00101.52           C
ATOM    419  OH  TYR    56     -18.485 -12.245  11.731  1.00101.52           O
ATOM    420  C   TYR    56     -16.445 -17.559   9.176  1.00101.52           C
ATOM    421  O   TYR    56     -16.341 -17.452  10.397  1.00101.52           O
ATOM    422  N   GLY    57     -17.311 -18.414   8.607  1.00 16.73           N
ATOM    423  CA  GLY    57     -18.194 -19.187   9.427  1.00 16.73           C
ATOM    424  C   GLY    57     -17.387 -20.075  10.319  1.00 16.73           C
ATOM    425  O   GLY    57     -17.704 -20.228  11.497  1.00 16.73           O
ATOM    426  N   ALA    58     -16.324 -20.695   9.772  1.00 29.49           N
ATOM    427  CA  ALA    58     -15.514 -21.615  10.520  1.00 29.49           C
ATOM    428  CB  ALA    58     -14.428 -22.276   9.655  1.00 29.49           C
ATOM    429  C   ALA    58     -14.834 -20.888  11.638  1.00 29.49           C
ATOM    430  O   ALA    58     -14.752 -21.394  12.757  1.00 29.49           O
ATOM    431  N   LEU    59     -14.334 -19.668  11.367  1.00 43.75           N
ATOM    432  CA  LEU    59     -13.649 -18.930  12.389  1.00 43.75           C
ATOM    433  CB  LEU    59     -13.094 -17.569  11.927  1.00 43.75           C
ATOM    434  CG  LEU    59     -11.833 -17.678  11.057  1.00 43.75           C
ATOM    435  CD1 LEU    59     -11.328 -16.288  10.649  1.00 43.75           C
ATOM    436  CD2 LEU    59     -10.738 -18.479  11.775  1.00 43.75           C
ATOM    437  C   LEU    59     -14.612 -18.658  13.495  1.00 43.75           C
ATOM    438  O   LEU    59     -14.254 -18.733  14.668  1.00 43.75           O
ATOM    439  N   GLY    60     -15.867 -18.326  13.144  1.00 20.24           N
ATOM    440  CA  GLY    60     -16.870 -18.013  14.124  1.00 20.24           C
ATOM    441  C   GLY    60     -17.190 -19.210  14.968  1.00 20.24           C
ATOM    442  O   GLY    60     -17.356 -19.088  16.181  1.00 20.24           O
ATOM    443  N   LYS    61     -17.295 -20.401  14.349  1.00102.13           N
ATOM    444  CA  LYS    61     -17.684 -21.557  15.105  1.00102.13           C
ATOM    445  CB  LYS    61     -17.878 -22.813  14.223  1.00102.13           C
ATOM    446  CG  LYS    61     -16.637 -23.268  13.450  1.00102.13           C
ATOM    447  CD  LYS    61     -16.870 -24.528  12.609  1.00102.13           C
ATOM    448  CE  LYS    61     -17.097 -25.787  13.445  1.00102.13           C
ATOM    449  NZ  LYS    61     -17.317 -26.953  12.559  1.00102.13           N
ATOM    450  C   LYS    61     -16.651 -21.813  16.159  1.00102.13           C
ATOM    451  O   LYS    61     -16.977 -22.079  17.315  1.00102.13           O
ATOM    452  N   ALA    62     -15.373 -21.729  15.756  1.00 86.79           N
ATOM    453  CA  ALA    62     -14.201 -21.897  16.568  1.00 86.79           C
ATOM    454  CB  ALA    62     -12.912 -21.955  15.729  1.00 86.79           C
ATOM    455  C   ALA    62     -14.087 -20.747  17.519  1.00 86.79           C
ATOM    456  O   ALA    62     -13.526 -20.887  18.604  1.00 86.79           O
ATOM    457  N   ALA    63     -14.615 -19.572  17.126  1.00228.12           N
ATOM    458  CA  ALA    63     -14.491 -18.365  17.894  1.00228.12           C
ATOM    459  CB  ALA    63     -14.890 -18.533  19.371  1.00228.12           C
ATOM    460  C   ALA    63     -13.070 -17.905  17.838  1.00228.12           C
ATOM    461  O   ALA    63     -12.550 -17.318  18.786  1.00228.12           O
ATOM    462  N   VAL    64     -12.398 -18.173  16.702  1.00 67.78           N
ATOM    463  CA  VAL    64     -11.059 -17.693  16.533  1.00 67.78           C
ATOM    464  CB  VAL    64     -10.251 -18.465  15.537  1.00 67.78           C
ATOM    465  CG1 VAL    64      -8.886 -17.773  15.388  1.00 67.78           C
ATOM    466  CG2 VAL    64     -10.162 -19.928  16.006  1.00 67.78           C
ATOM    467  C   VAL    64     -11.152 -16.280  16.056  1.00 67.78           C
ATOM    468  O   VAL    64     -12.033 -15.931  15.270  1.00 67.78           O
ATOM    469  N   ARG    65     -10.225 -15.419  16.520  1.00 94.65           N
ATOM    470  CA  ARG    65     -10.288 -14.035  16.156  1.00 94.65           C
ATOM    471  CB  ARG    65      -9.256 -13.168  16.888  1.00 94.65           C
ATOM    472  CG  ARG    65      -9.516 -13.077  18.391  1.00 94.65           C
ATOM    473  CD  ARG    65      -8.487 -12.217  19.118  1.00 94.65           C
ATOM    474  NE  ARG    65      -7.162 -12.852  18.883  1.00 94.65           N
ATOM    475  CZ  ARG    65      -6.021 -12.175  19.202  1.00 94.65           C
ATOM    476  NH1 ARG    65      -6.099 -10.953  19.800  1.00 94.65           N
ATOM    477  NH2 ARG    65      -4.803 -12.720  18.916  1.00 94.65           N
ATOM    478  C   ARG    65     -10.049 -13.915  14.689  1.00 94.65           C
ATOM    479  O   ARG    65      -9.151 -14.542  14.129  1.00 94.65           O
ATOM    480  N   ARG    66     -10.877 -13.085  14.028  1.00123.65           N
ATOM    481  CA  ARG    66     -10.790 -12.935  12.607  1.00123.65           C
ATOM    482  CB  ARG    66     -12.108 -12.421  12.015  1.00123.65           C
ATOM    483  CG  ARG    66     -13.270 -13.349  12.375  1.00123.65           C
ATOM    484  CD  ARG    66     -14.643 -12.736  12.121  1.00123.65           C
ATOM    485  NE  ARG    66     -14.772 -11.536  12.993  1.00123.65           N
ATOM    486  CZ  ARG    66     -15.146 -10.343  12.444  1.00123.65           C
ATOM    487  NH1 ARG    66     -15.379 -10.259  11.102  1.00123.65           N
ATOM    488  NH2 ARG    66     -15.273  -9.235  13.232  1.00123.65           N
ATOM    489  C   ARG    66      -9.701 -11.966  12.292  1.00123.65           C
ATOM    490  O   ARG    66      -9.604 -10.889  12.877  1.00123.65           O
ATOM    491  N   PRO    67      -8.863 -12.353  11.371  1.00 72.49           N
ATOM    492  CA  PRO    67      -7.769 -11.538  10.931  1.00 72.49           C
ATOM    493  CD  PRO    67      -8.729 -13.740  10.960  1.00 72.49           C
ATOM    494  CB  PRO    67      -6.871 -12.456  10.094  1.00 72.49           C
ATOM    495  CG  PRO    67      -7.754 -13.675   9.773  1.00 72.49           C
ATOM    496  C   PRO    67      -8.273 -10.358  10.172  1.00 72.49           C
ATOM    497  O   PRO    67      -7.538  -9.381  10.036  1.00 72.49           O
ATOM    498  N   VAL    68      -9.509 -10.426   9.649  1.00 52.50           N
ATOM    499  CA  VAL    68      -9.975  -9.315   8.875  1.00 52.50           C
ATOM    500  CB  VAL    68     -11.042  -9.691   7.890  1.00 52.50           C
ATOM    501  CG1 VAL    68     -11.557  -8.416   7.203  1.00 52.50           C
ATOM    502  CG2 VAL    68     -10.466 -10.738   6.921  1.00 52.50           C
ATOM    503  C   VAL    68     -10.546  -8.303   9.810  1.00 52.50           C
ATOM    504  O   VAL    68     -11.729  -8.337  10.144  1.00 52.50           O
ATOM    505  N   LEU    69      -9.678  -7.387  10.279  1.00133.06           N
ATOM    506  CA  LEU    69     -10.071  -6.290  11.111  1.00133.06           C
ATOM    507  CB  LEU    69      -8.856  -5.515  11.643  1.00133.06           C
ATOM    508  CG  LEU    69      -9.216  -4.320  12.546  1.00133.06           C
ATOM    509  CD1 LEU    69      -9.868  -4.775  13.864  1.00133.06           C
ATOM    510  CD2 LEU    69      -8.000  -3.403  12.751  1.00133.06           C
ATOM    511  C   LEU    69     -10.850  -5.336  10.269  1.00133.06           C
ATOM    512  O   LEU    69     -11.883  -4.815  10.686  1.00133.06           O
ATOM    513  N   ASP    70     -10.351  -5.084   9.044  1.00 54.79           N
ATOM    514  CA  ASP    70     -10.954  -4.120   8.173  1.00 54.79           C
ATOM    515  CB  ASP    70      -9.998  -2.969   7.824  1.00 54.79           C
ATOM    516  CG  ASP    70     -10.791  -1.889   7.109  1.00 54.79           C
ATOM    517  OD1 ASP    70     -12.001  -2.122   6.847  1.00 54.79           O
ATOM    518  OD2 ASP    70     -10.195  -0.819   6.812  1.00 54.79           O
ATOM    519  C   ASP    70     -11.325  -4.799   6.890  1.00 54.79           C
ATOM    520  O   ASP    70     -10.493  -5.413   6.222  1.00 54.79           O
ATOM    521  N   LEU    71     -12.613  -4.690   6.523  1.00138.28           N
ATOM    522  CA  LEU    71     -13.196  -5.275   5.349  1.00138.28           C
ATOM    523  CB  LEU    71     -14.737  -5.153   5.350  1.00138.28           C
ATOM    524  CG  LEU    71     -15.458  -5.753   4.123  1.00138.28           C
ATOM    525  CD1 LEU    71     -15.309  -4.884   2.865  1.00138.28           C
ATOM    526  CD2 LEU    71     -15.021  -7.209   3.896  1.00138.28           C
ATOM    527  C   LEU    71     -12.662  -4.602   4.122  1.00138.28           C
ATOM    528  O   LEU    71     -12.595  -5.216   3.060  1.00138.28           O
ATOM    529  N   SER    72     -12.283  -3.318   4.240  1.00 45.93           N
ATOM    530  CA  SER    72     -11.889  -2.501   3.125  1.00 45.93           C
ATOM    531  CB  SER    72     -11.237  -1.176   3.558  1.00 45.93           C
ATOM    532  OG  SER    72     -12.157  -0.401   4.313  1.00 45.93           O
ATOM    533  C   SER    72     -10.907  -3.213   2.254  1.00 45.93           C
ATOM    534  O   SER    72     -10.132  -4.058   2.699  1.00 45.93           O
ATOM    535  N   ALA    73     -10.940  -2.870   0.950  1.00 66.35           N
ATOM    536  CA  ALA    73     -10.099  -3.499  -0.018  1.00 66.35           C
ATOM    537  CB  ALA    73     -10.398  -3.074  -1.468  1.00 66.35           C
ATOM    538  C   ALA    73      -8.679  -3.143   0.271  1.00 66.35           C
ATOM    539  O   ALA    73      -8.366  -2.029   0.686  1.00 66.35           O
ATOM    540  N   ALA    74      -7.787  -4.118   0.025  1.00238.14           N
ATOM    541  CA  ALA    74      -6.370  -3.971   0.155  1.00238.14           C
ATOM    542  CB  ALA    74      -5.823  -2.754  -0.615  1.00238.14           C
ATOM    543  C   ALA    74      -5.921  -3.855   1.577  1.00238.14           C
ATOM    544  O   ALA    74      -4.765  -3.508   1.810  1.00238.14           O
ATOM    545  N   PHE    75      -6.771  -4.174   2.574  1.00 83.38           N
ATOM    546  CA  PHE    75      -6.267  -4.077   3.916  1.00 83.38           C
ATOM    547  CB  PHE    75      -7.211  -3.367   4.901  1.00 83.38           C
ATOM    548  CG  PHE    75      -6.458  -3.227   6.179  1.00 83.38           C
ATOM    549  CD1 PHE    75      -5.551  -2.206   6.334  1.00 83.38           C
ATOM    550  CD2 PHE    75      -6.651  -4.105   7.223  1.00 83.38           C
ATOM    551  CE1 PHE    75      -4.849  -2.063   7.506  1.00 83.38           C
ATOM    552  CE2 PHE    75      -5.950  -3.967   8.399  1.00 83.38           C
ATOM    553  CZ  PHE    75      -5.045  -2.943   8.541  1.00 83.38           C
ATOM    554  C   PHE    75      -6.081  -5.472   4.418  1.00 83.38           C
ATOM    555  O   PHE    75      -7.009  -6.278   4.364  1.00 83.38           O
ATOM    556  N   ASP    76      -4.863  -5.798   4.908  1.00 63.88           N
ATOM    557  CA  ASP    76      -4.612  -7.129   5.373  1.00 63.88           C
ATOM    558  CB  ASP    76      -3.851  -8.001   4.354  1.00 63.88           C
ATOM    559  CG  ASP    76      -4.779  -8.286   3.179  1.00 63.88           C
ATOM    560  OD1 ASP    76      -6.009  -8.422   3.417  1.00 63.88           O
ATOM    561  OD2 ASP    76      -4.269  -8.377   2.030  1.00 63.88           O
ATOM    562  C   ASP    76      -3.765  -7.064   6.605  1.00 63.88           C
ATOM    563  O   ASP    76      -2.877  -6.221   6.723  1.00 63.88           O
ATOM    564  N   ALA    77      -4.101  -7.911   7.596  1.00 56.93           N
ATOM    565  CA  ALA    77      -3.318  -8.092   8.785  1.00 56.93           C
ATOM    566  CB  ALA    77      -4.039  -8.946   9.840  1.00 56.93           C
ATOM    567  C   ALA    77      -2.063  -8.819   8.401  1.00 56.93           C
ATOM    568  O   ALA    77      -0.974  -8.545   8.906  1.00 56.93           O
ATOM    569  N   ALA    78      -2.227  -9.768   7.459  1.00201.27           N
ATOM    570  CA  ALA    78      -1.264 -10.733   7.008  1.00201.27           C
ATOM    571  CB  ALA    78      -1.855 -11.706   5.971  1.00201.27           C
ATOM    572  C   ALA    78      -0.042 -10.130   6.400  1.00201.27           C
ATOM    573  O   ALA    78       1.005 -10.734   6.513  1.00201.27           O
ATOM    574  N   GLY    79      -0.086  -9.037   5.632  1.00204.88           N
ATOM    575  CA  GLY    79       1.174  -8.471   5.212  1.00204.88           C
ATOM    576  C   GLY    79       1.652  -9.176   3.980  1.00204.88           C
ATOM    577  O   GLY    79       2.067  -8.542   3.012  1.00204.88           O
ATOM    578  N   GLN    80       1.598 -10.521   3.994  1.00 79.89           N
ATOM    579  CA  GLN    80       1.994 -11.319   2.880  1.00 79.89           C
ATOM    580  CB  GLN    80       1.768 -12.820   3.141  1.00 79.89           C
ATOM    581  CG  GLN    80       2.477 -13.371   4.380  1.00 79.89           C
ATOM    582  CD  GLN    80       1.929 -14.770   4.646  1.00 79.89           C
ATOM    583  OE1 GLN    80       2.160 -15.703   3.878  1.00 79.89           O
ATOM    584  NE2 GLN    80       1.168 -14.916   5.764  1.00 79.89           N
ATOM    585  C   GLN    80       1.007 -10.955   1.838  1.00 79.89           C
ATOM    586  O   GLN    80       1.335 -10.726   0.674  1.00 79.89           O
ATOM    587  N   ALA    81      -0.257 -10.889   2.287  1.00 41.09           N
ATOM    588  CA  ALA    81      -1.369 -10.575   1.449  1.00 41.09           C
ATOM    589  CB  ALA    81      -2.717 -10.699   2.180  1.00 41.09           C
ATOM    590  C   ALA    81      -1.240  -9.167   0.979  1.00 41.09           C
ATOM    591  O   ALA    81      -1.577  -8.857  -0.163  1.00 41.09           O
ATOM    592  N   ALA    82      -0.776  -8.269   1.870  1.00 31.47           N
ATOM    593  CA  ALA    82      -0.679  -6.887   1.499  1.00 31.47           C
ATOM    594  CB  ALA    82      -0.209  -5.984   2.650  1.00 31.47           C
ATOM    595  C   ALA    82       0.307  -6.747   0.386  1.00 31.47           C
ATOM    596  O   ALA    82       0.069  -6.018  -0.576  1.00 31.47           O
ATOM    597  N   SER    83       1.448  -7.451   0.481  1.00 61.40           N
ATOM    598  CA  SER    83       2.453  -7.313  -0.534  1.00 61.40           C
ATOM    599  CB  SER    83       3.720  -8.129  -0.229  1.00 61.40           C
ATOM    600  OG  SER    83       4.671  -7.959  -1.270  1.00 61.40           O
ATOM    601  C   SER    83       1.908  -7.803  -1.831  1.00 61.40           C
ATOM    602  O   SER    83       2.095  -7.180  -2.876  1.00 61.40           O
ATOM    603  N   GLY    84       1.205  -8.946  -1.789  1.00 23.99           N
ATOM    604  CA  GLY    84       0.687  -9.533  -2.989  1.00 23.99           C
ATOM    605  C   GLY    84      -0.319  -8.618  -3.602  1.00 23.99           C
ATOM    606  O   GLY    84      -0.332  -8.422  -4.817  1.00 23.99           O
ATOM    607  N   GLY    85      -1.189  -8.017  -2.771  1.00 29.09           N
ATOM    608  CA  GLY    85      -2.222  -7.200  -3.331  1.00 29.09           C
ATOM    609  C   GLY    85      -1.604  -6.060  -4.074  1.00 29.09           C
ATOM    610  O   GLY    85      -2.016  -5.740  -5.189  1.00 29.09           O
ATOM    611  N   ALA    86      -0.581  -5.421  -3.477  1.00 35.38           N
ATOM    612  CA  ALA    86      -0.006  -4.253  -4.085  1.00 35.38           C
ATOM    613  CB  ALA    86       1.077  -3.599  -3.207  1.00 35.38           C
ATOM    614  C   ALA    86       0.625  -4.581  -5.401  1.00 35.38           C
ATOM    615  O   ALA    86       0.402  -3.879  -6.387  1.00 35.38           O
ATOM    616  N   ILE    87       1.422  -5.664  -5.470  1.00 94.58           N
ATOM    617  CA  ILE    87       2.088  -5.916  -6.715  1.00 94.58           C
ATOM    618  CB  ILE    87       3.110  -7.023  -6.682  1.00 94.58           C
ATOM    619  CG1 ILE    87       2.466  -8.398  -6.457  1.00 94.58           C
ATOM    620  CG2 ILE    87       4.157  -6.658  -5.618  1.00 94.58           C
ATOM    621  CD1 ILE    87       3.411  -9.552  -6.790  1.00 94.58           C
ATOM    622  C   ILE    87       1.077  -6.272  -7.756  1.00 94.58           C
ATOM    623  O   ILE    87       1.135  -5.790  -8.887  1.00 94.58           O
ATOM    624  N   LYS    88       0.115  -7.134  -7.382  1.00 97.44           N
ATOM    625  CA  LYS    88      -0.864  -7.646  -8.293  1.00 97.44           C
ATOM    626  CB  LYS    88      -1.605  -8.857  -7.702  1.00 97.44           C
ATOM    627  CG  LYS    88      -0.615 -10.013  -7.489  1.00 97.44           C
ATOM    628  CD  LYS    88      -1.124 -11.162  -6.618  1.00 97.44           C
ATOM    629  CE  LYS    88      -0.092 -12.268  -6.389  1.00 97.44           C
ATOM    630  NZ  LYS    88       0.452 -12.731  -7.686  1.00 97.44           N
ATOM    631  C   LYS    88      -1.809  -6.579  -8.761  1.00 97.44           C
ATOM    632  O   LYS    88      -2.229  -6.585  -9.909  1.00 97.44           O
ATOM    633  N   GLY    89      -2.222  -5.621  -7.928  1.00100.72           N
ATOM    634  CA  GLY    89      -3.105  -4.640  -8.496  1.00100.72           C
ATOM    635  C   GLY    89      -2.351  -3.866  -9.528  1.00100.72           C
ATOM    636  O   GLY    89      -2.888  -3.499 -10.572  1.00100.72           O
ATOM    637  N   PHE    90      -1.069  -3.587  -9.247  1.00111.02           N
ATOM    638  CA  PHE    90      -0.278  -2.768 -10.113  1.00111.02           C
ATOM    639  CB  PHE    90       1.123  -2.514  -9.528  1.00111.02           C
ATOM    640  CG  PHE    90       1.764  -1.412 -10.297  1.00111.02           C
ATOM    641  CD1 PHE    90       2.451  -1.671 -11.458  1.00111.02           C
ATOM    642  CD2 PHE    90       1.676  -0.114  -9.849  1.00111.02           C
ATOM    643  CE1 PHE    90       3.045  -0.647 -12.157  1.00111.02           C
ATOM    644  CE2 PHE    90       2.266   0.913 -10.546  1.00111.02           C
ATOM    645  CZ  PHE    90       2.954   0.648 -11.705  1.00111.02           C
ATOM    646  C   PHE    90      -0.127  -3.418 -11.459  1.00111.02           C
ATOM    647  O   PHE    90      -0.358  -2.773 -12.479  1.00111.02           O
ATOM    648  N   ASN    91       0.259  -4.711 -11.519  1.00 85.72           N
ATOM    649  CA  ASN    91       0.481  -5.291 -12.819  1.00 85.72           C
ATOM    650  CB  ASN    91       1.222  -6.644 -12.774  1.00 85.72           C
ATOM    651  CG  ASN    91       2.626  -6.391 -12.245  1.00 85.72           C
ATOM    652  OD1 ASN    91       3.423  -5.691 -12.868  1.00 85.72           O
ATOM    653  ND2 ASN    91       2.934  -6.962 -11.050  1.00 85.72           N
ATOM    654  C   ASN    91      -0.812  -5.398 -13.595  1.00 85.72           C
ATOM    655  O   ASN    91      -0.858  -4.976 -14.749  1.00 85.72           O
ATOM    656  N   PRO    92      -1.873  -5.924 -13.037  1.00161.95           N
ATOM    657  CA  PRO    92      -3.101  -5.905 -13.784  1.00161.95           C
ATOM    658  CD  PRO    92      -1.705  -7.277 -12.524  1.00161.95           C
ATOM    659  CB  PRO    92      -4.042  -6.855 -13.060  1.00161.95           C
ATOM    660  CG  PRO    92      -3.076  -7.972 -12.634  1.00161.95           C
ATOM    661  C   PRO    92      -3.672  -4.579 -14.167  1.00161.95           C
ATOM    662  O   PRO    92      -4.576  -4.558 -15.000  1.00161.95           O
ATOM    663  N   TYR    93      -3.191  -3.469 -13.589  1.00 97.45           N
ATOM    664  CA  TYR    93      -3.721  -2.189 -13.957  1.00 97.45           C
ATOM    665  CB  TYR    93      -3.186  -1.020 -13.112  1.00 97.45           C
ATOM    666  CG  TYR    93      -4.091   0.131 -13.394  1.00 97.45           C
ATOM    667  CD1 TYR    93      -5.234   0.307 -12.649  1.00 97.45           C
ATOM    668  CD2 TYR    93      -3.813   1.029 -14.399  1.00 97.45           C
ATOM    669  CE1 TYR    93      -6.085   1.360 -12.895  1.00 97.45           C
ATOM    670  CE2 TYR    93      -4.659   2.085 -14.650  1.00 97.45           C
ATOM    671  CZ  TYR    93      -5.798   2.251 -13.900  1.00 97.45           C
ATOM    672  OH  TYR    93      -6.667   3.333 -14.162  1.00 97.45           O
ATOM    673  C   TYR    93      -3.376  -1.902 -15.391  1.00 97.45           C
ATOM    674  O   TYR    93      -4.142  -1.252 -16.101  1.00 97.45           O
ATOM    675  N   ALA    94      -2.198  -2.368 -15.856  1.00 48.19           N
ATOM    676  CA  ALA    94      -1.709  -1.994 -17.158  1.00 48.19           C
ATOM    677  CB  ALA    94      -0.325  -2.589 -17.465  1.00 48.19           C
ATOM    678  C   ALA    94      -2.622  -2.399 -18.283  1.00 48.19           C
ATOM    679  O   ALA    94      -2.934  -1.570 -19.137  1.00 48.19           O
ATOM    680  N   ASN    95      -3.097  -3.658 -18.336  1.00 50.87           N
ATOM    681  CA  ASN    95      -3.912  -4.001 -19.473  1.00 50.87           C
ATOM    682  CB  ASN    95      -3.099  -4.426 -20.709  1.00 50.87           C
ATOM    683  CG  ASN    95      -2.535  -3.168 -21.358  1.00 50.87           C
ATOM    684  OD1 ASN    95      -3.247  -2.441 -22.048  1.00 50.87           O
ATOM    685  ND2 ASN    95      -1.224  -2.897 -21.126  1.00 50.87           N
ATOM    686  C   ASN    95      -4.828  -5.125 -19.110  1.00 50.87           C
ATOM    687  O   ASN    95      -4.745  -5.691 -18.022  1.00 50.87           O
ATOM    688  N   ASP    96      -5.751  -5.456 -20.037  1.00 42.65           N
ATOM    689  CA  ASP    96      -6.726  -6.488 -19.832  1.00 42.65           C
ATOM    690  CB  ASP    96      -7.649  -6.663 -21.047  1.00 42.65           C
ATOM    691  CG  ASP    96      -8.412  -5.366 -21.265  1.00 42.65           C
ATOM    692  OD1 ASP    96      -8.999  -4.843 -20.282  1.00 42.65           O
ATOM    693  OD2 ASP    96      -8.417  -4.886 -22.429  1.00 42.65           O
ATOM    694  C   ASP    96      -6.005  -7.789 -19.676  1.00 42.65           C
ATOM    695  O   ASP    96      -6.328  -8.588 -18.798  1.00 42.65           O
ATOM    696  N   LEU    97      -4.990  -8.025 -20.531  1.00142.00           N
ATOM    697  CA  LEU    97      -4.262  -9.264 -20.525  1.00142.00           C
ATOM    698  CB  LEU    97      -3.143  -9.309 -21.577  1.00142.00           C
ATOM    699  CG  LEU    97      -3.631  -9.279 -23.035  1.00142.00           C
ATOM    700  CD1 LEU    97      -4.386 -10.566 -23.397  1.00142.00           C
ATOM    701  CD2 LEU    97      -4.438  -8.006 -23.329  1.00142.00           C
ATOM    702  C   LEU    97      -3.579  -9.415 -19.207  1.00142.00           C
ATOM    703  O   LEU    97      -3.589 -10.493 -18.613  1.00142.00           O
ATOM    704  N   PHE    98      -2.975  -8.319 -18.714  1.00 41.83           N
ATOM    705  CA  PHE    98      -2.247  -8.360 -17.480  1.00 41.83           C
ATOM    706  CB  PHE    98      -1.651  -6.998 -17.071  1.00 41.83           C
ATOM    707  CG  PHE    98      -0.547  -6.615 -17.993  1.00 41.83           C
ATOM    708  CD1 PHE    98      -0.795  -5.917 -19.153  1.00 41.83           C
ATOM    709  CD2 PHE    98       0.750  -6.952 -17.680  1.00 41.83           C
ATOM    710  CE1 PHE    98       0.239  -5.564 -19.988  1.00 41.83           C
ATOM    711  CE2 PHE    98       1.787  -6.602 -18.512  1.00 41.83           C
ATOM    712  CZ  PHE    98       1.532  -5.910 -19.671  1.00 41.83           C
ATOM    713  C   PHE    98      -3.195  -8.723 -16.382  1.00 41.83           C
ATOM    714  O   PHE    98      -2.881  -9.544 -15.522  1.00 41.83           O
ATOM    715  N   PHE    99      -4.392  -8.111 -16.387  1.00106.29           N
ATOM    716  CA  PHE    99      -5.357  -8.364 -15.357  1.00106.29           C
ATOM    717  CB  PHE    99      -6.652  -7.548 -15.503  1.00106.29           C
ATOM    718  CG  PHE    99      -7.707  -8.324 -14.784  1.00106.29           C
ATOM    719  CD1 PHE    99      -7.661  -8.524 -13.423  1.00106.29           C
ATOM    720  CD2 PHE    99      -8.762  -8.847 -15.494  1.00106.29           C
ATOM    721  CE1 PHE    99      -8.648  -9.251 -12.794  1.00106.29           C
ATOM    722  CE2 PHE    99      -9.749  -9.570 -14.870  1.00106.29           C
ATOM    723  CZ  PHE    99      -9.694  -9.776 -13.514  1.00106.29           C
ATOM    724  C   PHE    99      -5.740  -9.806 -15.347  1.00106.29           C
ATOM    725  O   PHE    99      -5.848 -10.410 -14.281  1.00106.29           O
ATOM    726  N   LEU   100      -5.968 -10.398 -16.531  1.00 48.34           N
ATOM    727  CA  LEU   100      -6.393 -11.768 -16.581  1.00 48.34           C
ATOM    728  CB  LEU   100      -6.755 -12.221 -18.004  1.00 48.34           C
ATOM    729  CG  LEU   100      -7.962 -11.465 -18.599  1.00 48.34           C
ATOM    730  CD1 LEU   100      -8.288 -11.952 -20.018  1.00 48.34           C
ATOM    731  CD2 LEU   100      -9.188 -11.531 -17.670  1.00 48.34           C
ATOM    732  C   LEU   100      -5.306 -12.651 -16.042  1.00 48.34           C
ATOM    733  O   LEU   100      -5.586 -13.600 -15.309  1.00 48.34           O
ATOM    734  N   HIS   101      -4.031 -12.359 -16.369  1.00 75.93           N
ATOM    735  CA  HIS   101      -2.962 -13.184 -15.879  1.00 75.93           C
ATOM    736  ND1 HIS   101      -1.408 -12.793 -18.940  1.00 75.93           N
ATOM    737  CG  HIS   101      -1.191 -13.387 -17.718  1.00 75.93           C
ATOM    738  CB  HIS   101      -1.556 -12.789 -16.385  1.00 75.93           C
ATOM    739  NE2 HIS   101      -0.437 -14.750 -19.352  1.00 75.93           N
ATOM    740  CD2 HIS   101      -0.596 -14.584 -17.988  1.00 75.93           C
ATOM    741  CE1 HIS   101      -0.939 -13.651 -19.884  1.00 75.93           C
ATOM    742  C   HIS   101      -2.957 -13.115 -14.387  1.00 75.93           C
ATOM    743  O   HIS   101      -2.720 -14.117 -13.714  1.00 75.93           O
ATOM    744  N   GLY   102      -3.229 -11.925 -13.826  1.00 25.28           N
ATOM    745  CA  GLY   102      -3.228 -11.773 -12.400  1.00 25.28           C
ATOM    746  C   GLY   102      -4.275 -12.678 -11.823  1.00 25.28           C
ATOM    747  O   GLY   102      -4.074 -13.274 -10.766  1.00 25.28           O
ATOM    748  N   ALA   103      -5.430 -12.807 -12.503  1.00 35.69           N
ATOM    749  CA  ALA   103      -6.491 -13.624 -11.984  1.00 35.69           C
ATOM    750  CB  ALA   103      -7.717 -13.662 -12.909  1.00 35.69           C
ATOM    751  C   ALA   103      -6.002 -15.033 -11.842  1.00 35.69           C
ATOM    752  O   ALA   103      -6.239 -15.697 -10.833  1.00 35.69           O
ATOM    753  N   PHE   104      -5.275 -15.515 -12.859  1.00 98.89           N
ATOM    754  CA  PHE   104      -4.769 -16.855 -12.918  1.00 98.89           C
ATOM    755  CB  PHE   104      -4.094 -17.083 -14.286  1.00 98.89           C
ATOM    756  CG  PHE   104      -3.577 -18.471 -14.437  1.00 98.89           C
ATOM    757  CD1 PHE   104      -4.440 -19.535 -14.575  1.00 98.89           C
ATOM    758  CD2 PHE   104      -2.221 -18.700 -14.489  1.00 98.89           C
ATOM    759  CE1 PHE   104      -3.957 -20.813 -14.731  1.00 98.89           C
ATOM    760  CE2 PHE   104      -1.735 -19.975 -14.645  1.00 98.89           C
ATOM    761  CZ  PHE   104      -2.602 -21.035 -14.763  1.00 98.89           C
ATOM    762  C   PHE   104      -3.775 -17.060 -11.812  1.00 98.89           C
ATOM    763  O   PHE   104      -3.773 -18.100 -11.152  1.00 98.89           O
ATOM    764  N   ILE   105      -2.913 -16.055 -11.566  1.00 83.89           N
ATOM    765  CA  ILE   105      -1.861 -16.182 -10.593  1.00 83.89           C
ATOM    766  CB  ILE   105      -1.000 -14.958 -10.520  1.00 83.89           C
ATOM    767  CG1 ILE   105      -0.355 -14.684 -11.889  1.00 83.89           C
ATOM    768  CG2 ILE   105       0.025 -15.177  -9.394  1.00 83.89           C
ATOM    769  CD1 ILE   105       0.524 -15.830 -12.386  1.00 83.89           C
ATOM    770  C   ILE   105      -2.445 -16.410  -9.229  1.00 83.89           C
ATOM    771  O   ILE   105      -1.977 -17.269  -8.484  1.00 83.89           O
ATOM    772  N   PHE   106      -3.497 -15.655  -8.865  1.00 65.09           N
ATOM    773  CA  PHE   106      -4.101 -15.795  -7.566  1.00 65.09           C
ATOM    774  CB  PHE   106      -5.323 -14.889  -7.358  1.00 65.09           C
ATOM    775  CG  PHE   106      -4.939 -13.536  -6.885  1.00 65.09           C
ATOM    776  CD1 PHE   106      -4.317 -12.624  -7.703  1.00 65.09           C
ATOM    777  CD2 PHE   106      -5.259 -13.177  -5.596  1.00 65.09           C
ATOM    778  CE1 PHE   106      -4.002 -11.376  -7.222  1.00 65.09           C
ATOM    779  CE2 PHE   106      -4.945 -11.934  -5.117  1.00 65.09           C
ATOM    780  CZ  PHE   106      -4.307 -11.029  -5.926  1.00 65.09           C
ATOM    781  C   PHE   106      -4.641 -17.175  -7.383  1.00 65.09           C
ATOM    782  O   PHE   106      -4.478 -17.786  -6.330  1.00 65.09           O
ATOM    783  N   GLU   107      -5.328 -17.696  -8.405  1.00 90.87           N
ATOM    784  CA  GLU   107      -5.955 -18.974  -8.259  1.00 90.87           C
ATOM    785  CB  GLU   107      -6.778 -19.331  -9.501  1.00 90.87           C
ATOM    786  CG  GLU   107      -7.881 -18.308  -9.776  1.00 90.87           C
ATOM    787  CD  GLU   107      -8.840 -18.320  -8.598  1.00 90.87           C
ATOM    788  OE1 GLU   107      -9.058 -19.421  -8.026  1.00 90.87           O
ATOM    789  OE2 GLU   107      -9.376 -17.230  -8.262  1.00 90.87           O
ATOM    790  C   GLU   107      -4.904 -20.019  -8.062  1.00 90.87           C
ATOM    791  O   GLU   107      -5.077 -20.947  -7.272  1.00 90.87           O
ATOM    792  N   ASP   108      -3.774 -19.896  -8.782  1.00 67.89           N
ATOM    793  CA  ASP   108      -2.761 -20.902  -8.670  1.00 67.89           C
ATOM    794  CB  ASP   108      -1.540 -20.652  -9.570  1.00 67.89           C
ATOM    795  CG  ASP   108      -1.932 -20.946 -11.007  1.00 67.89           C
ATOM    796  OD1 ASP   108      -3.145 -21.172 -11.264  1.00 67.89           O
ATOM    797  OD2 ASP   108      -1.017 -20.948 -11.871  1.00 67.89           O
ATOM    798  C   ASP   108      -2.254 -20.923  -7.269  1.00 67.89           C
ATOM    799  O   ASP   108      -2.106 -21.986  -6.669  1.00 67.89           O
ATOM    800  N   VAL   109      -1.990 -19.738  -6.694  1.00 86.67           N
ATOM    801  CA  VAL   109      -1.436 -19.718  -5.375  1.00 86.67           C
ATOM    802  CB  VAL   109      -1.085 -18.342  -4.875  1.00 86.67           C
ATOM    803  CG1 VAL   109      -2.371 -17.549  -4.601  1.00 86.67           C
ATOM    804  CG2 VAL   109      -0.200 -18.499  -3.627  1.00 86.67           C
ATOM    805  C   VAL   109      -2.427 -20.327  -4.436  1.00 86.67           C
ATOM    806  O   VAL   109      -2.063 -21.077  -3.532  1.00 86.67           O
ATOM    807  N   GLY   110      -3.724 -20.033  -4.635  1.00 25.97           N
ATOM    808  CA  GLY   110      -4.717 -20.529  -3.725  1.00 25.97           C
ATOM    809  C   GLY   110      -4.725 -22.025  -3.737  1.00 25.97           C
ATOM    810  O   GLY   110      -4.786 -22.656  -2.685  1.00 25.97           O
ATOM    811  N   VAL   111      -4.655 -22.647  -4.927  1.00 88.42           N
ATOM    812  CA  VAL   111      -4.762 -24.077  -4.961  1.00 88.42           C
ATOM    813  CB  VAL   111      -4.778 -24.642  -6.353  1.00 88.42           C
ATOM    814  CG1 VAL   111      -6.002 -24.072  -7.093  1.00 88.42           C
ATOM    815  CG2 VAL   111      -3.430 -24.358  -7.035  1.00 88.42           C
ATOM    816  C   VAL   111      -3.619 -24.687  -4.214  1.00 88.42           C
ATOM    817  O   VAL   111      -3.810 -25.623  -3.439  1.00 88.42           O
ATOM    818  N   THR   112      -2.392 -24.170  -4.413  1.00 95.11           N
ATOM    819  CA  THR   112      -1.264 -24.776  -3.768  1.00 95.11           C
ATOM    820  CB  THR   112       0.057 -24.182  -4.172  1.00 95.11           C
ATOM    821  OG1 THR   112       1.117 -24.928  -3.591  1.00 95.11           O
ATOM    822  CG2 THR   112       0.127 -22.716  -3.717  1.00 95.11           C
ATOM    823  C   THR   112      -1.404 -24.655  -2.282  1.00 95.11           C
ATOM    824  O   THR   112      -1.164 -25.619  -1.557  1.00 95.11           O
ATOM    825  N   ALA   113      -1.810 -23.471  -1.788  1.00 28.49           N
ATOM    826  CA  ALA   113      -1.917 -23.260  -0.371  1.00 28.49           C
ATOM    827  CB  ALA   113      -2.299 -21.817  -0.007  1.00 28.49           C
ATOM    828  C   ALA   113      -2.965 -24.155   0.213  1.00 28.49           C
ATOM    829  O   ALA   113      -2.763 -24.734   1.279  1.00 28.49           O
ATOM    830  N   TYR   114      -4.119 -24.302  -0.467  1.00105.36           N
ATOM    831  CA  TYR   114      -5.165 -25.122   0.079  1.00105.36           C
ATOM    832  CB  TYR   114      -6.503 -25.080  -0.692  1.00105.36           C
ATOM    833  CG  TYR   114      -7.188 -23.802  -0.328  1.00105.36           C
ATOM    834  CD1 TYR   114      -6.953 -22.641  -1.025  1.00105.36           C
ATOM    835  CD2 TYR   114      -8.066 -23.763   0.733  1.00105.36           C
ATOM    836  CE1 TYR   114      -7.580 -21.465  -0.688  1.00105.36           C
ATOM    837  CE2 TYR   114      -8.700 -22.591   1.079  1.00105.36           C
ATOM    838  CZ  TYR   114      -8.454 -21.438   0.370  1.00105.36           C
ATOM    839  OH  TYR   114      -9.103 -20.237   0.728  1.00105.36           O
ATOM    840  C   TYR   114      -4.692 -26.533   0.183  1.00105.36           C
ATOM    841  O   TYR   114      -5.001 -27.224   1.151  1.00105.36           O
ATOM    842  N   ASN   115      -3.918 -26.998  -0.811  1.00 66.27           N
ATOM    843  CA  ASN   115      -3.450 -28.353  -0.805  1.00 66.27           C
ATOM    844  CB  ASN   115      -2.544 -28.641  -2.015  1.00 66.27           C
ATOM    845  CG  ASN   115      -2.147 -30.110  -2.017  1.00 66.27           C
ATOM    846  OD1 ASN   115      -1.579 -30.624  -1.055  1.00 66.27           O
ATOM    847  ND2 ASN   115      -2.450 -30.809  -3.143  1.00 66.27           N
ATOM    848  C   ASN   115      -2.647 -28.576   0.437  1.00 66.27           C
ATOM    849  O   ASN   115      -2.804 -29.591   1.113  1.00 66.27           O
ATOM    850  N   GLY   116      -1.769 -27.615   0.781  1.00 20.52           N
ATOM    851  CA  GLY   116      -0.923 -27.774   1.928  1.00 20.52           C
ATOM    852  C   GLY   116      -1.752 -27.850   3.174  1.00 20.52           C
ATOM    853  O   GLY   116      -1.497 -28.678   4.045  1.00 20.52           O
ATOM    854  N   ALA   117      -2.760 -26.969   3.302  1.00 30.48           N
ATOM    855  CA  ALA   117      -3.571 -26.940   4.485  1.00 30.48           C
ATOM    856  CB  ALA   117      -4.575 -25.774   4.495  1.00 30.48           C
ATOM    857  C   ALA   117      -4.355 -28.208   4.600  1.00 30.48           C
ATOM    858  O   ALA   117      -4.490 -28.765   5.688  1.00 30.48           O
ATOM    859  N   ALA   118      -4.882 -28.703   3.465  1.00 31.56           N
ATOM    860  CA  ALA   118      -5.730 -29.861   3.468  1.00 31.56           C
ATOM    861  CB  ALA   118      -6.221 -30.233   2.059  1.00 31.56           C
ATOM    862  C   ALA   118      -4.976 -31.037   3.999  1.00 31.56           C
ATOM    863  O   ALA   118      -5.504 -31.815   4.792  1.00 31.56           O
ATOM    864  N   THR   119      -3.705 -31.193   3.598  1.00102.39           N
ATOM    865  CA  THR   119      -2.962 -32.340   4.032  1.00102.39           C
ATOM    866  CB  THR   119      -1.591 -32.433   3.428  1.00102.39           C
ATOM    867  OG1 THR   119      -1.014 -33.692   3.737  1.00102.39           O
ATOM    868  CG2 THR   119      -0.715 -31.305   3.993  1.00102.39           C
ATOM    869  C   THR   119      -2.818 -32.279   5.521  1.00102.39           C
ATOM    870  O   THR   119      -2.771 -33.304   6.198  1.00102.39           O
ATOM    871  N   LEU   120      -2.733 -31.049   6.056  1.00 67.18           N
ATOM    872  CA  LEU   120      -2.520 -30.758   7.446  1.00 67.18           C
ATOM    873  CB  LEU   120      -2.299 -29.253   7.700  1.00 67.18           C
ATOM    874  CG  LEU   120      -1.081 -28.673   6.954  1.00 67.18           C
ATOM    875  CD1 LEU   120      -0.902 -27.173   7.247  1.00 67.18           C
ATOM    876  CD2 LEU   120       0.188 -29.494   7.236  1.00 67.18           C
ATOM    877  C   LEU   120      -3.673 -31.181   8.321  1.00 67.18           C
ATOM    878  O   LEU   120      -3.452 -31.501   9.487  1.00 67.18           O
ATOM    879  N   LEU   121      -4.934 -31.168   7.835  1.00 78.26           N
ATOM    880  CA  LEU   121      -6.002 -31.362   8.786  1.00 78.26           C
ATOM    881  CB  LEU   121      -6.998 -30.190   8.770  1.00 78.26           C
ATOM    882  CG  LEU   121      -6.295 -28.834   8.957  1.00 78.26           C
ATOM    883  CD1 LEU   121      -7.298 -27.687   9.158  1.00 78.26           C
ATOM    884  CD2 LEU   121      -5.229 -28.914  10.057  1.00 78.26           C
ATOM    885  C   LEU   121      -6.806 -32.611   8.560  1.00 78.26           C
ATOM    886  O   LEU   121      -7.087 -33.006   7.430  1.00 78.26           O
ATOM    887  N   THR   122      -7.124 -33.299   9.680  1.00124.72           N
ATOM    888  CA  THR   122      -7.968 -34.459   9.737  1.00124.72           C
ATOM    889  CB  THR   122      -7.741 -35.276  10.973  1.00124.72           C
ATOM    890  OG1 THR   122      -8.435 -36.511  10.876  1.00124.72           O
ATOM    891  CG2 THR   122      -8.242 -34.480  12.189  1.00124.72           C
ATOM    892  C   THR   122      -9.431 -34.110   9.706  1.00124.72           C
ATOM    893  O   THR   122     -10.219 -34.843   9.111  1.00124.72           O
ATOM    894  N   ASN   123      -9.839 -32.986  10.345  1.00111.78           N
ATOM    895  CA  ASN   123     -11.248 -32.734  10.524  1.00111.78           C
ATOM    896  CB  ASN   123     -11.588 -31.587  11.499  1.00111.78           C
ATOM    897  CG  ASN   123     -11.142 -30.261  10.914  1.00111.78           C
ATOM    898  OD1 ASN   123      -9.951 -30.003  10.753  1.00111.78           O
ATOM    899  ND2 ASN   123     -12.137 -29.396  10.580  1.00111.78           N
ATOM    900  C   ASN   123     -11.946 -32.504   9.222  1.00111.78           C
ATOM    901  O   ASN   123     -11.582 -31.669   8.395  1.00111.78           O
ATOM    902  N   PRO   124     -12.982 -33.284   9.065  1.00 66.17           N
ATOM    903  CA  PRO   124     -13.777 -33.228   7.873  1.00 66.17           C
ATOM    904  CD  PRO   124     -12.987 -34.616   9.652  1.00 66.17           C
ATOM    905  CB  PRO   124     -14.671 -34.465   7.912  1.00 66.17           C
ATOM    906  CG  PRO   124     -13.841 -35.484   8.710  1.00 66.17           C
ATOM    907  C   PRO   124     -14.519 -31.945   7.681  1.00 66.17           C
ATOM    908  O   PRO   124     -14.837 -31.623   6.538  1.00 66.17           O
ATOM    909  N   ALA   125     -14.842 -31.215   8.764  1.00 29.96           N
ATOM    910  CA  ALA   125     -15.576 -29.995   8.593  1.00 29.96           C
ATOM    911  CB  ALA   125     -15.925 -29.326   9.933  1.00 29.96           C
ATOM    912  C   ALA   125     -14.728 -29.037   7.823  1.00 29.96           C
ATOM    913  O   ALA   125     -15.188 -28.396   6.879  1.00 29.96           O
ATOM    914  N   PHE   126     -13.444 -28.933   8.212  1.00 94.04           N
ATOM    915  CA  PHE   126     -12.533 -28.031   7.574  1.00 94.04           C
ATOM    916  CB  PHE   126     -11.171 -27.918   8.280  1.00 94.04           C
ATOM    917  CG  PHE   126     -10.384 -26.937   7.481  1.00 94.04           C
ATOM    918  CD1 PHE   126     -10.622 -25.586   7.614  1.00 94.04           C
ATOM    919  CD2 PHE   126      -9.414 -27.359   6.604  1.00 94.04           C
ATOM    920  CE1 PHE   126      -9.901 -24.671   6.881  1.00 94.04           C
ATOM    921  CE2 PHE   126      -8.691 -26.450   5.869  1.00 94.04           C
ATOM    922  CZ  PHE   126      -8.936 -25.104   6.003  1.00 94.04           C
ATOM    923  C   PHE   126     -12.281 -28.490   6.170  1.00 94.04           C
ATOM    924  O   PHE   126     -12.204 -27.679   5.250  1.00 94.04           O
ATOM    925  N   LEU   127     -12.147 -29.816   5.971  1.00 43.80           N
ATOM    926  CA  LEU   127     -11.835 -30.361   4.679  1.00 43.80           C
ATOM    927  CB  LEU   127     -11.631 -31.885   4.700  1.00 43.80           C
ATOM    928  CG  LEU   127     -10.400 -32.338   5.511  1.00 43.80           C
ATOM    929  CD1 LEU   127     -10.211 -33.864   5.445  1.00 43.80           C
ATOM    930  CD2 LEU   127      -9.140 -31.564   5.089  1.00 43.80           C
ATOM    931  C   LEU   127     -12.934 -30.068   3.701  1.00 43.80           C
ATOM    932  O   LEU   127     -12.669 -29.784   2.533  1.00 43.80           O
ATOM    933  N   GLN   128     -14.202 -30.121   4.147  1.00 38.55           N
ATOM    934  CA  GLN   128     -15.289 -29.914   3.235  1.00 38.55           C
ATOM    935  CB  GLN   128     -16.650 -29.907   3.957  1.00 38.55           C
ATOM    936  CG  GLN   128     -17.849 -29.690   3.034  1.00 38.55           C
ATOM    937  CD  GLN   128     -19.085 -29.579   3.916  1.00 38.55           C
ATOM    938  OE1 GLN   128     -19.242 -28.613   4.661  1.00 38.55           O
ATOM    939  NE2 GLN   128     -19.981 -30.598   3.841  1.00 38.55           N
ATOM    940  C   GLN   128     -15.121 -28.561   2.631  1.00 38.55           C
ATOM    941  O   GLN   128     -15.199 -28.398   1.413  1.00 38.55           O
ATOM    942  N   ALA   129     -14.851 -27.555   3.481  1.00 36.23           N
ATOM    943  CA  ALA   129     -14.707 -26.217   2.999  1.00 36.23           C
ATOM    944  CB  ALA   129     -14.525 -25.200   4.136  1.00 36.23           C
ATOM    945  C   ALA   129     -13.506 -26.120   2.108  1.00 36.23           C
ATOM    946  O   ALA   129     -13.587 -25.579   1.009  1.00 36.23           O
ATOM    947  N   ALA   130     -12.364 -26.693   2.531  1.00 34.59           N
ATOM    948  CA  ALA   130     -11.145 -26.542   1.783  1.00 34.59           C
ATOM    949  CB  ALA   130      -9.964 -27.290   2.427  1.00 34.59           C
ATOM    950  C   ALA   130     -11.330 -27.121   0.420  1.00 34.59           C
ATOM    951  O   ALA   130     -10.908 -26.533  -0.574  1.00 34.59           O
ATOM    952  N   ALA   131     -11.973 -28.297   0.340  1.00 23.13           N
ATOM    953  CA  ALA   131     -12.152 -28.937  -0.927  1.00 23.13           C
ATOM    954  CB  ALA   131     -12.862 -30.294  -0.805  1.00 23.13           C
ATOM    955  C   ALA   131     -13.000 -28.067  -1.793  1.00 23.13           C
ATOM    956  O   ALA   131     -12.727 -27.909  -2.981  1.00 23.13           O
ATOM    957  N   GLY   132     -14.056 -27.471  -1.211  1.00 18.38           N
ATOM    958  CA  GLY   132     -14.947 -26.671  -1.995  1.00 18.38           C
ATOM    959  C   GLY   132     -14.205 -25.497  -2.555  1.00 18.38           C
ATOM    960  O   GLY   132     -14.368 -25.155  -3.726  1.00 18.38           O
ATOM    961  N   ILE   133     -13.369 -24.843  -1.725  1.00 87.74           N
ATOM    962  CA  ILE   133     -12.632 -23.704  -2.190  1.00 87.74           C
ATOM    963  CB  ILE   133     -11.838 -22.986  -1.132  1.00 87.74           C
ATOM    964  CG1 ILE   133     -12.742 -22.112  -0.243  1.00 87.74           C
ATOM    965  CG2 ILE   133     -10.742 -22.178  -1.849  1.00 87.74           C
ATOM    966  CD1 ILE   133     -13.747 -22.878   0.609  1.00 87.74           C
ATOM    967  C   ILE   133     -11.680 -24.122  -3.261  1.00 87.74           C
ATOM    968  O   ILE   133     -11.499 -23.409  -4.245  1.00 87.74           O
ATOM    969  N   LEU   134     -11.028 -25.286  -3.109  1.00 35.58           N
ATOM    970  CA  LEU   134     -10.069 -25.678  -4.101  1.00 35.58           C
ATOM    971  CB  LEU   134      -9.365 -27.005  -3.769  1.00 35.58           C
ATOM    972  CG  LEU   134      -8.333 -27.431  -4.830  1.00 35.58           C
ATOM    973  CD1 LEU   134      -7.173 -26.424  -4.910  1.00 35.58           C
ATOM    974  CD2 LEU   134      -7.843 -28.866  -4.583  1.00 35.58           C
ATOM    975  C   LEU   134     -10.776 -25.866  -5.404  1.00 35.58           C
ATOM    976  O   LEU   134     -10.287 -25.459  -6.457  1.00 35.58           O
ATOM    977  N   ALA   135     -11.971 -26.480  -5.367  1.00 21.65           N
ATOM    978  CA  ALA   135     -12.665 -26.760  -6.587  1.00 21.65           C
ATOM    979  CB  ALA   135     -14.002 -27.486  -6.359  1.00 21.65           C
ATOM    980  C   ALA   135     -12.968 -25.473  -7.279  1.00 21.65           C
ATOM    981  O   ALA   135     -12.805 -25.364  -8.493  1.00 21.65           O
ATOM    982  N   VAL   136     -13.407 -24.453  -6.519  1.00 96.91           N
ATOM    983  CA  VAL   136     -13.779 -23.218  -7.146  1.00 96.91           C
ATOM    984  CB  VAL   136     -14.402 -22.204  -6.221  1.00 96.91           C
ATOM    985  CG1 VAL   136     -15.643 -22.836  -5.572  1.00 96.91           C
ATOM    986  CG2 VAL   136     -13.359 -21.672  -5.232  1.00 96.91           C
ATOM    987  C   VAL   136     -12.573 -22.593  -7.780  1.00 96.91           C
ATOM    988  O   VAL   136     -12.655 -22.046  -8.879  1.00 96.91           O
ATOM    989  N   GLU   137     -11.410 -22.666  -7.103  1.00 75.72           N
ATOM    990  CA  GLU   137     -10.220 -22.036  -7.597  1.00 75.72           C
ATOM    991  CB  GLU   137      -9.026 -22.180  -6.633  1.00 75.72           C
ATOM    992  CG  GLU   137      -9.303 -21.632  -5.227  1.00 75.72           C
ATOM    993  CD  GLU   137      -9.687 -20.163  -5.324  1.00 75.72           C
ATOM    994  OE1 GLU   137      -8.771 -19.312  -5.478  1.00 75.72           O
ATOM    995  OE2 GLU   137     -10.908 -19.870  -5.224  1.00 75.72           O
ATOM    996  C   GLU   137      -9.844 -22.682  -8.895  1.00 75.72           C
ATOM    997  O   GLU   137      -9.414 -22.011  -9.832  1.00 75.72           O
ATOM    998  N   ALA   138     -10.008 -24.015  -8.986  1.00 26.20           N
ATOM    999  CA  ALA   138      -9.622 -24.713 -10.179  1.00 26.20           C
ATOM   1000  CB  ALA   138      -9.858 -26.228 -10.067  1.00 26.20           C
ATOM   1001  C   ALA   138     -10.438 -24.209 -11.327  1.00 26.20           C
ATOM   1002  O   ALA   138      -9.910 -23.935 -12.403  1.00 26.20           O
ATOM   1003  N   TYR   139     -11.760 -24.068 -11.123  1.00103.41           N
ATOM   1004  CA  TYR   139     -12.605 -23.595 -12.179  1.00103.41           C
ATOM   1005  CB  TYR   139     -14.104 -23.818 -11.934  1.00103.41           C
ATOM   1006  CG  TYR   139     -14.305 -25.250 -12.291  1.00103.41           C
ATOM   1007  CD1 TYR   139     -13.971 -26.264 -11.424  1.00103.41           C
ATOM   1008  CD2 TYR   139     -14.823 -25.575 -13.524  1.00103.41           C
ATOM   1009  CE1 TYR   139     -14.157 -27.578 -11.784  1.00103.41           C
ATOM   1010  CE2 TYR   139     -15.012 -26.887 -13.888  1.00103.41           C
ATOM   1011  CZ  TYR   139     -14.678 -27.895 -13.017  1.00103.41           C
ATOM   1012  OH  TYR   139     -14.869 -29.245 -13.387  1.00103.41           O
ATOM   1013  C   TYR   139     -12.325 -22.165 -12.505  1.00103.41           C
ATOM   1014  O   TYR   139     -12.343 -21.781 -13.672  1.00103.41           O
ATOM   1015  N   HIS   140     -12.055 -21.330 -11.489  1.00 43.25           N
ATOM   1016  CA  HIS   140     -11.802 -19.945 -11.755  1.00 43.25           C
ATOM   1017  ND1 HIS   140     -12.687 -18.740  -8.250  1.00 43.25           N
ATOM   1018  CG  HIS   140     -12.736 -19.045  -9.591  1.00 43.25           C
ATOM   1019  CB  HIS   140     -11.532 -19.133 -10.478  1.00 43.25           C
ATOM   1020  NE2 HIS   140     -14.832 -19.026  -8.762  1.00 43.25           N
ATOM   1021  CD2 HIS   140     -14.052 -19.217  -9.889  1.00 43.25           C
ATOM   1022  CE1 HIS   140     -13.968 -18.742  -7.804  1.00 43.25           C
ATOM   1023  C   HIS   140     -10.586 -19.845 -12.618  1.00 43.25           C
ATOM   1024  O   HIS   140     -10.542 -19.051 -13.557  1.00 43.25           O
ATOM   1025  N   GLY   141      -9.562 -20.665 -12.326  1.00 16.50           N
ATOM   1026  CA  GLY   141      -8.344 -20.602 -13.078  1.00 16.50           C
ATOM   1027  C   GLY   141      -8.622 -20.935 -14.510  1.00 16.50           C
ATOM   1028  O   GLY   141      -8.091 -20.293 -15.415  1.00 16.50           O
ATOM   1029  N   GLY   142      -9.467 -21.952 -14.757  1.00 14.60           N
ATOM   1030  CA  GLY   142      -9.727 -22.357 -16.107  1.00 14.60           C
ATOM   1031  C   GLY   142     -10.363 -21.225 -16.847  1.00 14.60           C
ATOM   1032  O   GLY   142     -10.030 -20.965 -18.002  1.00 14.60           O
ATOM   1033  N   VAL   143     -11.312 -20.524 -16.197  1.00 28.68           N
ATOM   1034  CA  VAL   143     -12.003 -19.459 -16.862  1.00 28.68           C
ATOM   1035  CB  VAL   143     -13.104 -18.849 -16.045  1.00 28.68           C
ATOM   1036  CG1 VAL   143     -13.704 -17.682 -16.848  1.00 28.68           C
ATOM   1037  CG2 VAL   143     -14.124 -19.945 -15.690  1.00 28.68           C
ATOM   1038  C   VAL   143     -11.029 -18.372 -17.189  1.00 28.68           C
ATOM   1039  O   VAL   143     -11.057 -17.809 -18.281  1.00 28.68           O
ATOM   1040  N   ILE   144     -10.121 -18.066 -16.247  1.00 36.23           N
ATOM   1041  CA  ILE   144      -9.190 -16.994 -16.431  1.00 36.23           C
ATOM   1042  CB  ILE   144      -8.269 -16.874 -15.253  1.00 36.23           C
ATOM   1043  CG1 ILE   144      -9.076 -16.629 -13.968  1.00 36.23           C
ATOM   1044  CG2 ILE   144      -7.245 -15.772 -15.555  1.00 36.23           C
ATOM   1045  CD1 ILE   144      -8.260 -16.834 -12.691  1.00 36.23           C
ATOM   1046  C   ILE   144      -8.353 -17.304 -17.634  1.00 36.23           C
ATOM   1047  O   ILE   144      -8.134 -16.445 -18.487  1.00 36.23           O
ATOM   1048  N   ARG   145      -7.873 -18.559 -17.735  1.00137.07           N
ATOM   1049  CA  ARG   145      -7.024 -18.968 -18.818  1.00137.07           C
ATOM   1050  CB  ARG   145      -6.550 -20.427 -18.675  1.00137.07           C
ATOM   1051  CG  ARG   145      -5.609 -20.896 -19.791  1.00137.07           C
ATOM   1052  CD  ARG   145      -4.220 -20.257 -19.735  1.00137.07           C
ATOM   1053  NE  ARG   145      -3.360 -20.954 -20.733  1.00137.07           N
ATOM   1054  CZ  ARG   145      -3.289 -20.515 -22.024  1.00137.07           C
ATOM   1055  NH1 ARG   145      -3.995 -19.414 -22.411  1.00137.07           N
ATOM   1056  NH2 ARG   145      -2.503 -21.179 -22.922  1.00137.07           N
ATOM   1057  C   ARG   145      -7.777 -18.874 -20.109  1.00137.07           C
ATOM   1058  O   ARG   145      -7.247 -18.397 -21.113  1.00137.07           O
ATOM   1059  N   GLY   146      -9.048 -19.316 -20.112  1.00 13.13           N
ATOM   1060  CA  GLY   146      -9.810 -19.321 -21.326  1.00 13.13           C
ATOM   1061  C   GLY   146      -9.957 -17.917 -21.815  1.00 13.13           C
ATOM   1062  O   GLY   146      -9.871 -17.655 -23.014  1.00 13.13           O
ATOM   1063  N   MET   147     -10.197 -16.974 -20.889  1.00 64.68           N
ATOM   1064  CA  MET   147     -10.397 -15.610 -21.273  1.00 64.68           C
ATOM   1065  CB  MET   147     -10.757 -14.705 -20.083  1.00 64.68           C
ATOM   1066  CG  MET   147     -11.413 -13.394 -20.515  1.00 64.68           C
ATOM   1067  SD  MET   147     -13.118 -13.592 -21.123  1.00 64.68           S
ATOM   1068  CE  MET   147     -13.255 -11.946 -21.880  1.00 64.68           C
ATOM   1069  C   MET   147      -9.125 -15.111 -21.887  1.00 64.68           C
ATOM   1070  O   MET   147      -9.145 -14.410 -22.897  1.00 64.68           O
ATOM   1071  N   LEU   148      -7.973 -15.490 -21.299  1.00 43.24           N
ATOM   1072  CA  LEU   148      -6.700 -15.083 -21.825  1.00 43.24           C
ATOM   1073  CB  LEU   148      -5.511 -15.665 -21.039  1.00 43.24           C
ATOM   1074  CG  LEU   148      -5.231 -14.946 -19.709  1.00 43.24           C
ATOM   1075  CD1 LEU   148      -4.094 -15.619 -18.921  1.00 43.24           C
ATOM   1076  CD2 LEU   148      -4.944 -13.457 -19.965  1.00 43.24           C
ATOM   1077  C   LEU   148      -6.617 -15.629 -23.206  1.00 43.24           C
ATOM   1078  O   LEU   148      -6.114 -14.976 -24.119  1.00 43.24           O
ATOM   1079  N   TYR   149      -7.147 -16.849 -23.390  1.00134.10           N
ATOM   1080  CA  TYR   149      -7.106 -17.501 -24.661  1.00134.10           C
ATOM   1081  CB  TYR   149      -7.815 -18.866 -24.628  1.00134.10           C
ATOM   1082  CG  TYR   149      -8.044 -19.290 -26.035  1.00134.10           C
ATOM   1083  CD1 TYR   149      -7.008 -19.727 -26.828  1.00134.10           C
ATOM   1084  CD2 TYR   149      -9.316 -19.256 -26.555  1.00134.10           C
ATOM   1085  CE1 TYR   149      -7.238 -20.118 -28.126  1.00134.10           C
ATOM   1086  CE2 TYR   149      -9.554 -19.645 -27.850  1.00134.10           C
ATOM   1087  CZ  TYR   149      -8.514 -20.074 -28.638  1.00134.10           C
ATOM   1088  OH  TYR   149      -8.767 -20.470 -29.966  1.00134.10           O
ATOM   1089  C   TYR   149      -7.792 -16.627 -25.660  1.00134.10           C
ATOM   1090  O   TYR   149      -7.299 -16.460 -26.775  1.00134.10           O
ATOM   1091  N   GLN   150      -8.946 -16.040 -25.290  1.00 93.66           N
ATOM   1092  CA  GLN   150      -9.639 -15.168 -26.196  1.00 93.66           C
ATOM   1093  CB  GLN   150     -10.954 -14.606 -25.624  1.00 93.66           C
ATOM   1094  CG  GLN   150     -11.708 -13.667 -26.575  1.00 93.66           C
ATOM   1095  CD  GLN   150     -12.397 -14.500 -27.651  1.00 93.66           C
ATOM   1096  OE1 GLN   150     -11.753 -15.040 -28.549  1.00 93.66           O
ATOM   1097  NE2 GLN   150     -13.751 -14.603 -27.564  1.00 93.66           N
ATOM   1098  C   GLN   150      -8.732 -13.975 -26.481  1.00 93.66           C
ATOM   1099  O   GLN   150      -7.870 -14.070 -27.395  1.00 93.66           O
ATOM   1100  OXT GLN   150      -8.903 -12.935 -25.791  1.00 93.66           O
TER    1101      GLN   150
END
