# Supplementary material for: The genome and phenome of the green alga Chloroidium sp. UTEX 3007 reveal adaptive traits for desert acclimatization
Source: eLife. 2017 Jun 17;6:e25783. doi: 10.7554/eLife.25783 (PMC5509433; doi:10.7554/eLife.25783)
Supplement: Figure 7—source data 2. — DOI: http://dx.doi.org/10.7554/eLife.25783.026 [file elife-25783-fig7-data2.txt]

D-deserti       MTEDQSMMTDQSLETPSTDAQTFDRRSALSTLGKFGLGVAAFGLAGTGALAAPAKNIDVD 60
mod1            ----------------------------------------------------PAKNIDVD 8
                                                                    ********

D-deserti       VLNFALNLEYLEAAFYMAAVGRINELRAFGGDAEIRLPAGLDRTRGMQFKDSNVQALAKD 120
mod1            VLNFALNLEYLEAAFYMAAVG----------------------------KDSNVQALAKD 40
                *********************                            ***********

D-deserti       IAEDEFQHVKFLYGALGKAAVRRPVLDLSAAFDAAGQAASGGAIKGFNPYANDLFFLHGA 180
mod1            IAEDEFQHVKFLYGALGKAAVRRPVLDLSAAFDAAGQAASGGAIKGFNPYANDLFFLHGA 100
                ************************************************************

D-deserti       FIFEDVGVTAYNGAATLLTNPAFLQAAAGILAVEAYHGGVIRGMLYQERQVTAAAGLYVG 240
mod1            FIFEDVGVTAYNGAATLLTNPAFLQAAAGILAVEAYHGGVIRGMLYQ------------- 147
                ***********************************************             

D-deserti       QVVQAISNLRGKVGGGKDMGLTDARGNAVFAPADQNGIAYPRSTREVLNIVYLAPGARKG 300
mod1            ------------------------------------------------------------
                                                                            

D-deserti       GFYPNGLNGSIK 312
mod1            ------------
